# Supplementary material for: Extinction of threatened vertebrates will lead to idiosyncratic changes in functional diversity across the world
Source: Nat Commun. 2021 Aug 27;12:5162. doi: 10.1038/s41467-021-25293-0 (PMC8397725; doi:10.1038/s41467-021-25293-0)
Supplement: Supplementary file 3 — Supplementary data 1 [file 41467_2021_25293_MOESM3_ESM.xlsx]

## Sheet: Sheet1
Supplementary Data 1. The proportion of species shared by each database for the six biogeographic realms and the world.
Taxonomic group	Databases	Afrotropical	Australian	Nearctic	Neotropical	Indo-Malay	Palearctic	World
Mammals	SPATIAL	406 (26.94%)	132 (15.02%)	111 (19.1%)	500 (29.05%)	271 (22.18%)	202 (19.75%)	1514 (24.29%)
	IUCN RED LIST	0 (0%)	0 (0%)	0 (0%)	0 (0%)	0 (0%)	0 (0%)	0 (0%)
	TRAITS	0 (0%)	0 (0%)	0 (0%)	0 (0%)	0 (0%)	0 (0%)	197 (3.16%)
	SPATIAL-IUCN RED LIST	0 (0%)	0 (0%)	0 (0%)	0 (0%)	0 (0%)	0 (0%)	0 (0%)
	SPATIAL-TRAITS	17 (1.13%)	8 (0.91%)	3 (0.52%)	6 (0.35%)	5 (0.41%)	7 (0.68%)	44 (0.71%)
	TRAIT-IUCN RED LIST	0 (0%)	0 (0%)	0 (0%)	0 (0%)	0 (0%)	0 (0%)	113 (1.81%)
	SPATIAL-TRAITS-IUCN RED LIST	1084 (71.93%)	739 (84.07%)	467 (80.38%)	1215 (70.6%)	946 (77.41%)	814 (79.57%)	4364 (70.03%)
Birds	SPATIAL	1083 (34.21%)	1090 (37.18%)	308 (25.16%)	1219 (25.66%)	1171 (36.87%)	668 (31.45%)	4299 (32.47%)
	IUCN RED LIST	0 (0%)	0 (0%)	0 (0%)	0 (0%)	0 (0%)	0 (0%)	0 (0%)
	TRAITS	0 (0%)	0 (0%)	0 (0%)	0 (0%)	0 (0%)	0 (0%)	310 (2.34%)
	SPATIAL-IUCN RED LIST	0 (0%)	0 (0%)	0 (0%)	0 (0%)	0 (0%)	0 (0%)	0 (0%)
	SPATIAL-TRAITS	156 (4.93%)	146 (4.98%)	76 (6.21%)	125 (2.63%)	197 (6.2%)	120 (5.65%)	578 (4.37%)
	TRAIT-IUCN RED LIST	0 (0%)	0 (0%)	0 (0%)	0 (0%)	0 (0%)	0 (0%)	66 (0.5%)
	SPATIAL-TRAITS-IUCN RED LIST	1927 (60.87%)	1696 (57.84%)	840 (68.63%)	3406 (71.71%)	1808 (56.93%)	1336 (62.9%)	7986 (60.32%)
Reptiles	SPATIAL	1023 (45.15%)	655 (34.01%)	278 (39.27%)	1835 (50.3%)	1207 (57.59%)	476 (42.42%)	5025 (44.69%)
	IUCN RED LIST	0 (0%)	0 (0%)	0 (0%)	0 (0%)	0 (0%)	0 (0%)	0 (0%)
	TRAITS	0 (0%)	0 (0%)	0 (0%)	0 (0%)	0 (0%)	0 (0%)	425 (3.78%)
	SPATIAL-IUCN RED LIST	0 (0%)	0 (0%)	0 (0%)	0 (0%)	0 (0%)	0 (0%)	0 (0%)
	SPATIAL-TRAITS	338 (14.92%)	150 (7.79%)	33 (4.66%)	161 (4.41%)	229 (10.93%)	160 (14.26%)	920 (8.18%)
	TRAIT-IUCN RED LIST	0 (0%)	0 (0%)	0 (0%)	0 (0%)	0 (0%)	0 (0%)	105 (0.93%)
	SPATIAL-TRAITS-IUCN RED LIST	905 (39.94%)	1121 (58.2%)	397 (56.07%)	1652 (45.29%)	660 (31.49%)	486 (43.32%)	4769 (42.41%)
Amphibians	SPATIAL	251 (20.39%)	147 (19.76%)	116 (27.68%)	1339 (32.72%)	419 (33.25%)	176 (35.27%)	2290 (26.76%)
	IUCN RED LIST	0 (0%)	0 (0%)	0 (0%)	0 (0%)	0 (0%)	0 (0%)	0 (0%)
	TRAITS	0 (0%)	0 (0%)	0 (0%)	0 (0%)	0 (0%)	0 (0%)	594 (6.94%)
	SPATIAL-IUCN RED LIST	0 (0%)	0 (0%)	0 (0%)	0 (0%)	0 (0%)	0 (0%)	0 (0%)
	SPATIAL-TRAITS	22 (1.79%)	65 (8.74%)	19 (4.53%)	83 (2.03%)	76 (6.03%)	38 (7.62%)	276 (3.23%)
	TRAIT-IUCN RED LIST	0 (0%)	0 (0%)	0 (0%)	0 (0%)	0 (0%)	0 (0%)	124 (1.45%)
	SPATIAL-TRAITS-IUCN RED LIST	958 (77.82%)	532 (71.51%)	284 (67.78%)	2670 (65.25%)	765 (60.71%)	285 (57.11%)	5272 (61.62%)
Freshw. fish	SPATIAL	579 (19.84%)	186 (29.67%)	140 (14.96%)	1404 (26.75%)	714 (27.16%)	292 (20.92%)	3237 (23.37%)
	IUCN RED LIST	0 (0%)	0 (0%)	0 (0%)	0 (0%)	0 (0%)	0 (0%)	0 (0%)
	TRAITS	0 (0%)	0 (0%)	0 (0%)	0 (0%)	0 (0%)	0 (0%)	213 (1.54%)
	SPATIAL-IUCN RED LIST	0 (0%)	0 (0%)	0 (0%)	0 (0%)	0 (0%)	0 (0%)	0 (0%)
	SPATIAL-TRAITS	420 (14.39%)	74 (11.8%)	37 (3.95%)	2740 (52.21%)	447 (17%)	477 (34.17%)	3986 (28.78%)
	TRAIT-IUCN RED LIST	0 (0%)	0 (0%)	0 (0%)	0 (0%)	0 (0%)	0 (0%)	630 (4.55%)
	SPATIAL-TRAITS-IUCN RED LIST	1920 (65.78%)	367 (58.53%)	759 (81.09%)	1104 (21.04%)	1468 (55.84%)	627 (44.91%)	5785 (41.77%)
For each taxonomic group, the number and the proportion of species informed only for one database (SPATIAL, IUCN RED LIST or TRAITS), for only two, or all three databases (see also Supplementary Figure 1) is indicated.
