# Supplementary material for: Extinction of threatened vertebrates will lead to idiosyncratic changes in functional diversity across the world
Source: Nat Commun. 2021 Aug 27;12:5162. doi: 10.1038/s41467-021-25293-0 (PMC8397725; doi:10.1038/s41467-021-25293-0)
Supplement: Supplementary file 4 — Supplementary data 2 [file 41467_2021_25293_MOESM4_ESM.xlsx]

## Sheet: Introduction
Supplementary Data 2. Potential loss of functional diversity for the vertebrates according to scenarios of potential extinction of threatened species.
Each scenario corresponds to a hypothetical situation where threatened species go extinct. The potential loss values showed the decrease in functional diversity calculated as the proportion of current functional diversity loss due to the removal of threatened species. We created 999 TPD functions simulating cases in which the same number of species were lost at random from the total set of IUCN-a…

## Sheet: Mammals
Scenario	Realm		Nb threatened		Potential loss		SES		MeanRd		CI025Rd		CI975Rd		pvalues		Nreps
CR	Afrotropical	40		-0.01		-0.8		-0.01		-0.02		0		0.18		999
	Australian	25		-0.02		-1.58		-0.01		-0.03		0		0.09		999
	Nearctic	11		0		0.71		-0.01		-0.02		0		0.88		999
	Neotropical	35		0		0.72		0		-0.02		0		0.9		999
	Indo-Malay	35		-0.02		-2.93		0		-0.02		0		0.02		999
	Palearctic	10		-0.02		-3.18		0		-0.02		0		0.02		999
	World	151		-0.01		-0.73		0		-0.02		0		0.21		999
CR+EN	Afrotropical	133		-0.04		-2.06		-0.02		-0.04		0		0.04		999
	Australian	97		-0.05		-2.16		-0.02		-0.06		0		0.03		999
	Nearctic	29		-0.02		-0.57		-0.01		-0.04		0		0.27		999
	Neotropical	117		-0.05		-2.91		-0.02		-0.04		0		0.01		999
	Indo-Malay	130		-0.08		-6.19		-0.02		-0.04		0		0		999
	Palearctic	57		-0.08		-5.67		-0.01		-0.04		0		0		999
	World	531		-0.07		-4.85		-0.02		-0.04		0		0		999
CR+EN+VU	Afrotropical	231		-0.08		-3.18		-0.04		-0.07		-0.01		0		999
	Australian	192		-0.1		-2.47		-0.05		-0.09		-0.02		0.01		999
	Nearctic	50		-0.06		-2.19		-0.03		-0.06		0		0.03		999
	Neotropical	210		-0.08		-3.58		-0.03		-0.06		-0.01		0		999
	Indo-Malay	238		-0.13		-6.2		-0.04		-0.07		-0.01		0		999
	Palearctic	113		-0.11		-5.08		-0.03		-0.06		0		0		999
	World	937		-0.11		-6.95		-0.03		-0.05		-0.01		0		999
CR+EN+	Afrotropical	283		-0.12		-4.67		-0.04		-0.08		-0.02		0		999
VU+NT
	Australian	259		-0.13		-2.59		-0.07		-0.12		-0.04		0.01		999
	Nearctic	71		-0.07		-1.92		-0.04		-0.08		-0.01		0.04		999
	Neotropical	282		-0.1		-3.73		-0.04		-0.07		-0.01		0		999
	Indo-Malay	304		-0.17		-6.99		-0.05		-0.09		-0.02		0		999
	Palearctic	168		-0.14		-5.08		-0.05		-0.08		-0.02		0		999
	World	1219		-0.13		-6.53		-0.04		-0.07		-0.01		0		999
CR+EN+	Afrotropical	393		-0.12		-2.58		-0.07		-0.11		-0.03		0.01		999
VU+NT+DD
	Australian	321		-0.15		-1.97		-0.1		-0.15		-0.05		0.03		999
	Nearctic	80		-0.08		-1.83		-0.04		-0.08		-0.01		0.05		999
	Neotropical	408		-0.1		-2.22		-0.06		-0.1		-0.03		0.02		999
	Indo-Malay	401		-0.18		-5.33		-0.08		-0.12		-0.04		0		999
	Palearctic	226		-0.14		-3.57		-0.06		-0.11		-0.03		0		999
	World	1649		-0.13		-4.54		-0.06		-0.09		-0.03		0		999

## Sheet: Birds
Scenario	Realm		Nb threatened		Potential loss		SES		MeanRd		CI025Rd		CI975Rd		pvalues		Nreps
CR	Afrotropical	20		0		0.6		0		-0.01		0		0.78		999
	Australian	40		-0.01		-0.88		0		-0.02		0		0.19		999
	Nearctic	8		0		0.06		0		-0.01		0		0.32		999
	Neotropical	33		0		0.37		0		-0.01		0		0.46		999
	Indo-Malay	34		0		-0.41		0		-0.01		0		0.24		999
	Palearctic	12		0		0.05		0		-0.01		0		0.25		999
	World	121		0		-0.09		0		-0.01		0		0.32		999
CR+EN	Afrotropical	102		0		0.72		-0.01		-0.02		0		0.75		999
	Australian	109		-0.03		-2.03		-0.01		-0.03		0		0.04		999
	Nearctic	31		-0.01		-0.01		-0.01		-0.02		0		0.4		999
	Neotropical	143		0		0.53		-0.01		-0.02		0		0.62		999
	Indo-Malay	93		-0.03		-3.17		-0.01		-0.02		0		0		999
	Palearctic	40		-0.01		-0.24		-0.01		-0.02		0		0.33		999
	World	411		-0.01		-0.98		-0.01		-0.02		0		0.16		999
CR+EN+VU	Afrotropical	204		-0.04		-2.99		-0.02		-0.03		0		0.01		999
	Australian	231		-0.07		-3.34		-0.03		-0.06		-0.01		0		999
	Nearctic	70		-0.02		-0.75		-0.02		-0.04		0		0.22		999
	Neotropical	347		-0.02		-0.32		-0.02		-0.04		0		0.35		999
	Indo-Malay	234		-0.06		-4.07		-0.02		-0.05		-0.01		0		999
	Palearctic	116		-0.02		-0.13		-0.01		-0.03		0		0.42		999
	World	938		-0.03		-1.73		-0.02		-0.04		-0.01		0.06		999
CR+EN+	Afrotropical	315		-0.06		-3.44		-0.03		-0.05		-0.01		0		999
VU+NT
	Australian	374		-0.1		-3.3		-0.05		-0.08		-0.02		0		999
	Nearctic	123		-0.04		-1.1		-0.03		-0.06		-0.01		0.14		999
	Neotropical	591		-0.06		-2.33		-0.03		-0.05		-0.01		0.02		999
	Indo-Malay	439		-0.12		-5.79		-0.04		-0.07		-0.02		0		999
	Palearctic	202		-0.06		-2.72		-0.03		-0.05		-0.01		0.01		999
	World	1594		-0.08		-4.1		-0.03		-0.05		-0.01		0		999
CR+EN+	Afrotropical	327		-0.06		-3.47		-0.03		-0.05		-0.01		0		999
VU+NT+DD
	Australian	379		-0.1		-2.99		-0.05		-0.08		-0.02		0.01		999
	Nearctic	123		-0.04		-1.18		-0.03		-0.05		-0.01		0.12		999
	Neotropical	595		-0.06		-2.5		-0.03		-0.05		-0.01		0.01		999
	Indo-Malay	441		-0.12		-5.47		-0.05		-0.07		-0.02		0		999
	Palearctic	203		-0.06		-2.73		-0.03		-0.05		-0.01		0		999
	World	1617		-0.08		-3.93		-0.03		-0.06		-0.01		0		999

## Sheet: Reptiles
Scenario	Realm		Nb threatened		Potential loss		SES		MeanRd		CI025Rd		CI975Rd		pvalues		Nreps
CR	Afrotropical	18		0		0.72		-0.01		-0.03		0		0.83		999
	Australian	13		0		-0.08		0		-0.01		0		0.25		999
	Nearctic	3		0		0.38		0		-0.02		0		0.62		999
	Neotropical	61		0		0.77		-0.01		-0.04		0		0.89		999
	Indo-Malay	7		0		0.55		0		-0.02		0		0.69		999
	Palearctic	17		0		0.81		-0.01		-0.04		0		0.76		999
	World	119		0		0.83		0		-0.02		0		0.92		999
CR+EN	Afrotropical	84		0		1.4		-0.02		-0.06		0		0.95		999
	Australian	74		-0.01		0.13		-0.01		-0.04		0		0.49		999
	Nearctic	19		0		0.93		-0.01		-0.05		0		0.9		999
	Neotropical	198		0		1.49		-0.02		-0.06		0		1		999
	Indo-Malay	39		-0.02		-0.26		-0.02		-0.05		0		0.34		999
	Palearctic	42		-0.02		0.3		-0.02		-0.06		0		0.58		999
	World	453		0		1.63		-0.02		-0.04		0		1		999
CR+EN+VU	Afrotropical	154		-0.03		0.81		-0.05		-0.09		-0.01		0.78		999
	Australian	120		-0.04		-1.04		-0.03		-0.05		0		0.16		999
	Nearctic	46		-0.01		0.99		-0.03		-0.08		0		0.82		999
	Neotropical	280		0		1.75		-0.04		-0.08		0		0.99		999
	Indo-Malay	73		-0.05		-0.44		-0.04		-0.08		-0.01		0.3		999
	Palearctic	68		-0.06		-1.06		-0.04		-0.09		0		0.16		999
	World	723		-0.03		-0.13		-0.03		-0.06		-0.01		0.42		999
CR+EN+	Afrotropical	223		-0.05		0.76		-0.07		-0.12		-0.03		0.77		999
VU+NT
	Australian	152		-0.04		-0.75		-0.03		-0.07		-0.01		0.22		999
	Nearctic	62		-0.05		-0.08		-0.05		-0.1		-0.01		0.42		999
	Neotropical	357		-0.03		0.64		-0.05		-0.09		-0.01		0.73		999
	Indo-Malay	108		-0.07		-0.62		-0.06		-0.11		-0.01		0.26		999
	Palearctic	109		-0.1		-1.15		-0.07		-0.12		-0.02		0.13		999
	World	981		-0.05		-0.44		-0.04		-0.08		-0.02		0.31		999
CR+EN+	Afrotropical	294		-0.07		0.78		-0.09		-0.15		-0.04		0.77		999
VU+NT+DD
	Australian	234		-0.05		0.22		-0.05		-0.09		-0.02		0.56		999
	Nearctic	71		-0.05		0.12		-0.05		-0.11		-0.01		0.52		999
	Neotropical	476		-0.04		1.12		-0.06		-0.11		-0.02		0.88		999
	Indo-Malay	222		-0.09		1.11		-0.13		-0.2		-0.07		0.86		999
	Palearctic	135		-0.1		-0.37		-0.09		-0.15		-0.04		0.33		999
	World	1390		-0.06		0.17		-0.06		-0.1		-0.03		0.57		999

## Sheet: Amphibians
Scenario	Realm		Nb threatened		Potential loss		SES		MeanRd		CI025Rd		CI975Rd		pvalues		Nreps
CR	Afrotropical	65		-0.01		0.13		-0.02		-0.04		0		0.49		999
	Australian	19		0		0.24		-0.01		-0.03		0		0.4		999
	Nearctic	4		0		0.64		0		-0.02		0		0.83		999
	Neotropical	309		-0.03		-0.64		-0.02		-0.04		0		0.25		999
	Indo-Malay	28		-0.02		-1.69		-0.01		-0.03		0		0.08		999
	Palearctic	6		-0.03		-2.05		-0.01		-0.03		0		0.05		999
	World	429		-0.01		0.32		-0.01		-0.03		0		0.58		999
CR+EN	Afrotropical	206		-0.05		0.12		-0.05		-0.1		-0.02		0.52		999
	Australian	42		-0.02		-0.23		-0.02		-0.04		0		0.36		999
	Nearctic	25		-0.02		0.16		-0.03		-0.06		0		0.52		999
	Neotropical	769		-0.04		0.29		-0.05		-0.09		-0.02		0.61		999
	Indo-Malay	121		-0.02		0.51		-0.03		-0.08		-0.01		0.64		999
	Palearctic	36		-0.08		-1.72		-0.04		-0.09		0		0.05		999
	World	1184		-0.03		0.65		-0.04		-0.07		-0.01		0.73		999
CR+EN+VU	Afrotropical	284		-0.06		0.59		-0.08		-0.12		-0.03		0.69		999
	Australian	69		-0.06		-2.33		-0.03		-0.06		0		0.02		999
	Nearctic	60		-0.04		0.98		-0.07		-0.12		-0.03		0.84		999
	Neotropical	1037		-0.06		0.74		-0.07		-0.11		-0.04		0.77		999
	Indo-Malay	203		-0.06		0.06		-0.06		-0.11		-0.02		0.5		999
	Palearctic	76		-0.19		-2.92		-0.09		-0.16		-0.03		0.01		999
	World	1699		-0.05		0.64		-0.06		-0.09		-0.03		0.71		999
CR+EN+	Afrotropical	330		-0.07		0.85		-0.09		-0.14		-0.04		0.79		999
VU+NT
	Australian	85		-0.07		-2.18		-0.03		-0.07		0		0.02		999
	Nearctic	90		-0.06		1.67		-0.11		-0.17		-0.06		0.96		999
	Neotropical	1190		-0.06		1.2		-0.09		-0.13		-0.05		0.89		999
	Indo-Malay	261		-0.07		0.49		-0.08		-0.14		-0.03		0.68		999
	Palearctic	101		-0.25		-3.69		-0.12		-0.19		-0.06		0		999
	World	2015		-0.06		0.65		-0.07		-0.11		-0.04		0.73		999
CR+EN+	Afrotropical	451		-0.08		1.94		-0.13		-0.19		-0.08		0.98		999
VU+NT+DD
	Australian	181		-0.1		-0.81		-0.08		-0.13		-0.03		0.19		999
	Nearctic	103		-0.07		2.06		-0.13		-0.19		-0.07		0.99		999
	Neotropical	1656		-0.09		2.26		-0.14		-0.19		-0.1		0.99		999
	Indo-Malay	386		-0.11		0.52		-0.13		-0.19		-0.07		0.7		999
	Palearctic	116		-0.27		-3.35		-0.15		-0.22		-0.07		0		999
	World	2847		-0.07		2.26		-0.11		-0.15		-0.08		0.99		999

## Sheet: Fishes
Scenario	Realm		Nb threatened		Potential loss		SES		MeanRd		CI025Rd		CI975Rd		pvalues		Nreps
CR	Afrotropical	71		-0.02		1.85		-0.02		-0.03		-0.02		0.98		999
	Australian	16		-0.03		0.12		-0.04		-0.04		-0.03		0.55		999
	Nearctic	23		-0.03		-2.9		-0.02		-0.03		-0.01		0		999
	Neotropical	27		-0.01		1.68		-0.02		-0.02		-0.01		0.95		999
	Indo-Malay	40		-0.02		-1.12		-0.02		-0.02		-0.01		0.14		999
	Palearctic	52		-0.07		-0.85		-0.06		-0.07		-0.05		0.21		999
	World	213		-0.02		-1.44		-0.02		-0.02		-0.02		0.08		999
CR+EN	Afrotropical	155		-0.04		1.87		-0.05		-0.06		-0.04		0.96		999
	Australian	55		-0.12		0.24		-0.12		-0.14		-0.11		0.58		999
	Nearctic	80		-0.07		-0.24		-0.07		-0.09		-0.05		0.4		999
	Neotropical	84		-0.05		1.49		-0.05		-0.06		-0.04		0.93		999
	Indo-Malay	112		-0.06		-1.37		-0.05		-0.06		-0.04		0.09		999
	Palearctic	103		-0.14		-1.14		-0.13		-0.14		-0.11		0.13		999
	World	560		-0.06		-1.4		-0.05		-0.06		-0.05		0.09		999
CR+EN+VU	Afrotropical	275		-0.09		0.93		-0.09		-0.1		-0.08		0.83		999
	Australian	71		-0.16		-0.08		-0.16		-0.18		-0.14		0.47		999
	Nearctic	143		-0.13		-0.33		-0.13		-0.15		-0.11		0.37		999
	Neotropical	150		-0.08		2.17		-0.1		-0.11		-0.08		0.98		999
	Indo-Malay	192		-0.09		-0.67		-0.09		-0.1		-0.08		0.25		999
	Palearctic	159		-0.19		0.66		-0.2		-0.22		-0.18		0.75		999
	World	952		-0.09		-0.54		-0.09		-0.1		-0.08		0.29		999
CR+EN+	Afrotropical	316		-0.1		0.9		-0.11		-0.12		-0.09		0.8		999
VU+NT
	Australian	83		-0.19		0.51		-0.19		-0.21		-0.17		0.7		999
	Nearctic	186		-0.17		0.07		-0.17		-0.19		-0.15		0.52		999
	Neotropical	209		-0.12		2.59		-0.14		-0.15		-0.12		1		999
	Indo-Malay	251		-0.13		-1.17		-0.12		-0.13		-0.11		0.12		999
	Palearctic	179		-0.21		1.67		-0.23		-0.25		-0.21		0.95		999
	World	1178		-0.11		0.2		-0.11		-0.12		-0.1		0.59		999
CR+EN+	Afrotropical	578		-0.18		2.58		-0.2		-0.22		-0.18		0.99		999
VU+NT+DD
	Australian	119		-0.28		0.21		-0.28		-0.3		-0.26		0.59		999
	Nearctic	197		-0.18		0		-0.18		-0.21		-0.16		0.5		999
	Neotropical	447		-0.27		3.67		-0.31		-0.33		-0.29		1		999
	Indo-Malay	590		-0.29		0.84		-0.3		-0.32		-0.29		0.8		999
	Palearctic	253		-0.31		1.97		-0.33		-0.35		-0.31		0.97		999
	World	2078		-0.21		1.4		-0.22		-0.23		-0.2		0.92		999
