# Supplementary material for: Extinction of threatened vertebrates will lead to idiosyncratic changes in functional diversity across the world
Source: Nat Commun. 2021 Aug 27;12:5162. doi: 10.1038/s41467-021-25293-0 (PMC8397725; doi:10.1038/s41467-021-25293-0)
Supplement: Supplementary file 6 — SourceData [file 41467_2021_25293_MOESM6_ESM.xlsx]

## Sheet: original Traits
Supplementary Table 2. Performance of the trait imputation procedure.
Supplementary Fig 1. Proportion of species shared by each database for the world.
COLUMN	DESCRIPTION
Taxonomic groups	Mammals, Birds, Reptiles, Amphibians, Freshwater fishes
Species	Names of the species (with PC coordinates and spatial occurrences)
Traits	names of the functional traits for each taxonomic group
Taxonomic groups	Species	Traits
		ls	ly	bm	long	gest	svl	wea	fmat
Mammals	Amblysomus_corriae	0.285557	0.30103	1.81158	0	NA	1.11394	NA	NA
Mammals	Amblysomus_hottentotus	0.285557	0.30103	1.81158	0	NA	1.11394	NA	NA
Mammals	Amblysomus_marleyi	0.285557	0.30103	1.81158	0	NA	1.11394	NA	NA
Mammals	Amblysomus_robustus	0.285557	0.30103	1.81158	0	NA	1.11394	NA	NA
Mammals	Amblysomus_septentrionalis	0.285557	0.30103	1.81158	0	NA	1.11394	NA	NA
Mammals	Calcochloris_obtusirostris	0.30103	NA	1.38112	NA	NA	1.01878	NA	NA
Mammals	Carpitalpa_arendsi	NA	NA	1.71883	NA	NA	1.11855	NA	NA
Mammals	Chlorotalpa_duthieae	0.30103	NA	1.4961	NA	NA	1.02395	NA	NA
Mammals	Chlorotalpa_sclateri	0.30103	NA	1.5832	NA	NA	1	NA	NA
Mammals	Chrysochloris_asiatica	0.494155	NA	1.56738	0.381717	NA	1.03443	1.87656	NA
Mammals	Chrysochloris_stuhlmanni	-0.0177288	NA	1.67925	NA	NA	1.12895	1.86573	NA
Mammals	Chrysochloris_visagiei	0.494155	NA	1.5649	0.381717	NA	1.02735	1.87656	NA
Mammals	Chrysospalax_trevelyani	0.149219	0	2.63753	0.60206	2.0607	1.37101	NA	NA
Mammals	Chrysospalax_villosus	0.293363	NA	2.02602	NA	NA	1.21085	NA	NA
Mammals	Cryptochloris_wintoni	NA	NA	1.35946	NA	NA	0.954218	NA	NA
Mammals	Cryptochloris_zyli	NA	NA	1.32418	NA	NA	0.954194	NA	NA
Mammals	Eremitalpa_granti	0.071882	NA	1.35793	0.30103	NA	0.908539	NA	NA
Mammals	Neamblysomus_gunningi	NA	NA	1.75921	NA	NA	1.10341	NA	NA
Mammals	Neamblysomus_julianae	-0.0177288	NA	1.34223	NA	NA	1.06228	NA	NA
Mammals	Echinops_telfairi	0.739572	0	2.22043	1.11394	1.76214	1.23045	1.4624	2.4447
Mammals	Geogale_aurita	0.562293	0.30103	0.826075	0.318759	1.77937	0.863323	1.55441	NA
Mammals	Hemicentetes_nigriceps	0.700704	0.30103	2.09587	0.425969	1.73624	1.26126	1.33244	1.68637
Mammals	Hemicentetes_semispinosus	0.713491	0.243038	2.12385	0.431364	1.73058	1.26126	1.3211	1.66463
Mammals	Limnogale_mergulus	0.457125	0	1.89042	NA	NA	1.19727	NA	NA
Mammals	Microgale_brevicaudata	0.653213	NA	0.95376	NA	NA	0.812913	NA	NA
Mammals	Microgale_cowani	NA	NA	1.0876	0.0347621	NA	0.977724	NA	NA
Mammals	Microgale_dobsoni	0.424882	NA	1.57749	0.748188	1.78986	1.04139	1.45652	2.82581
Mammals	Microgale_drouhardi	NA	NA	1.08636	0.0347621	NA	0.90309	NA	NA
Mammals	Microgale_dryas	NA	NA	1.60206	NA	NA	1.04139	NA	NA
Mammals	Microgale_fotsifotsy	NA	NA	0.886491	NA	NA	0.882097	NA	NA
Mammals	Microgale_gracilis	NA	NA	1.36736	NA	NA	1.02119	NA	NA
Mammals	Microgale_gymnorhyncha	NA	NA	1.26007	NA	NA	1.02119	NA	NA
Mammals	Microgale_longicaudata	NA	NA	0.907411	NA	NA	0.875061	NA	NA
Mammals	Microgale_monticola	NA	NA	1.14301	NA	NA	NA	NA	NA
Mammals	Microgale_parvula	NA	NA	0.547775	NA	NA	0.812913	NA	NA
Mammals	Microgale_principula	NA	NA	1.0086	NA	NA	0.90309	NA	NA
Mammals	Microgale_pusilla	NA	NA	0.531479	NA	NA	0.748188	NA	NA
Mammals	Microgale_soricoides	NA	NA	1.27184	NA	NA	1.02119	NA	NA
Mammals	Microgale_taiva	NA	NA	1.08884	0.0347621	NA	0.966142	NA	NA
Mammals	Microgale_talazaci	0.348305	NA	1.66323	0.763428	1.78533	1.14613	1.46805	2.8055
Mammals	Microgale_thomasi	NA	NA	1.35984	0.463644	NA	0.977724	NA	NA
Mammals	Micropotamogale_lamottei	0.594393	NA	1.84258	NA	NA	1.19033	NA	NA
Mammals	Micropotamogale_ruwenzorii	0.269513	NA	2.03794	NA	NA	1.25527	NA	NA
Mammals	Oryzorictes_hova	NA	NA	1.55315	NA	NA	1.02802	NA	NA
Mammals	Oryzorictes_tetradactylus	NA	NA	1.55618	NA	NA	1.01599	NA	NA
Mammals	Potamogale_velox	0.31492	0.30103	2.85512	NA	NA	1.52504	NA	NA
Mammals	Setifer_setosus	0.482874	0	2.48303	1.02291	1.75985	1.30643	1.38021	2.29667
Mammals	Tenrec_ecaudatus	1.22763	0.176091	2.94733	0.800488	1.77988	1.55479	1.43136	2.28479
Mammals	Antilocapra_americana	0.276462	0	4.65682	1.07918	2.39348	2.14768	1.95904	2.73307
Mammals	Addax_nasomaculatus	0	0	4.97446	1.40968	2.44091	2.23045	2.29667	2.97658
Mammals	Aepyceros_melampus	0	0	4.72016	1.2492	2.29389	2.16435	2.22272	2.67896
Mammals	Alcelaphus_buselaphus	0	0.0273496	5.2014	1.30103	2.385	2.34488	2.28556	2.86332
Mammals	Alcelaphus_caama	0	0.0273496	5.20404	1.30103	2.385	2.34488	2.28556	2.86332
Mammals	Alcelaphus_lichtensteinii	-0.00436481	0.0413927	5.20642	0.463644	2.374	2.3075	NA	2.74073
Mammals	Ammodorcas_clarkei	0	NA	4.4514	0.418439	2.30853	2.1271	NA	NA
Mammals	Ammotragus_lervia	0.0863598	0.30103	4.96614	1.32222	2.18129	2.19033	2.0859	2.5956
Mammals	Antidorcas_marsupialis	0	0.0211893	4.52597	1.29657	2.22914	2.08902	2.08977	2.32854
Mammals	Antilope_cervicapra	0	0.278754	4.57403	1.32736	2.22453	2.08814	1.77815	2.73186
Mammals	Beatragus_hunteri	0	-0.232844	5.07555	1.22011	2.37658	2.23045	NA	2.8144
Mammals	Bison_bison	0	0	5.79559	1.43136	2.43775	2.4624	2.43642	2.95999
Mammals	Bison_bonasus	0	0	5.79559	1.43136	2.43775	2.4624	2.43642	2.95999
Mammals	Bos_frontalis	0.0681859	-0.0457575	5.90986	1.4183	2.43896	2.47712	2.13672	2.7785
Mammals	Bos_grunniens	0	-0.110698	5.76604	1.39794	2.43459	2.51188	2.35793	2.87327
Mammals	Bos_javanicus	0.0863598	0	5.83463	1.4319	2.47113	2.33496	2.47213	2.87718
Mammals	Bos_sauveli	0	NA	5.90073	1.05579	2.41497	2.34242	NA	2.87803
Mammals	Bos_taurus	0	0	5.79144	1.30103	2.44248	2.49136	2.2616	2.73878
Mammals	Boselaphus_tragocamelus	0.176091	0.0211893	5.25527	1.33613	2.40654	2.31175	NA	2.91116
Mammals	Bubalus_bubalis	0.138303	0	5.91764	1.50356	2.49808	2.45098	2.35819	2.74314
Mammals	Bubalus_depressicornis	0	0	5.31386	1.55727	2.47712	2.23769	NA	2.87074
Mammals	Bubalus_mindorensis	0	-0.124939	5.38714	1.44716	2.48134	2.34242	NA	2.87803
Mammals	Bubalus_quarlesi	0	0	5.21974	1.46402	2.46981	2.1981	NA	2.87803
Mammals	Budorcas_taxicolor	0.0681859	0	5.46911	1.29189	2.37218	2.31239	2.0739	2.96051
Mammals	Capra_caucasica	0.0413927	-0.05061	4.84228	1.31255	2.21551	2.21748	2.26154	2.94936
Mammals	Capra_falconeri	0.30103	NA	4.61278	1.11394	2.21237	2.22917	2.22309	2.87236
Mammals	Capra_hircus	0.176091	0	4.78176	1.31806	2.19173	2.20412	2.20145	2.64981
Mammals	Capra_ibex	0.071882	-0.09691	4.88649	1.31963	2.22789	2.23045	2.35845	2.91263
Mammals	Capra_nubiana	0.045323	-0.09691	4.84833	1.27627	2.22789	2.23045	2.35845	2.91263
Mammals	Capra_pyrenaica	0.176091	NA	4.78461	1.20412	2.17609	2.11394	NA	NA
Mammals	Capra_sibirica	0.071882	-0.09691	4.91645	1.32015	2.2316	2.23045	2.35845	2.90146
Mammals	Capra_walie	0.0413927	-0.09691	4.90309	1.27627	2.22401	2.23045	2.35845	2.90146
Mammals	Capricornis_crispus	0	-0.0809219	4.63378	1.29648	2.33244	2.25527	1.77283	3.01771
Mammals	Capricornis_milneedwardsii	0	0	4.97772	1.29557	2.35845	2.21085	2.221	2.95999
Mammals	Capricornis_rubidus	0	0	4.97772	1.29557	2.35845	2.21085	2.221	2.95999
Mammals	Capricornis_sumatraensis	0	0	4.97772	1.29557	2.35845	2.21085	2.221	2.95999
Mammals	Capricornis_swinhoei	0	-0.0809219	4.63378	1.26912	2.33244	2.25527	1.77283	3.01771
Mammals	Capricornis_thar	0	0	4.97772	1.29557	2.35845	2.21085	2.221	2.95999
Mammals	Cephalophus_adersi	0	0.136721	4	1.17609	2.22138	1.8955	NA	NA
Mammals	Cephalophus_brookei	0	NA	4.28315	NA	2.0853	2	NA	NA
Mammals	Cephalophus_callipygus	NA	NA	4.28056	NA	NA	2.00616	NA	NA
Mammals	Cephalophus_dorsalis	0	NA	4.06446	1.23249	2.37291	1.92941	NA	2.76193
Mammals	Cephalophus_jentinki	0	NA	4.84039	1.32222	NA	2.13033	NA	NA
Mammals	Cephalophus_leucogaster	0	NA	4.11242	0.726523	NA	1.97281	NA	NA
Mammals	Cephalophus_natalensis	0	0.136721	4	1.18017	2.32832	1.8955	NA	NA
Mammals	Cephalophus_niger	0	NA	4.25768	1.16311	2.10664	2.01778	1.95177	NA
Mammals	Cephalophus_nigrifrons	NA	NA	4.14301	1.29373	NA	1.97507	NA	NA
Mammals	Cephalophus_ogilbyi	0	NA	4.28315	NA	2.0853	2	NA	NA
Mammals	Cephalophus_rufilatus	0	NA	4.09691	1.18017	2.3692	1.81291	1.93242	2.62264
Mammals	Cephalophus_silvicultor	0	0	4.79244	1.35138	2.21819	2.20747	1.57978	NA
Mammals	Cephalophus_spadix	NA	NA	4.75478	0.733532	NA	2.06985	NA	NA
Mammals	Cephalophus_weynsi	0	0.136721	4	1.18184	2.32832	1.8955	NA	NA
Mammals	Cephalophus_zebra	0	NA	4.19465	1.08478	2.35338	1.942	1.13481	NA
Mammals	Connochaetes_gnou	0	NA	5.1214	1.30103	2.41284	2.32447	2.35793	2.88252
Mammals	Connochaetes_taurinus	0	0	5.25648	1.35984	2.40312	2.3439	2.40878	2.71261
Mammals	Damaliscus_korrigum	0	-0.232844	5.07408	1.37184	2.37658	2.273	NA	2.80561
Mammals	Damaliscus_lunatus	0	-0.232844	5.07555	1.37237	2.37658	2.273	NA	2.80555
Mammals	Damaliscus_pygargus	0.09691	0.0413927	4.92686	1.33311	2.38561	2.17609	2.18184	2.84942
Mammals	Dorcatragus_megalotis	0	NA	4.03815	0.877467	NA	1.91513	NA	NA
Mammals	Eudorcas_rufifrons	0	0.176091	4.39794	1.23626	2.23645	2.11143	2.0086	2.56229
Mammals	Eudorcas_rufina	0	NA	4.43136	1.16099	2.24305	2.23045	NA	NA
Mammals	Eudorcas_thomsonii	0	0.176091	4.36544	1.17129	2.23235	1.96965	2.00852	2.56229
Mammals	Gazella_arabica	0.176091	0.0951694	4.38246	1.26245	2.22901	2.11608	2.08545	2.67761
Mammals	Gazella_bennettii	0.0863598	0.0413927	4.34788	1.26245	2.23553	2.11608	1.94448	2.68584
Mammals	Gazella_cuvieri	0.0899051	NA	4.30854	1.06973	2.23267	2.1271	NA	2.5427
Mammals	Gazella_dorcas	0.0863598	0	4.67565	1.31754	2.19312	2.20412	2.07166	2.69807
Mammals	Gazella_gazella	0.168792	0.0951694	4.548	1.29013	2.22901	2.20412	2.08545	2.67761
Mammals	Gazella_leptoceros	0	NA	4.39174	1.1547	2.22347	2.13556	NA	2.1959
Mammals	Gazella_saudiya	0.0863598	0	4.50766	1.31702	2.19312	2.20412	2.07166	2.69807
Mammals	Gazella_spekei	0	0.164353	4.30103	1.13796	2.27394	2.11143	NA	2.66017
Mammals	Gazella_subgutturosa	0.143015	0	4.57681	1.21219	2.22845	2.12342	2.02638	2.78142
Mammals	Hemitragus_hylocrius	0.113943	0.133539	4.8727	1.23637	2.27367	2.1438	2.18184	2.79514
Mammals	Hemitragus_jayakari	0	NA	4.34655	1.14613	2.21566	2.09255	NA	NA
Mammals	Hemitragus_jemlahicus	0.00216606	0	4.54654	1.33846	2.26245	2.14613	2.17936	2.80532
Mammals	Hippotragus_equinus	0	0.071882	5.36829	1.41134	2.45306	2.28103	2.262	2.86332
Mammals	Hippotragus_leucophaeus	0	0.071882	5.35218	1.41134	2.45306	2.28103	2.262	2.86332
Mammals	Hippotragus_niger	0	0	5.35218	1.34635	2.43297	2.37153	2.32838	2.88536
Mammals	Kobus_ellipsiprymnus	0.0211893	0.0413927	5.24386	1.28578	2.43136	2.37107	2.32838	2.88712
Mammals	Kobus_kob	0	0.113943	4.96622	1.34044	2.40613	2.30643	2.27646	2.60531
Mammals	Kobus_leche	0	NA	4.96248	1.3419	2.36059	2.37107	2.13672	2.95328
Mammals	Kobus_megaceros	0	0	4.944	1.32308	2.37107	2.37107	NA	2.86332
Mammals	Kobus_vardonii	0	0.113943	4.87938	1.34044	2.40663	2.23045	2.28272	2.60531
Mammals	Litocranius_walleri	0	0.130334	4.6163	1.11394	2.30995	2.19033	2.38202	2.55637
Mammals	Madoqua_guentheri	0	0.30103	3.65801	1.18493	2.2498	1.8235	1.92272	2.14176
Mammals	Madoqua_kirkii	0	0.30103	3.68425	1.22681	2.23553	1.83704	1.85126	2.36823
Mammals	Madoqua_piacentinii	0	NA	3.51188	1.14613	NA	1.8179	1.64169	2.40441
Mammals	Madoqua_saltiana	0	NA	3.52339	0.999819	NA	1.8179	1.64169	2.44569
Mammals	Naemorhedus_baileyi	0	0	4.45984	1.24551	2.33032	2.02531	1.77283	2.97754
Mammals	Naemorhedus_caudatus	0	0	4.44196	1.2449	2.33244	2.07188	1.77283	2.97754
Mammals	Naemorhedus_goral	0	0	4.45934	1.2449	2.33244	2.07188	1.77283	2.97754
Mammals	Naemorhedus_griseus	0	0	4.44196	1.2449	2.33244	2.07188	1.77283	2.97754
Mammals	Nanger_dama	0	0.193125	4.86332	1.28368	2.31806	2.19904	NA	2.03886
Mammals	Nanger_granti	0	NA	4.78698	1.29373	2.29226	2.20817	NA	2.39967
Mammals	Nanger_soemmerringii	0	NA	4.61892	1.18986	2.2845	2.18469	NA	2.78224
Mammals	Neotragus_batesi	0	NA	3.43675	1.14613	2.2599	1.74624	NA	2.51221
Mammals	Neotragus_moschatus	0	NA	3.81291	1.12993	2.25527	1.78533	NA	2.26514
Mammals	Neotragus_pygmaeus	0	NA	3.62325	1.07918	2.27416	1.69897	NA	2.68752
Mammals	Oreamnos_americanus	0.120574	0	4.88777	1.28258	2.26155	2.16097	2.01465	2.96018
Mammals	Oreotragus_oreotragus	0	0.0211893	4.11394	1.25119	2.31526	1.99453	2.1366	2.56257
Mammals	Oryx_beisa	0	0.276462	5.01599	1.30643	2.22531	2.15609	1.77815	2.78723
Mammals	Oryx_dammah	0	0.276462	5.2492	1.37337	2.3927	2.20817	1.77815	2.8055
Mammals	Oryx_gazella	0	0.276462	4.57403	1.31702	2.22531	2.15609	1.77815	2.78723
Mammals	Oryx_leucoryx	0	0.123852	5.08404	1.31623	2.38561	2.15609	1.79528	2.86378
Mammals	Ourebia_ourebi	0	0.184691	4.23518	1.19948	2.32325	2.10721	2.1366	2.57065
Mammals	Ovibos_moschatus	0.00432137	-0.09691	5.49485	1.38021	2.41162	2.36173	2.32838	3.05545
Mammals	Ovis_ammon	0.0791812	0	5.20412	1.20135	2.23045	2.22853	2.13033	2.60531
Mammals	Ovis_aries	0.0863598	0	5.04139	1.2296	2.20111	2.20003	2.26007	2.73878
Mammals	Ovis_canadensis	0.0128372	0	4.83964	1.31387	2.25527	2.22602	2.18184	2.84942
Mammals	Ovis_dalli	0.0253059	0	4.8463	1.30148	2.24365	2.19465	2.11988	2.84942
Mammals	Ovis_nivicola	0	0	4.83964	1.31387	2.25527	2.22602	2.18184	2.85657
Mammals	Pantholops_hodgsonii	0	0.0413927	4.47881	NA	2.32834	2.14613	NA	NA
Mammals	Pelea_capreolus	0	NA	4.37777	1.09058	2.41978	2.09691	NA	NA
Mammals	Philantomba_maxwellii	0	0	3.79588	1.14819	2.28556	1.87368	1.78442	2.68753
Mammals	Philantomba_monticola	0	0.11059	3.68985	1.07918	2.2916	1.82682	1.43584	2.68751
Mammals	Procapra_gutturosa	0.123852	0.0211893	4.45139	0.845098	2.27862	2.13406	1.59073	2.72643
Mammals	Procapra_picticaudata	0	NA	4.36544	0.747218	2.24311	1.99123	NA	NA
Mammals	Procapra_przewalskii	0	NA	4.40396	0.747218	2.24311	1.99123	NA	NA
Mammals	Pseudois_nayaur	0.176091	NA	4.71879	1.31902	2.20341	2.16879	2.26081	2.75313
Mammals	Pseudois_schaeferi	0.176091	NA	4.69461	1.31902	2.20341	2.16879	2.26081	2.75313
Mammals	Pseudoryx_nghetinhensis	NA	NA	4.99053	NA	NA	2.24304	NA	2.87803
Mammals	Raphicerus_campestris	0	0.152288	4.05436	0.969261	2.2983	1.94817	1.95904	2.36886
Mammals	Raphicerus_melanotis	NA	NA	4.02132	1.03443	NA	1.97772	NA	NA
Mammals	Raphicerus_sharpei	0	NA	3.97298	1.14613	2.3282	1.91115	NA	NA
Mammals	Redunca_arundinum	0	0.103804	4.76343	1.22358	2.3479	2.19103	NA	NA
Mammals	Redunca_fulvorufula	0	0.0413927	4.47712	1.09096	2.34829	2.15076	1.91445	2.58883
Mammals	Redunca_redunca	0	NA	4.61956	1.25527	2.35831	2.1383	NA	3.56257
Mammals	Rupicapra_pyrenaica	0	0	4.50014	1.24551	2.17528	2.11394	1.88093	2.82866
Mammals	Rupicapra_rupicapra	0	0	4.5488	1.24551	2.17528	2.11394	1.88093	2.82866
Mammals	Saiga_borealis	0.197281	0.0211893	4.57969	1.07918	2.17441	2.10721	1.93579	2.48511
Mammals	Saiga_tatarica	0.197281	0.0211893	4.57969	1.07918	2.17441	2.10721	1.93579	2.48511
Mammals	Sylvicapra_grimmia	0	0.146128	4.26717	1.1563	2.21748	2.0234	2.10008	2.46708
Mammals	Syncerus_caffer	0.0334238	-0.39794	5.81046	1.46982	2.52291	2.47172	2.4609	3.16879
Mammals	Tetracerus_quadricornis	0.200029	0.071882	4.27875	1.03476	2.33786	2	NA	2.56229
Mammals	Tragelaphus_angasii	0	0.0827854	5.00289	1.20412	2.35025	2.24128	2.32838	2.65514
Mammals	Tragelaphus_buxtoni	0	NA	5.33546	1.12589	2.41286	2.38466	2.2616	2.86366
Mammals	Tragelaphus_eurycerus	0	-0.145694	5.43297	1.28817	2.45939	2.37794	NA	2.92961
Mammals	Tragelaphus_imberbis	0	0.117271	4.91645	1.27684	2.37107	2.23363	2.43775	2.82376
Mammals	Tragelaphus_scriptus	0	0.176091	4.63599	1.1496	2.27367	2.13784	NA	2.69548
Mammals	Tragelaphus_spekii	0	0	4.94201	1.33244	2.38382	2.20694	NA	2.60314
Mammals	Tragelaphus_strepsiceros	0	0	5.31399	1.36173	2.35322	2.36642	2.262	2.74821
Mammals	Camelus_bactrianus	0	-0.30103	5.67669	1.549	2.59824	2.53782	2.50418	3.10658
Mammals	Camelus_dromedarius	0	-0.154902	5.63749	1.53403	2.59743	2.53782	2.67453	3.09764
Mammals	Lama_glama	0	-0.164309	5.05115	1.45738	2.52834	2.24243	2.32843	2.83037
Mammals	Vicugna_vicugna	0	-0.154902	4.69897	1.42705	2.53839	2.23992	2.32849	2.86332
Mammals	Alces_alces	0.11059	0.091667	5.54531	1.43136	2.38377	2.47932	2.0171	2.85223
Mammals	Alces_americanus	0.103804	0	5.56644	1.41497	2.38378	2.46694	2.03354	2.83878
Mammals	Axis_axis	0.0128372	0.00432137	4.65801	1.31806	2.35554	2.24304	2.0859	2.81614
Mammals	Axis_calamianensis	0.00216606	NA	4.60002	1.30103	2.3529	2.19555	2.26081	2.48339
Mammals	Axis_kuhlii	0.00216606	0.113943	4.63347	1.30103	2.35625	2.19382	2.26081	2.48339
Mammals	Axis_porcinus	0	NA	4.57343	1.30103	2.35554	2.24304	2.26081	2.48339
Mammals	Blastocerus_dichotomus	0	0	5.01072	1.13672	2.43229	2.26364	NA	NA
Mammals	Capreolus_capreolus	0.251638	0.0211893	4.33579	1.23637	2.18469	2.17898	1.94939	2.61595
Mammals	Capreolus_pygargus	0.277609	0	4.33579	1.23045	2.29226	2.15076	1.96209	2.61595
Mammals	Cervus_elaphus	0.0149403	-0.0433514	5.20457	1.42975	2.3881	2.32975	2.19312	2.93044
Mammals	Cervus_nippon	0	0	4.72428	1.40515	2.34959	2.11403	2.23697	2.71443
Mammals	Dama_dama	0.0293838	0	4.80354	1.32428	2.36736	2.24304	2.26226	2.71193
Mammals	Elaphodus_cephalophus	0	NA	4.52504	1.35459	2.25825	2.20412	NA	2.80028
Mammals	Elaphurus_davidianus	0.045323	0	5.22008	1.36736	2.45705	2.33445	2.22272	2.91455
Mammals	Hippocamelus_antisensis	0	NA	4.83632	1.02531	2.37949	2.20412	NA	NA
Mammals	Hippocamelus_bisulcus	0	0	4.84274	1.03073	2.31254	2.20412	NA	NA
Mammals	Hydropotes_inermis	0.477121	NA	4.10585	1.11213	2.27875	2	NA	2.32849
Mammals	Mazama_americana	0.0863598	0	4.36173	1.1404	2.35218	2.13033	2.26081	2.57992
Mammals	Mazama_bricenii	0.045323	NA	4.21748	0.606113	2.3544	2.13033	NA	NA
Mammals	Mazama_chunyi	0.176091	NA	4.20606	NA	2.3862	2.13033	NA	NA
Mammals	Mazama_gouazoubira	0	NA	4.22141	1.1271	2.34215	2.05466	NA	2.79514
Mammals	Mazama_nana	NA	NA	4.21748	NA	NA	NA	NA	NA
Mammals	Mazama_pandora	0	0	4.31275	1.15584	2.35218	2.13033	2.26081	2.5966
Mammals	Mazama_rufina	0.045323	NA	4.16583	0.783546	2.3544	2.13033	NA	NA
Mammals	Mazama_temama	0.0863598	0	4.36173	1.1404	2.35218	2.13033	2.26081	2.57992
Mammals	Muntiacus_atherodes	NA	NA	4.27736	NA	NA	2.06352	NA	NA
Mammals	Muntiacus_crinifrons	0	NA	4.26928	1.07828	2.2913	2.12057	NA	NA
Mammals	Muntiacus_feae	0.0863598	NA	4.34242	1.06602	2.2913	2.12057	NA	NA
Mammals	Muntiacus_gongshanensis	NA	NA	4.26928	NA	NA	NA	NA	NA
Mammals	Muntiacus_muntjak	0.0681859	0.130334	4.2458	1.24551	2.32222	2.06352	1.78487	2.43457
Mammals	Muntiacus_reevesi	0	0.176091	4.13033	1.36408	2.31971	2.12057	NA	2.43775
Mammals	Muntiacus_rooseveltorum	0	0.176091	4.13033	1.33033	2.31971	2.12057	NA	2.43775
Mammals	Muntiacus_vuquangensis	NA	NA	4.56456	NA	NA	NA	NA	NA
Mammals	Odocoileus_hemionus	0.208173	0	4.75587	1.34242	2.31597	2.25726	1.87207	2.67943
Mammals	Odocoileus_virginianus	0.232996	0	4.81505	1.33445	2.30404	2.25692	2.11059	2.48996
Mammals	Ozotoceros_bezoarticus	0	0	4.53933	1.33995	2.34317	2.11806	2.22375	2.56229
Mammals	Pudu_mephistophiles	0	NA	3.98565	1	NA	1.91645	NA	NA
Mammals	Pudu_puda	0.0128372	NA	3.9842	1.17922	2.31333	1.91645	1.78442	2.3601
Mammals	Rangifer_tarandus	0.0413927	0	5.0054	1.30535	2.34733	2.34482	2.07918	2.84209
Mammals	Rucervus_duvaucelii	0	NA	5.23356	1.37444	2.39784	2.17609	2.32854	3.03941
Mammals	Rucervus_eldii	0.00432137	0	4.97987	1.29189	2.38055	2.22401	2.37991	2.72562
Mammals	Rucervus_schomburgki	NA	NA	5.03192	1.25447	NA	NA	NA	NA
Mammals	Rusa_alfredi	0	0	4.79934	1.32411	2.39722	2.33345	2.35793	2.77416
Mammals	Rusa_marianna	NA	NA	4.69423	1.24013	NA	2.14067	NA	NA
Mammals	Rusa_timorensis	0	0	4.79934	1.32394	2.40603	2.24117	2.35819	2.73161
Mammals	Rusa_unicolor	0	0	5.24925	1.42174	2.39408	2.35218	2.32843	2.79292
Mammals	Giraffa_camelopardalis	0.049218	-0.267606	5.90309	1.55991	2.65908	2.64841	2.26116	3.13996
Mammals	Okapia_johnstoni	0	-0.09691	5.36173	1.51851	2.6557	2.31702	2.2878	2.86106
Mammals	Hexaprotodon_liberiensis	0	-0.376751	5.33244	1.62634	2.30103	2.22401	2.32574	3.16463
Mammals	Hippopotamus_amphibius	0	-0.21467	6.4216	1.7364	2.37049	2.70329	2.52423	3.21867
Mammals	Moschus_anhuiensis	0.20412	0	4.09652	1.11213	2.24532	1.95424	1.67339	2.68108
Mammals	Moschus_berezovskii	0.162863	0	4.06777	NA	2.26538	1.97772	1.67339	NA
Mammals	Moschus_chrysogaster	0.0413927	0	4.09163	NA	2.27416	1.97772	1.67339	2.78785
Mammals	Moschus_cupreus	0.128722	0	4.11085	1.11213	2.24532	1.95424	1.67339	2.73022
Mammals	Moschus_fuscus	NA	0	4.13665	NA	NA	1.97772	1.67339	NA
Mammals	Moschus_leucogaster	0.128722	0	4.11085	1.11213	2.24532	1.95424	1.67339	2.73022
Mammals	Moschus_moschiferus	0.208173	0	4.11085	1.11213	2.22807	1.97772	1.88555	2.68108
Mammals	Babyrousa_babyrussa	0.146128	0.30103	4.96825	1.38021	2.19451	2.00325	2.32838	2.73866
Mammals	Babyrousa_bolabatuensis	0.146128	0.30103	4.96825	1.38021	2.19451	2.00325	2.32838	2.73866
Mammals	Babyrousa_celebensis	0.146128	0.30103	4.96825	1.38021	2.19451	2.00325	2.32838	2.73866
Mammals	Babyrousa_togeanensis	0.146128	0.30103	4.96825	1.38021	2.19451	2.00325	2.32838	2.73866
Mammals	Hylochoerus_meinertzhageni	0.638489	0.0413927	5.30171	1.12467	2.15323	2.31479	1.81724	2.7219
Mammals	Phacochoerus_aethiopicus	0.526985	0.115611	4.86513	1.27416	2.22234	2.17609	2.02668	2.7766
Mammals	Phacochoerus_africanus	0.477121	0.176091	4.96023	1.31789	2.22594	2.13211	1.92428	2.76193
Mammals	Potamochoerus_larvatus	0.477121	0.0413927	4.84819	1.30103	2.0823	2.15675	1.95978	3.03981
Mammals	Potamochoerus_porcus	0.477121	0.0413927	4.85126	1.30103	2.07918	2.15675	1.95978	3.03981
Mammals	Sus_ahoenobarbus	0.60206	0	5.01178	1.20862	2.08545	2.19728	2.02469	2.55931
Mammals	Sus_barbatus	0.60206	0	5.01178	1.20862	2.08545	2.19728	2.02469	2.55931
Mammals	Sus_cebifrons	0.701136	0	5.01178	1.17802	2.0853	2.13033	2.02469	2.45206
Mammals	Sus_celebensis	0.737987	NA	4.88081	1.14613	2.08515	2.18327	NA	2.43775
Mammals	Sus_oliveri	0.718917	0	5.01178	1.17802	2.08545	2.13033	2.02469	2.45206
Mammals	Sus_philippensis	0.718917	0	5.01178	1.17802	2.08545	2.13033	2.02469	2.45206
Mammals	Sus_salvanius	0.50515	NA	3.90309	1.07918	2.04336	1.79576	NA	2.84511
Mammals	Sus_scrofa	0.74566	0.176091	5.13033	1.32222	2.06145	2.19728	1.99069	2.52375
Mammals	Sus_verrucosus	0.758533	NA	4.91752	1.14613	2.08217	2.18327	NA	2.43775
Mammals	Catagonus_wagneri	0.388279	NA	4.54941	0.954243	2.18207	2.02896	1.78082	3.00298
Mammals	Pecari_tajacu	0.260071	0.30103	4.31175	1.3927	2.15643	1.95904	1.70218	2.51033
Mammals	Tayassu_pecari	0.30103	NA	4.50241	1.32394	2.19866	2.02325	1.69558	2.78442
Mammals	Hyemoschus_aquaticus	0.091667	0	4.06258	1.11394	2.24536	1.90309	2.16765	2.55743
Mammals	Moschiola_meminna	0.176091	NA	3.38917	1.16062	2.17711	1.80956	NA	NA
Mammals	Tragulus_javanicus	0	NA	3.24402	1.07918	2.15836	1.71121	1.92428	2.19939
Mammals	Tragulus_kanchil	0	0	3.58546	1.14613	2.18645	1.75001	1.93885	2.1953
Mammals	Tragulus_napu	0	0	3.58546	1.14613	2.18645	1.75001	1.93885	2.1953
Mammals	Tragulus_nigricans	0	0	3.58546	1.14613	2.18645	1.75001	1.93885	2.1953
Mammals	Tragulus_williamsoni	0	0	3.58546	1.14613	2.18645	1.75001	1.93885	2.1953
Mammals	Ailurus_fulgens	0.30103	0	3.67647	1.24304	2.09145	1.78437	2.13651	2.75732
Mammals	Atelocynus_microtis	NA	NA	3.97772	1.04139	NA	1.96166	NA	NA
Mammals	Canis_adustus	0.619093	0.190332	4.01373	1.14613	1.80277	1.91316	1.78746	2.47156
Mammals	Canis_aureus	0.596597	0.0211893	4.04139	1.20412	1.79514	1.97486	1.84353	2.52375
Mammals	Canis_latrans	0.748576	0	4.04336	1.33837	1.79514	1.95722	1.73973	2.4958
Mammals	Canis_lupus	0.697229	-0.0861861	4.46525	1.30103	1.79377	2.1038	1.6721	2.82601
Mammals	Canis_mesomelas	0.596597	0	3.91631	1.14613	1.79588	1.86102	1.77815	2.48996
Mammals	Canis_simensis	0.60206	0.0413927	4.13093	NA	1.7983	1.98412	1.8624	2.87076
Mammals	Cerdocyon_thous	0.60206	0.278754	3.75904	1.0607	1.75056	1.82868	1.95424	2.44099
Mammals	Chrysocyon_brachyurus	0.477121	NA	4.34733	1.19498	1.80618	2.10818	2.26901	2.86332
Mammals	Cuon_alpinus	0.633468	0.0211893	4.19728	1.20412	1.78888	2.02484	1.75838	2.56229
Mammals	Dusicyon_australis	NA	NA	4.32393	0.719469	NA	1.98388	NA	NA
Mammals	Lycalopex_culpaeus	0.60206	0	4.11394	1.11658	1.78224	1.98235	1.78442	2.56257
Mammals	Lycalopex_fulvipes	0.620136	NA	3.60097	1.03743	1.75056	NA	NA	NA
Mammals	Lycalopex_griseus	0.621695	NA	3.60097	1.03743	1.74938	NA	NA	NA
Mammals	Lycalopex_gymnocercus	0.489958	0.0413927	3.67117	1.13672	1.77254	1.7918	NA	2.48313
Mammals	Lycalopex_sechurae	NA	NA	3.61458	0.995635	NA	1.76302	NA	NA
Mammals	Lycalopex_vetulus	0.549616	0.210853	3.73592	1.09893	1.74549	1.80891	1.95739	2.44099
Mammals	Lycaon_pictus	0.874772	0	4.38471	1.17778	1.85733	2.00942	1.949	2.84742
Mammals	Nyctereutes_procyonoides	0.799341	0	3.62655	1.09691	1.79127	1.75104	1.68435	2.51406
Mammals	Otocyon_megalotis	0.60206	0.30103	3.61805	1.13988	1.83251	1.77729	1.79725	2.56257
Mammals	Speothos_venaticus	0.61595	0.30103	3.77815	1.01424	1.83181	1.83719	2.00508	2.5046
Mammals	Urocyon_cinereoargenteus	0.590507	0	3.62531	1.1922	1.78873	1.82663	1.74036	2.53782
Mammals	Urocyon_littoralis	0.377488	0.0211893	3.28031	0.96575	1.72198	1.68629	1.78442	2.56036
Mammals	Vulpes_bengalensis	0.542825	0.0413927	3.33389	0.954243	1.71503	1.74883	NA	NA
Mammals	Vulpes_cana	0.30103	NA	2.9975	1	1.7534	1.61591	1.65511	2.54415
Mammals	Vulpes_chama	0.458638	NA	3.53906	1	1.71991	1.73727	NA	2.49326
Mammals	Vulpes_corsac	0.69897	0.0211893	3.43136	1.11394	1.73136	1.77021	1.45187	2.70896
Mammals	Vulpes_ferrilata	0.673021	0.0211893	3.43136	1.04139	1.7328	1.77817	1.61734	2.70571
Mammals	Vulpes_lagopus	0.909556	0	3.5563	1.17609	1.72012	1.79233	1.69461	2.48287
Mammals	Vulpes_macrotis	0.647383	0	3.31973	1.20094	1.72997	1.70757	1.67284	2.56229
Mammals	Vulpes_pallida	0.739572	0	4.00642	1.29003	1.79286	1.81345	1.73973	2.4958
Mammals	Vulpes_rueppellii	0.477121	0	3.50515	1.15305	1.72428	1.68959	2.0855	2.56257
Mammals	Vulpes_velox	0.647383	0	3.31973	1.20117	1.72997	1.7113	1.67284	2.56229
Mammals	Vulpes_vulpes	0.675091	0	3.66089	1.17609	1.71894	1.79934	1.69644	2.48287
Mammals	Vulpes_zerda	0.372912	0	3.08189	1.16386	1.70757	1.59175	1.81954	2.46844
Mammals	Cryptoprocta_ferox	0.477121	0	3.97772	1.30103	1.96051	1.88254	2.11059	3.17493
Mammals	Eupleres_goudotii	0.09691	NA	3.45964	-0.60206	1.97248	1.77815	1.80556	NA
Mammals	Fossa_fossana	0	0.0413927	3.26811	1.04139	1.94579	1.65652	1.84132	2.86213
Mammals	Galidia_elegans	0	0	2.90309	1.27377	1.88144	1.56293	1.77283	2.86756
Mammals	Galidictis_fasciata	0	0	2.74035	0.39649	NA	1.5174	NA	NA
Mammals	Galidictis_grandidieri	0	0	3.14613	NA	NA	1.54406	NA	NA
Mammals	Mungotictis_decemlineata	-0.00217692	NA	2.83156	1.05659	2.00077	1.51929	1.62512	2.87433
Mammals	Salanoia_concolor	NA	NA	2.85217	0.681241	NA	1.47437	NA	NA
Mammals	Acinonyx_jubatus	0.482874	-0.154902	4.70396	1.27875	1.95482	2.17325	2.02938	2.77742
Mammals	Caracal_caracal	0.477121	0.0413927	4.14613	1.25527	1.86899	1.91758	2.08636	2.65896
Mammals	Catopuma_badia	NA	NA	3.53523	NA	NA	1.75906	NA	NA
Mammals	Catopuma_temminckii	0.10721	NA	4.0607	1.33244	1.97772	1.98618	NA	2.80555
Mammals	Felis_bieti	0.567026	0.305351	3.73933	1.25285	1.81103	1.88478	1.91118	2.48831
Mammals	Felis_catus	0.567026	0.305351	3.66021	1.27875	1.80618	1.79536	1.91118	2.48287
Mammals	Felis_chaus	0.477121	0.30103	4	1.30058	1.79514	1.86158	1.96051	2.5834
Mammals	Felis_manul	0.617	NA	3.54407	1.19324	1.85814	1.7865	NA	2.56243
Mammals	Felis_margarita	0.653213	0.30103	3.43933	1.13751	1.82581	1.73373	NA	2.43769
Mammals	Felis_nigripes	0.281033	0.60206	3.32736	1.13909	1.82581	1.65324	1.82756	2.64836
Mammals	Felis_silvestris	0.567026	0.305351	3.70213	1.25527	1.81103	1.79536	1.91118	2.48831
Mammals	Leopardus_braccatus	0.39794	NA	3.46982	1.29115	NA	NA	NA	NA
Mammals	Leopardus_colocolo	0.39794	NA	3.46982	1.2917	NA	1.8451	NA	NA
Mammals	Leopardus_geoffroyi	0.305351	0.118926	3.60206	1.36173	1.87381	1.8451	1.83404	2.68034
Mammals	Leopardus_guigna	NA	NA	NA	1.0534	NA	1.69285	NA	NA
Mammals	Leopardus_jacobitus	NA	NA	3.91029	NA	NA	1.77784	NA	NA
Mammals	Leopardus_pardalis	0.220108	0	4.02119	1.39387	1.90499	1.9406	2.02604	2.82184
Mammals	Leopardus_tigrinus	0.176091	NA	3.35218	1.33829	1.87908	1.74036	1.74701	NA
Mammals	Leopardus_wiedii	0.176091	NA	3.5563	1.32222	1.9099	1.84149	1.74819	2.81889
Mammals	Leptailurus_serval	0.371068	0.39794	4.07918	1.35025	1.8563	1.96202	2.10664	2.91434
Mammals	Lynx_canadensis	0.503791	0	3.986	1.42759	1.79934	1.90642	2.18184	2.7289
Mammals	Lynx_lynx	0.352183	0	4.32531	1.37475	1.82279	2.03165	1.93952	2.8055
Mammals	Lynx_pardinus	0.39794	NA	4.00966	1.05244	1.83184	2.01285	NA	NA
Mammals	Lynx_rufus	0.403121	0	3.97313	1.42813	1.81954	1.978	1.91302	2.8055
Mammals	Neofelis_nebulosa	0.352183	NA	4.29003	1.29003	1.96911	1.97835	2.1128	2.87707
Mammals	Panthera_leo	0.451018	0	5.17337	1.43136	2.03743	2.33598	2.33445	3.03941
Mammals	Panthera_onca	0.30103	-0.30103	4.90929	1.36173	2.00322	2.20162	2.10037	2.9572
Mammals	Panthera_pardus	0.330414	0	4.72489	1.36173	1.98677	2.21586	2.04139	2.97174
Mammals	Panthera_tigris	0.409933	-0.39794	5.10992	1.41954	2.02197	2.36406	2.08279	3.10312
Mammals	Pardofelis_marmorata	0.30103	0	4.67543	1.36173	1.98677	1.97948	2.04139	2.97174
Mammals	Prionailurus_bengalensis	0.39794	0.214844	3.61805	1.17609	1.81985	1.94281	1.6507	2.75103
Mammals	Prionailurus_iriomotensis	0.39794	0.214844	3.61805	1.17609	1.81985	1.83457	1.6507	2.75103
Mammals	Prionailurus_planiceps	NA	NA	3.71112	1.15088	1.74819	1.68458	NA	NA
Mammals	Prionailurus_rubiginosus	0.348305	NA	3.13033	1.25245	1.8321	1.6464	NA	NA
Mammals	Prionailurus_viverrinus	0.30103	NA	4.02735	1.23384	1.85388	1.9132	2.13341	NA
Mammals	Puma_concolor	0.440909	-0.327902	4.68124	1.33953	1.9652	2.22471	1.95424	2.95999
Mammals	Puma_yagouaroundi	0.369216	0.30103	3.8451	1.22466	1.86332	1.86669	NA	2.90499
Mammals	Atilax_paludinosus	0.30103	0.30103	3.51851	1.26027	1.88081	1.7478	1.5563	2.37075
Mammals	Bdeogale_crassicauda	-0.00877392	NA	3.21645	1.03409	NA	1.71789	NA	NA
Mammals	Bdeogale_jacksoni	0	NA	3.39794	1.19866	NA	1.78225	NA	NA
Mammals	Bdeogale_nigripes	0	NA	3.36389	1.19866	NA	1.78225	NA	NA
Mammals	Crossarchus_alexandri	0.60206	NA	3.17707	0.601154	NA	1.65272	NA	NA
Mammals	Crossarchus_ansorgei	NA	NA	2.8451	NA	NA	1.58856	NA	NA
Mammals	Crossarchus_obscurus	0.60206	0.39794	2.89763	0.954243	1.83557	1.59604	1.36173	2.43775
Mammals	Crossarchus_platycephalus	0.60206	0.39794	2.89763	0.954243	1.83557	1.59604	1.36173	2.43775
Mammals	Cynictis_penicillata	0.30103	0.30103	2.77706	1.18137	1.74821	1.52626	1.78442	2.86332
Mammals	Dologale_dybowskii	0.60206	NA	2.55861	NA	NA	1.49077	NA	NA
Mammals	Helogale_hirtula	NA	NA	2.68541	0.984527	NA	1.38894	NA	NA
Mammals	Helogale_parvula	0.503791	0.352183	2.43902	1.15962	1.73866	1.36323	1.32222	2.62638
Mammals	Herpestes_brachyurus	0.542825	NA	3.14494	0.94939	NA	1.7261	NA	NA
Mammals	Herpestes_edwardsi	0.414973	0.518514	3.00346	1.09005	1.78005	1.71942	1.54158	2.49326
Mammals	Herpestes_fuscus	0.373831	0.30103	2.71567	0.94939	1.78725	1.61749	1.73592	2.61835
Mammals	Herpestes_ichneumon	0.470557	0.09691	3.46982	1.21385	1.87102	1.7865	1.77438	2.86346
Mammals	Herpestes_javanicus	0.344392	0.30103	2.8893	1.12303	1.6902	1.66746	1.69897	2.47857
Mammals	Herpestes_naso	NA	NA	3.47742	1.0534	NA	1.77914	NA	NA
Mammals	Herpestes_semitorquatus	0.542825	NA	3.14494	0.94939	NA	1.7261	NA	NA
Mammals	Herpestes_smithii	0.39794	NA	3.23109	1.25042	NA	1.72274	NA	NA
Mammals	Herpestes_urva	0.477121	NA	3.32709	1.12412	1.81757	1.76202	NA	NA
Mammals	Herpestes_vitticollis	0.417472	NA	3.36455	1.10735	NA	1.7508	NA	NA
Mammals	Ichneumia_albicauda	0.367356	NA	3.54407	1.07918	NA	1.80675	2.43769	2.8778
Mammals	Liberiictis_kuhni	NA	NA	3.26137	0.668231	NA	1.63956	NA	NA
Mammals	Mungos_gambianus	NA	NA	3.21616	0.733063	NA	1.60189	NA	NA
Mammals	Mungos_mungo	0.428135	0.30103	3.12434	1.07918	1.78469	1.60875	1.31973	2.53608
Mammals	Paracynictis_selousi	0.352183	NA	3.23926	NA	NA	1.6522	NA	NA
Mammals	Rhynchogale_melleri	0.30103	NA	3.35031	NA	NA	1.67421	NA	NA
Mammals	Suricata_suricatta	0.586587	0	2.88986	1.10266	1.88649	1.50223	1.64345	2.56229
Mammals	Crocuta_crocuta	0.30103	0	4.79934	1.61384	2.04139	2.13958	2.50746	3.02106
Mammals	Hyaena_brunnea	0.361728	-0.39794	4.63325	1.36173	1.97194	2.10623	2.48064	3
Mammals	Hyaena_hyaena	0.39794	0.133539	4.54494	1.38021	1.95665	2.0597	2.4456	2.93225
Mammals	Proteles_cristata	0.421604	NA	3.90954	1.28911	1.94579	1.87446	2.09944	2.80028
Mammals	Conepatus_chinga	NA	NA	3.53148	1	NA	1.6902	NA	NA
Mammals	Conepatus_humboldtii	0.542825	NA	3.35195	0.919078	NA	1.6249	NA	NA
Mammals	Conepatus_leuconotus	0.544068	0.176091	3.42247	0.845098	1.77815	1.68124	1.65858	2.50458
Mammals	Conepatus_semistriatus	0.601517	NA	3.20376	NA	1.78442	1.6902	NA	NA
Mammals	Mephitis_macroura	0.63749	NA	3.01342	0.94118	1.77478	1.54842	NA	NA
Mammals	Mephitis_mephitis	0.70757	0.0827854	3.46982	1.09502	1.79934	1.63324	1.77815	2.52825
Mammals	Mydaus_javanensis	0.39794	NA	3.39794	NA	NA	1.67723	NA	NA
Mammals	Mydaus_marchei	NA	NA	3.39794	NA	NA	1.62818	NA	NA
Mammals	Spilogale_angustifrons	0.875061	0.153815	2.78675	1.04369	1.57101	1.5434	1.71763	2.48339
Mammals	Spilogale_gracilis	0.705008	0.153815	2.78675	1.03259	1.57101	1.5434	1.71763	2.48339
Mammals	Spilogale_putorius	0.69897	0.176091	2.76585	1	1.51838	1.5048	1.69897	2.29438
Mammals	Spilogale_pygmaea	0.583765	0	2.49485	NA	1.67671	1.53782	NA	NA
Mammals	Aonyx_capensis	0.40824	NA	4.33064	1.14613	1.79934	1.95789	1.72535	2.56612
Mammals	Arctonyx_collaris	0.477121	NA	4.02119	1.17075	1.63236	1.84205	2.01741	NA
Mammals	Eira_barbara	0.30103	NA	3.61647	1.25527	1.82383	1.81045	1.91636	2.8451
Mammals	Enhydra_lutris	0	-0.0809219	2.97463	1.27875	2.33465	1.54283	2.2438	2.81917
Mammals	Galictis_cuja	0.544068	NA	3	1.0086	NA	1.64013	NA	NA
Mammals	Galictis_vittata	0.30103	NA	3.36642	1.04744	1.59733	1.74036	NA	NA
Mammals	Gulo_gulo	0.453318	-0.30103	4.10696	1.25527	1.71128	1.90849	1.92241	2.87887
Mammals	Hydrictis_maculicollis	0.30103	0.0413927	3.60206	1.3596	1.78445	1.84944	1.78161	2.92522
Mammals	Ictonyx_striatus	0.33646	0	2.90903	1.12494	1.56257	1.5557	1.89763	2.48287
Mammals	Lontra_canadensis	0.426511	-0.0268721	3.90781	1.379	1.78658	1.85827	2.08636	2.86332
Mammals	Lontra_felina	0.461649	0.0413927	4.04904	0.532542	1.87662	1.87406	NA	NA
Mammals	Lontra_longicaudis	0.490661	NA	3.8468	1.17294	1.75523	1.85127	NA	NA
Mammals	Lontra_provocax	NA	NA	3.87506	NA	NA	1.84763	NA	NA
Mammals	Lutra_lutra	0.308564	0	3.89261	1.26007	1.79682	1.87735	1.76214	2.73878
Mammals	Lutra_nippon	0.308564	0	3.89261	1.26007	1.79682	1.87735	1.76214	2.73878
Mammals	Lutra_sumatrana	NA	NA	3.77602	NA	NA	1.8984	NA	NA
Mammals	Lutrogale_perspicillata	0.614897	NA	3.95213	1.24777	1.79935	1.90516	1.96057	2.97494
Mammals	Lyncodon_patagonicus	0.544068	NA	3	1.0086	NA	1.58731	NA	NA
Mammals	Martes_americana	0.436163	0	2.95036	1.24838	1.44716	1.61876	1.6602	2.6592
Mammals	Martes_flavigula	0.39794	0.193125	3.39794	1.14613	2.17508	1.77756	1.95177	3.10131
Mammals	Martes_foina	0.577492	0.0211893	3.23045	1.25748	1.47712	1.69837	1.81954	2.73878
Mammals	Martes_gwatkinsii	NA	NA	3.30931	NA	NA	1.7087	1.95775	NA
Mammals	Martes_martes	0.579784	0	3.11394	1.23045	1.48615	1.71475	1.75523	2.70627
Mammals	Martes_melampus	NA	NA	3	1.0902	NA	1.69263	NA	NA
Mammals	Martes_pennanti	0.465383	0	3.50174	1.00632	1.60724	1.83869	1.88513	2.61683
Mammals	Martes_zibellina	0.495544	NA	3.02804	1.26442	1.48287	1.70325	1.74226	2.67002
Mammals	Meles_anakuma	0.49276	0	4.07496	1.20952	1.6902	1.90469	1.96515	2.6056
Mammals	Meles_leucurus	0.49276	0	4.07496	1.20952	1.6902	1.90469	1.96515	2.6056
Mammals	Meles_meles	0.49276	0	4.07496	1.20952	1.6902	1.90469	1.96515	2.6056
Mammals	Mellivora_capensis	0.367356	0.30103	4	1.42325	2.25527	1.86122	1.37767	NA
Mammals	Melogale_everetti	0.39794	NA	3.2839	NA	NA	1.61712	NA	NA
Mammals	Melogale_moschata	0.352183	NA	2.90593	1.16879	NA	1.6095	NA	NA
Mammals	Melogale_orientalis	0.439333	NA	3.2839	NA	NA	1.61712	NA	NA
Mammals	Melogale_personata	0.439333	NA	3.2839	NA	NA	1.61712	NA	NA
Mammals	Mustela_africana	NA	NA	2.72996	NA	NA	1.53723	NA	NA
Mammals	Mustela_altaica	0.761176	0.0413927	2.24457	NA	1.59132	1.42367	1.72268	NA
Mammals	Mustela_erminea	0.829625	0	2.04269	1.04695	1.6361	1.43189	1.65657	1.97763
Mammals	Mustela_eversmanii	0.893207	0	2.98925	1.04532	1.58356	1.6498	1.70684	2.49415
Mammals	Mustela_felipei	NA	NA	2.3249	NA	NA	1.33425	NA	NA
Mammals	Mustela_frenata	0.79379	0	2.23125	0.869232	1.3972	1.39385	1.5682	2.21011
Mammals	Mustela_itatsi	0.811575	NA	2.72497	0.945304	1.47885	1.54155	1.77815	NA
Mammals	Mustela_kathiah	NA	NA	2.42118	NA	NA	1.42253	NA	NA
Mammals	Mustela_lutreola	0.653213	0.0413927	2.75315	1	1.64088	1.59702	1.75755	2.5092
Mammals	Mustela_lutreolina	0.811575	NA	2.69771	0.945304	1.47885	1.49768	1.77815	NA
Mammals	Mustela_nigripes	0.53084	0.0413927	2.95766	1.07918	1.63347	1.63141	1.77568	2.56257
Mammals	Mustela_nivalis	0.706291	0.176091	1.69679	0.980003	1.56217	1.41497	1.60909	2.07918
Mammals	Mustela_nudipes	0.60206	NA	2.75543	0.0669468	NA	1.53523	NA	NA
Mammals	Mustela_putorius	0.885361	0.100371	2.90795	1.04532	1.61794	1.61221	1.73552	2.49171
Mammals	Mustela_sibirica	0.811575	NA	2.72497	0.945304	1.47885	1.54155	1.77815	NA
Mammals	Mustela_strigidorsa	NA	NA	3.17609	NA	NA	1.48534	NA	NA
Mammals	Mustela_subpalmata	0.706291	0.176091	1.69679	0.980003	1.56217	1.41497	1.60909	2.07918
Mammals	Neovison_macrodon	NA	NA	NA	NA	NA	1.81954	NA	NA
Mammals	Neovison_vison	0.677607	0	2.95412	1.02921	1.55896	1.63347	1.6902	2.47381
Mammals	Poecilogale_albinucha	0.345374	0.138303	2.45153	0.716003	1.50858	1.5212	1.85032	2.83058
Mammals	Pteronura_brasiliensis	0.287802	0	4.38021	1.13566	1.8375	2.10346	2.08091	2.86346
Mammals	Taxidea_taxus	0.477121	-0.130768	3.90309	1.41497	1.64147	1.80562	1.7087	2.34967
Mammals	Vormela_peregusna	0.760422	0.0413927	2.7344	0.94939	1.78442	1.54377	1.48027	1.95978
Mammals	Nandinia_binotata	0.30103	0.30103	3.3359	1.23469	1.81177	1.73179	1.80618	3.03941
Mammals	Odobenus_rosmarus	0.071882	-0.30103	5.92763	1.60206	2.54864	2.50719	2.82607	3.3023
Mammals	Arctocephalus_australis	0	0	4.83238	1.4809	2.38236	2.24768	2.58877	3.03955
Mammals	Arctocephalus_forsteri	0	0	4.83238	1.42359	2.37882	2.25421	2.5563	3.16406
Mammals	Arctocephalus_galapagoensis	0	0	4.65321	1.34242	2.3728	2.20243	2.66098	3.03971
Mammals	Arctocephalus_gazella	0	0	4.83238	1.36078	2.41523	2.21322	2.4347	3.03971
Mammals	Arctocephalus_philippii	0	0.0413927	4.97772	1.25527	2.56263	2.26658	2.48344	NA
Mammals	Arctocephalus_pusillus	0	0	5.10568	1.32222	2.55368	2.32627	2.549	3.11208
Mammals	Arctocephalus_townsendi	0	0	5.0046	1.36173	2.39161	2.23157	2.51851	3.03955
Mammals	Arctocephalus_tropicalis	0.0791812	0.0211893	4.85194	1.30517	2.55343	2.08281	2.4347	3.18715
Mammals	Callorhinus_ursinus	0	-0.158015	4.74402	1.41497	2.40611	2.2861	2.02938	3.16465
Mammals	Eumetopias_jubatus	0	0	5.58259	1.47712	2.48862	2.47295	2.54531	3.25603
Mammals	Neophoca_cinerea	0	-0.161151	5.27709	1.20412	2.49385	2.33225	2.74731	3.03969
Mammals	Otaria_flavescens	0	0	5.28706	1.39445	2.55308	2.36851	2.56185	3.16465
Mammals	Phocarctos_hookeri	0	0.0211893	5.43696	1.11101	2.56229	2.35401	2.38639	3.3075
Mammals	Zalophus_californianus	0.0413927	-0.05061	5.2003	1.47712	2.52484	2.35401	2.49831	3.2158
Mammals	Zalophus_japonicus	0.0413927	-0.05061	5.2003	1.47712	2.52484	2.35401	2.49831	3.2158
Mammals	Zalophus_wollebaeki	0	-0.05061	5.2003	1.47712	2.52484	2.35401	2.50933	3.26156
Mammals	Cystophora_cristata	0	0.0211893	5.38996	1.54407	2.5245	2.44894	0.960509	3.03971
Mammals	Erignathus_barbatus	0	-0.0245682	5.4523	1.49136	2.4396	2.42268	1.25527	3.29643
Mammals	Halichoerus_grypus	0	-0.0315171	5.29572	1.64836	2.46423	2.34039	1.27376	3.17589
Mammals	Histriophoca_fasciata	0	0.0211893	4.8341	1.42325	2.47593	2.18097	1.39794	3.03971
Mammals	Hydrurga_leptonyx	-0.00877392	0.0413927	5.57481	1.41497	2.46111	2.47989	1.4832	3.12356
Mammals	Leptonychotes_weddellii	0	0.0413927	5.61367	1.39794	2.49417	2.44011	1.63699	3.18526
Mammals	Lobodon_carcinophaga	0	-0.0245682	5.37718	1.57403	2.43106	2.38343	1.44716	3.16465
Mammals	Mirounga_angustirostris	0	0.0211893	5.9612	1.19866	2.46334	2.68636	1.43136	3.16465
Mammals	Mirounga_leonina	0	-0.00877392	6.14613	1.33202	2.37617	2.80188	1.3604	3.03176
Mammals	Monachus_monachus	0	-0.113509	5.45475	1.37444	2.50443	2.41573	1.66276	3.18024
Mammals	Monachus_schauinslandi	0	-0.05061	5.29613	1.42085	2.53675	2.35425	1.584	3.26155
Mammals	Monachus_tropicalis	0	-0.05061	5.29613	1.10537	2.56229	2.42232	NA	NA
Mammals	Ommatophoca_rossii	-0.00877392	0.0211893	5.29658	1.32222	2.52484	2.31616	1.44716	3.16465
Mammals	Pagophilus_groenlandicus	0	0.0211893	5.1496	1.47712	2.38543	2.24568	1.05521	3.27005
Mammals	Phoca_largha	0	0	4.96894	1.54407	2.4326	2.22205	1.47712	3.15785
Mammals	Phoca_vitulina	0	0	4.97443	1.60206	2.4041	2.25669	1.48244	3.15785
Mammals	Pusa_caspica	0	0	4.93781	1.63849	2.46082	2.19197	1.4877	3.1838
Mammals	Pusa_hispida	0	0	4.94483	1.63347	2.39967	2.08585	1.68751	3.34074
Mammals	Pusa_sibirica	0.00432137	0	4.95182	1.74819	2.44056	2.1292	1.82643	3.32818
Mammals	Bassaricyon_alleni	0	NA	3.09298	1.39562	1.87699	1.64654	1.95177	2.81279
Mammals	Bassaricyon_beddardi	NA	NA	3.09167	NA	NA	1.67669	NA	NA
Mammals	Bassaricyon_gabbii	0	NA	3.0943	1.38021	1.87699	1.64654	1.95177	2.81279
Mammals	Bassaricyon_lasius	NA	NA	3.07918	NA	NA	1.67669	NA	NA
Mammals	Bassaricyon_pauli	NA	NA	3.07918	0.94118	NA	1.67669	NA	NA
Mammals	Bassariscus_astutus	0.477121	0	3.00448	1.20412	1.73424	1.61278	1.73111	2.47712
Mammals	Bassariscus_sumichrasti	0.30103	NA	2.95713	1.36875	1.81103	1.62709	2.07671	2.75657
Mammals	Nasua_narica	0.620136	0.0413927	3.57403	1.34275	1.89163	1.79934	2.1038	2.85248
Mammals	Nasua_nasua	0.580925	0.0413927	3.60206	1.31518	1.86941	1.77729	1.9345	2.89537
Mammals	Nasuella_olivacea	NA	NA	3.1271	0.176091	NA	1.58565	NA	NA
Mammals	Potos_flavus	0	0	3.38398	1.50515	2.06408	1.80262	2.05715	2.91948
Mammals	Procyon_cancrivorus	0.439333	NA	3.79727	1.21705	1.82069	1.77919	2.04673	2.69739
Mammals	Procyon_lotor	0.5302	0	3.70544	1.31352	1.8056	1.77815	1.95904	2.56229
Mammals	Procyon_pygmaeus	NA	NA	3.471	NA	NA	1.71058	NA	NA
Mammals	Ailuropoda_melanoleuca	0.187521	-0.154902	5.07004	1.50515	2.11786	2.1532	2.26007	3.37134
Mammals	Helarctos_malayanus	0.0413927	NA	4.66276	1.49136	1.99273	2.1174	1.95598	3.3753
Mammals	Melursus_ursinus	0.187521	-0.200659	5	1.56407	2.29667	2.22984	1.88133	3.07147
Mammals	Tremarctos_ornatus	0.176091	NA	5.03842	1.5613	2.35324	2.25122	1.95446	3.16465
Mammals	Ursus_americanus	0.391817	-0.39794	5.1219	1.50134	1.95908	2.20152	2.29183	3.10653
Mammals	Ursus_arctos	0.356026	-0.39794	5.38112	1.63849	2.01284	2.35889	2.32838	3.12073
Mammals	Ursus_maritimus	0.220108	-0.39794	5.5702	1.64123	2.16854	2.35146	2.5138	3.23905
Mammals	Ursus_thibetanus	0.222716	0.0413927	4.99876	1.57311	2.32849	2.21823	1.99527	3.00647
Mammals	Arctictis_binturong	0.39794	0.30103	4.11394	1.38576	1.96379	1.94205	1.89763	2.96614
Mammals	Arctogalidia_trivirgata	0.39794	0.30103	3.35218	1.20253	1.65948	1.72382	1.78442	3.03941
Mammals	Chrotogale_owstoni	0.30103	0.176091	3.51307	1.1018	1.78442	1.78006	NA	NA
Mammals	Civettictis_civetta	0.363612	0.342423	4.13566	1.44716	1.83506	1.92432	2.07918	2.56229
Mammals	Cynogale_bennettii	0.332438	NA	3.61524	0.69897	NA	1.81276	NA	NA
Mammals	Diplogale_hosei	NA	NA	3.73656	-0.778151	NA	1.77784	NA	NA
Mammals	Genetta_abyssinica	NA	NA	3.14782	1.14014	NA	1.70021	NA	NA
Mammals	Genetta_angolensis	NA	NA	3.26943	0.765296	NA	1.72099	NA	NA
Mammals	Genetta_cristata	0.30103	0.30103	3.18171	1.38224	NA	1.71181	NA	NA
Mammals	Genetta_genetta	0.359835	0.30103	3.27107	1.33445	1.88133	1.75299	1.85612	3.16997
Mammals	Genetta_johnstoni	NA	NA	3.34733	NA	NA	1.76343	NA	NA
Mammals	Genetta_maculata	0.361728	NA	3.34733	1.30776	NA	NA	NA	NA
Mammals	Genetta_pardina	0.371991	0.30103	3.26007	1.30776	1.84888	1.74949	1.77119	3.06123
Mammals	Genetta_piscivora	-0.0177288	NA	3.21697	NA	NA	1.65376	NA	NA
Mammals	Genetta_poensis	0.371991	0.30103	3.26007	1.30776	1.84888	1.74949	1.77119	3.06123
Mammals	Genetta_servalina	0.176091	NA	3.07035	1.15305	NA	1.72689	NA	NA
Mammals	Genetta_thierryi	NA	NA	3.14613	0.690934	NA	1.69838	NA	NA
Mammals	Genetta_tigrina	0.39794	0.30103	3.24551	1.25778	1.84888	1.74949	1.77119	3.06123
Mammals	Genetta_victoriae	NA	NA	3.43834	0.0669468	NA	1.75996	NA	NA
Mammals	Hemigalus_derbyanus	0.30103	NA	3.37566	1.20412	NA	1.68513	1.85074	NA
Mammals	Macrogalidia_musschenbroekii	NA	NA	3.71171	NA	NA	1.84601	NA	NA
Mammals	Paguma_larvata	0.361728	0.30103	3.63347	1.25527	NA	1.84358	2.03794	NA
Mammals	Paradoxurus_hermaphroditus	0.517196	0.30103	3.50243	1.36906	1.77815	1.79318	NA	2.53338
Mammals	Paradoxurus_jerdoni	0.477121	NA	3.54782	1.06958	NA	1.81261	NA	NA
Mammals	Paradoxurus_zeylonensis	0.39794	NA	3.41508	1.24838	NA	1.77721	NA	NA
Mammals	Poiana_leightoni	0.348305	NA	2.75594	0.725639	NA	1.58141	NA	NA
Mammals	Poiana_richardsonii	0.348305	NA	2.75594	0.725639	NA	1.58141	NA	NA
Mammals	Prionodon_linsang	0.332438	0.193125	2.83974	1.02938	NA	1.62796	NA	NA
Mammals	Prionodon_pardicolor	0.30103	0.193125	3.45046	1.12953	NA	1.54801	NA	NA
Mammals	Viverra_civettina	0.363612	0.342423	4.10962	1.44716	1.83506	1.93778	2.07918	2.56229
Mammals	Viverra_megaspila	NA	NA	NA	0.888367	NA	1.97772	NA	NA
Mammals	Viverra_tangalunga	0.283301	NA	3.86629	1.07918	NA	1.90466	NA	NA
Mammals	Viverra_zibetha	0.460898	0.30103	4	1.30103	1.90472	1.94615	1.48027	NA
Mammals	Viverricula_indica	0.580925	NA	3.47121	1.02119	NA	1.76686	2.11178	NA
Mammals	Balaena_mysticetus	0	-0.522879	7.90309	1.60206	2.57967	3.13333	2.54654	3.80561
Mammals	Eubalaena_australis	0	-0.341744	7.36173	1.8451	2.56049	3.15076	2.35071	3.51654
Mammals	Eubalaena_glacialis	0	-0.537602	7.36173	1.82607	2.54155	3.2456	2.32849	3.52478
Mammals	Eubalaena_japonica	0	-0.537602	7.36173	1.82607	2.54408	3.2456	2.4367	3.5441
Mammals	Balaenoptera_acutorostrata	0	0	6.87506	1.68574	2.48659	2.89568	2.2236	3.43775
Mammals	Balaenoptera_bonaerensis	0	0	6.87506	1.69897	2.48344	2.89568	2.2236	3.43775
Mammals	Balaenoptera_borealis	0.00432137	-0.346787	7.30103	1.86923	2.53906	3.2831	2.36191	3.51516
Mammals	Balaenoptera_edeni	0	-0.30103	7.30103	1.85733	2.57519	3.15906	2.43763	3.49192
Mammals	Balaenoptera_musculus	0	-0.387216	8.17319	1.94201	2.51451	3.48416	2.32707	3.29221
Mammals	Balaenoptera_physalus	0	-0.39794	7.58883	1.97772	2.53403	3.25335	2.33629	3.36388
Mammals	Megaptera_novaeangliae	0	-0.30103	7.47712	1.9345	2.54262	3.147	2.46289	3.21564
Mammals	Cephalorhynchus_commersonii	0	NA	4.83696	1.25527	2.56257	2.25527	2.48344	3.34386
Mammals	Cephalorhynchus_eutropia	-0.00656377	NA	4.65321	NA	NA	2.28103	NA	3.40769
Mammals	Cephalorhynchus_heavisidii	-0.0132283	NA	4.77815	NA	2.50463	2.25527	NA	3.40769
Mammals	Cephalorhynchus_hectori	0	-0.376751	4.69897	1.30103	2.52484	2.25527	2.55102	3.44709
Mammals	Delphinus_capensis	-0.00436481	-0.376751	4.89108	1.30103	2.49943	2.4014	2.50458	3.22391
Mammals	Delphinus_delphis	-0.00436481	-0.376751	4.89108	1.30103	2.4726	2.4014	2.55909	3.19698
Mammals	Feresa_attenuata	0	NA	5.18041	1.32222	NA	2.43136	NA	NA
Mammals	Globicephala_macrorhynchus	0	-0.657577	5.86094	1.79934	2.65514	2.78533	2.86332	3.54033
Mammals	Globicephala_melas	0	-0.614649	6.02531	1.69708	2.65653	2.85082	2.86065	3.39305
Mammals	Grampus_griseus	0	-0.380211	5.62839	1.47712	2.56243	2.60206	2.65954	3.56259
Mammals	Lagenodelphis_hosei	0	-0.30103	5.21484	1.20412	2.52478	2.4216	NA	3.41885
Mammals	Lagenorhynchus_acutus	0.0863598	-0.39794	5.27072	1.43136	2.50429	2.43024	2.73866	3.34873
Mammals	Lagenorhynchus_albirostris	0	NA	5.2632	1.11394	2.52466	2.48777	2.73872	3.76671
Mammals	Lagenorhynchus_australis	0	NA	5.25527	1.11394	2.52466	2.48777	2.73872	3.76671
Mammals	Lagenorhynchus_cruciger	0	NA	4.85974	1.25527	2.5626	2.25527	2.56263	3.34386
Mammals	Lagenorhynchus_obliquidens	0	-0.672098	5.01284	1.48702	2.5038	2.42379	NA	3.58359
Mammals	Lagenorhynchus_obscurus	0	-0.378478	4.90309	1.54407	2.54468	2.30535	2.56259	3.34074
Mammals	Lissodelphis_borealis	NA	-0.30103	5.05308	1.33412	2.56263	2.48714	NA	3.56259
Mammals	Lissodelphis_peronii	NA	NA	5	NA	2.56259	2.38021	NA	NA
Mammals	Orcaella_brevirostris	0	NA	5.27875	1.47712	2.62941	2.41913	2.67337	3.2615
Mammals	Orcinus_orca	0	-0.677781	6.63347	1.95424	2.65775	2.96503	2.64678	3.62396
Mammals	Peponocephala_electra	0	NA	5.31387	1.6721	2.56243	2.44716	NA	3.6279
Mammals	Pseudorca_crassidens	-0.00656377	-0.920819	6.13354	1.52526	2.65716	2.78533	2.73838	3.54306
Mammals	Sotalia_fluviatilis	-0.00656377	-0.39794	4.66901	1.48269	2.51885	2.27184	NA	3.34074
Mammals	Sousa_chinensis	0	-0.479298	5.44716	1.39707	2.56263	2.39794	2.65158	3.54031
Mammals	Sousa_teuszii	0	NA	5	1.24304	2.56263	2.39794	2.96057	3.30295
Mammals	Stenella_attenuata	0	-0.455932	5.05115	1.66276	2.53794	2.3294	2.7348	3.51683
Mammals	Stenella_clymene	0	-0.376751	4.87506	1.30103	2.50443	2.4014	2.60751	3.28944
Mammals	Stenella_coeruleoalba	0.176091	-0.508638	5.08973	1.72835	2.56617	2.46246	2.6592	3.45951
Mammals	Stenella_frontalis	NA	-0.477121	5	NA	2.54414	2.44948	3.26156	3.51683
Mammals	Stenella_longirostris	-0.00436481	-0.376751	4.86134	1.30103	2.50042	2.4014	2.60751	3.28944
Mammals	Steno_bredanensis	NA	NA	5.0728	1.50515	NA	2.41414	1.78447	3.56229
Mammals	Tursiops_aduncus	0	-0.30103	5.14968	1.54407	2.56229	2.51294	2.77278	3.51683
Mammals	Tursiops_truncatus	0	-0.30103	5.36173	1.60206	2.56229	2.55978	2.74991	3.49499
Mammals	Eschrichtius_robustus	0	-0.30103	7.43616	1.88649	2.57967	3.13672	2.26872	3.46568
Mammals	Inia_geoffrensis	0	-0.176091	4.99344	1.47712	2.47594	2.40765	2.56263	3.26156
Mammals	Lipotes_vexillifer	0	-0.197226	4.99042	1.36603	2.50444	2.3224	NA	3.49756
Mammals	Pontoporia_blainvillei	0	-0.197226	4.60656	1.20412	2.51802	2.24304	2.5022	2.96227
Mammals	Delphinapterus_leucas	0.00860017	-0.481486	6.13988	1.53487	2.61179	2.6459	2.8375	3.2332
Mammals	Monodon_monoceros	0	-0.481486	5.97226	1.65321	2.65321	2.75176	2.7839	3.34072
Mammals	Caperea_marginata	0	NA	6.60206	NA	2.48344	2.78462	2.24309	NA
Mammals	Neophocaena_phocaenoides	0	-0.30103	4.51188	1.36173	2.50458	2.20412	2.50458	3.33042
Mammals	Phocoena_dioptrica	-0.0132283	NA	4.86034	NA	NA	2.30535	NA	NA
Mammals	Phocoena_phocoena	0	-0.0291884	4.72207	1.17609	2.48716	2.24675	2.39975	3.02384
Mammals	Phocoena_sinus	0	-0.30103	4.64405	NA	2.50875	2.17026	2.56263	2.13666
Mammals	Phocoena_spinipinnis	-0.0132283	NA	4.77815	NA	2.52484	NA	NA	NA
Mammals	Phocoenoides_dalli	0	-0.154902	5.02548	1.34242	2.54	2.33512	2.48001	3.30042
Mammals	Kogia_breviceps	0	0	5.62798	1.23045	2.52478	2.60206	2.56201	NA
Mammals	Kogia_sima	0	-0.30103	5.27103	NA	2.43769	2.38543	2.41286	NA
Mammals	Physeter_catodon	0	-0.638272	7.00432	1.88649	2.6671	3.04091	2.61884	3.58631
Mammals	Platanista_gangetica	0	NA	4.93702	1.44716	2.50461	2.47712	2.56229	3.56253
Mammals	Platanista_minor	0	NA	4.92428	1.44716	2.48878	2.47712	2.54683	3.56253
Mammals	Berardius_arnuxii	NA	NA	6.8451	1.83885	2.48342	3.07918	NA	NA
Mammals	Berardius_bairdii	-0.00436481	-0.481486	7.0569	1.8893	2.64982	2.99564	NA	3.64177
Mammals	Hyperoodon_ampullatus	0	-0.124939	6.72835	1.5682	2.56229	2.94342	2.56243	3.55389
Mammals	Hyperoodon_planifrons	NA	NA	6.7356	1.5682	2.29635	2.89763	2.56259	3.56259
Mammals	Indopacetus_pacificus	-0.0132283	NA	6.33244	NA	NA	2.716	NA	NA
Mammals	Mesoplodon_bidens	0	NA	6.37107	NA	2.56257	2.69592	2.56243	NA
Mammals	Mesoplodon_bowdoini	0	NA	6.28556	NA	2.5626	2.73214	NA	NA
Mammals	Mesoplodon_carlhubbsi	0	NA	6.17609	NA	2.5626	2.79228	NA	NA
Mammals	Mesoplodon_densirostris	0	NA	6.02938	1.43136	NA	2.67578	NA	3.51682
Mammals	Mesoplodon_europaeus	NA	NA	6.74819	1.5563	NA	2.8264	NA	NA
Mammals	Mesoplodon_ginkgodens	NA	NA	6.17609	NA	NA	2.70243	NA	NA
Mammals	Mesoplodon_grayi	0	NA	6.4624	NA	NA	NA	NA	NA
Mammals	Mesoplodon_hectori	0	NA	5.95424	1.47712	NA	2.8451	NA	NA
Mammals	Mesoplodon_layardii	0	NA	6.17609	NA	2.50463	NA	NA	NA
Mammals	Mesoplodon_mirus	-0.0132283	NA	6.32222	NA	NA	2.71517	NA	NA
Mammals	Mesoplodon_peruvianus	NA	NA	6.02531	NA	NA	2.57054	NA	NA
Mammals	Mesoplodon_stejnegeri	0	NA	6.28556	NA	2.5626	2.73214	NA	NA
Mammals	Tasmacetus_shepherdi	NA	NA	6.74819	NA	NA	2.8451	NA	NA
Mammals	Ziphius_cavirostris	0	NA	6.46982	1.5563	2.56229	2.92942	NA	NA
Mammals	Craseonycteris_thonglongyai	0	0	0.296665	NA	NA	0.491222	NA	NA
Mammals	Balantiopteryx_infusca	NA	NA	0.956649	NA	NA	0.724276	NA	NA
Mammals	Balantiopteryx_io	0	NA	0.598791	NA	NA	0.624282	NA	NA
Mammals	Balantiopteryx_plicata	-0.00436481	0	0.817565	NA	2.14242	0.724276	1.76782	2.35447
Mammals	Centronycteris_centralis	-0.00877392	NA	1.36173	NA	NA	0.770852	NA	NA
Mammals	Centronycteris_maximiliani	-0.00877392	NA	1.36173	NA	NA	0.770852	NA	NA
Mammals	Coleura_afra	0	0.176091	1.02857	NA	NA	0.819544	NA	2.56229
Mammals	Coleura_seychellensis	NA	NA	1.02694	NA	NA	0.778079	NA	NA
Mammals	Cormura_brevirostris	NA	NA	0.966611	NA	NA	0.812913	NA	NA
Mammals	Cyttarops_alecto	NA	NA	0.724276	NA	NA	0.740363	NA	NA
Mammals	Diclidurus_albus	0	0	1.26717	NA	NA	0.880785	NA	NA
Mammals	Diclidurus_ingens	NA	NA	1.08991	NA	NA	0.897627	NA	NA
Mammals	Diclidurus_isabellus	NA	NA	1.10072	NA	NA	0.897627	NA	NA
Mammals	Diclidurus_scutatus	NA	NA	1.13418	NA	NA	0.897627	NA	NA
Mammals	Emballonura_alecto	NA	NA	0.720159	NA	NA	NA	NA	NA
Mammals	Emballonura_atrata	NA	NA	0.658011	NA	NA	0.769008	NA	NA
Mammals	Emballonura_beccarii	NA	NA	0.634477	NA	NA	NA	NA	NA
Mammals	Emballonura_dianae	0.176091	NA	1.1209	NA	NA	NA	NA	NA
Mammals	Emballonura_furax	NA	NA	1.20249	NA	NA	NA	NA	NA
Mammals	Emballonura_monticola	0	NA	0.69897	NA	NA	NA	NA	2.56259
Mammals	Emballonura_raffrayana	NA	NA	0.748963	NA	NA	NA	NA	NA
Mammals	Emballonura_semicaudata	NA	NA	0.798651	NA	NA	0.672098	NA	NA
Mammals	Mosia_nigrescens	-0.00877392	NA	0.522444	NA	NA	NA	NA	NA
Mammals	Peropteryx_kappleri	0	0.178977	0.993436	NA	2.13975	0.875061	1.7775	NA
Mammals	Peropteryx_leucoptera	NA	NA	1.10721	NA	NA	0.80618	NA	NA
Mammals	Peropteryx_macrotis	0	NA	2.36359	1.28762	2.1115	0.724276	NA	NA
Mammals	Peropteryx_trinitatis	0	NA	0.754348	1.28762	2.1115	0.724276	NA	NA
Mammals	Rhynchonycteris_naso	-0.00436481	0.30103	0.617	NA	NA	0.68097	1.8504	2.73838
Mammals	Saccolaimus_flaviventris	NA	0.30103	1.65562	NA	NA	NA	NA	NA
Mammals	Saccolaimus_mixtus	NA	NA	1.58309	NA	NA	NA	NA	NA
Mammals	Saccolaimus_peli	0	NA	1.72713	NA	NA	1.1959	NA	NA
Mammals	Saccolaimus_saccolaimus	0	NA	1.63347	NA	NA	NA	NA	NA
Mammals	Saccopteryx_bilineata	-0.00217692	0	0.897627	0.778151	NA	0.826075	1.77812	2.56229
Mammals	Saccopteryx_canescens	0	NA	0.532754	NA	NA	0.60206	NA	NA
Mammals	Saccopteryx_gymnura	NA	NA	0.786041	NA	NA	0.60206	NA	NA
Mammals	Saccopteryx_leptura	NA	NA	NA	NA	NA	0.70757	NA	NA
Mammals	Taphozous_achates	0	0	1.41481	1.09691	2.0855	NA	1.78447	2.18241
Mammals	Taphozous_australis	0	0	1.38408	NA	1.99123	0.898944	1.67214	2.5415
Mammals	Taphozous_georgianus	0	0	1.38792	0.69897	1.99588	0.898944	1.62325	2.44447
Mammals	Taphozous_hamiltoni	NA	NA	1.59273	NA	NA	NA	NA	NA
Mammals	Taphozous_hildegardeae	0	0	1.4679	NA	NA	NA	NA	NA
Mammals	Taphozous_hilli	0	NA	1.34223	NA	NA	NA	NA	NA
Mammals	Taphozous_kapalgensis	NA	NA	1.42243	NA	NA	NA	NA	NA
Mammals	Taphozous_longimanus	-0.00436481	0.30103	1.39985	NA	2.03028	NA	1.34498	2.2283
Mammals	Taphozous_mauritianus	0	0.176091	1.44669	NA	1.71504	0.941983	NA	NA
Mammals	Taphozous_melanopogon	0	0	1.41481	1.09691	2.0855	NA	1.78447	2.18241
Mammals	Taphozous_nudiventris	0	0	1.51175	NA	1.99588	0.934448	1.67214	2.5415
Mammals	Taphozous_perforatus	0	0	1.38408	NA	1.99123	0.898944	1.67214	2.5415
Mammals	Taphozous_theobaldi	NA	NA	1.5662	NA	NA	NA	NA	NA
Mammals	Taphozous_troughtoni	0	0	1.43894	0.69897	1.99588	0.898944	1.62325	2.44447
Mammals	Amorphochilus_schnablii	-0.00217692	0	0.618048	NA	NA	NA	NA	NA
Mammals	Furipterus_horrens	0	NA	0.498311	NA	NA	0.633468	NA	NA
Mammals	Anthops_ornatus	NA	NA	1.25382	NA	NA	NA	NA	NA
Mammals	Asellia_patrizii	NA	NA	0.940516	NA	NA	NA	NA	NA
Mammals	Asellia_tridens	0	0	1	NA	1.8202	0.748188	1.90784	2.86362
Mammals	Aselliscus_stoliczkanus	NA	NA	0.784617	NA	NA	NA	NA	NA
Mammals	Aselliscus_tricuspidatus	-0.00436481	NA	0.61066	NA	NA	NA	NA	NA
Mammals	Cloeotis_percivali	-0.00436481	NA	0.619093	NA	1.96019	0.69897	NA	NA
Mammals	Coelops_frithii	-0.00877392	NA	0.876218	NA	NA	NA	NA	NA
Mammals	Coelops_robinsoni	0	0	0.812913	NA	NA	NA	1.65954	NA
Mammals	Hipposideros_abae	0.176091	0	1.50338	NA	1.96019	NA	NA	NA
Mammals	Hipposideros_armiger	NA	NA	1.69888	NA	NA	NA	NA	NA
Mammals	Hipposideros_ater	-0.00436481	NA	0.852785	NA	2.0739	NA	1.89873	2.6602
Mammals	Hipposideros_beatus	NA	NA	0.826075	NA	NA	NA	NA	NA
Mammals	Hipposideros_bicolor	-0.00436481	NA	0.923762	NA	1.62428	NA	NA	2.76921
Mammals	Hipposideros_breviceps	NA	NA	1.1209	NA	NA	NA	NA	NA
Mammals	Hipposideros_caffer	-0.00217692	0	0.975891	NA	2.05748	0.740284	1.96057	2.76476
Mammals	Hipposideros_calcaratus	0.176091	0	1.27852	NA	NA	NA	NA	NA
Mammals	Hipposideros_camerunensis	NA	NA	1.7707	NA	NA	NA	NA	NA
Mammals	Hipposideros_cervinus	-0.00217692	0	0.929674	NA	NA	NA	NA	NA
Mammals	Hipposideros_cineraceus	-0.00877392	NA	0.584331	NA	NA	NA	NA	NA
Mammals	Hipposideros_coronatus	NA	NA	1.17609	NA	NA	NA	NA	NA
Mammals	Hipposideros_corynophyllus	NA	NA	1.17811	NA	NA	NA	NA	NA
Mammals	Hipposideros_coxi	NA	NA	1.33885	NA	NA	NA	NA	NA
Mammals	Hipposideros_crumeniferus	NA	NA	1.33885	NA	NA	NA	NA	NA
Mammals	Hipposideros_curtus	NA	NA	1.1209	NA	NA	NA	NA	NA
Mammals	Hipposideros_cyclops	0	0	1.51746	NA	2.02733	0.880756	2.06789	NA
Mammals	Hipposideros_demissus	0	NA	1.67117	0.977724	NA	NA	NA	2.56259
Mammals	Hipposideros_diadema	0	NA	1.67117	0.977724	NA	NA	NA	2.56259
Mammals	Hipposideros_dinops	NA	NA	2.06476	NA	NA	NA	NA	NA
Mammals	Hipposideros_doriae	NA	NA	0.627366	NA	NA	NA	NA	NA
Mammals	Hipposideros_durgadasi	-0.00877392	NA	0.584331	NA	NA	NA	NA	NA
Mammals	Hipposideros_dyacorum	NA	NA	1.00389	NA	NA	NA	NA	NA
Mammals	Hipposideros_fuliginosus	NA	NA	1.4929	NA	NA	NA	NA	NA
Mammals	Hipposideros_fulvus	-0.00217692	0	0.923762	1.07918	2.00807	NA	1.56324	2.75541
Mammals	Hipposideros_galeritus	-0.00436481	0	0.970114	NA	NA	NA	NA	NA
Mammals	Hipposideros_gigas	0	0	2.06228	1.07918	2.1337	1.13434	2.09522	2.87067
Mammals	Hipposideros_grandis	-0.00877392	NA	1.29994	NA	NA	NA	NA	NA
Mammals	Hipposideros_halophyllus	NA	NA	0.60206	NA	NA	NA	NA	NA
Mammals	Hipposideros_inexpectatus	NA	NA	2.13462	NA	NA	NA	NA	NA
Mammals	Hipposideros_inornatus	0	NA	1.60692	0.977724	NA	NA	NA	2.56259
Mammals	Hipposideros_jonesi	NA	NA	0.739572	NA	NA	NA	NA	NA
Mammals	Hipposideros_lamottei	NA	NA	1.3962	NA	NA	NA	NA	NA
Mammals	Hipposideros_lankadiva	-0.00436481	0	1.65089	NA	2.40997	NA	1.91761	2.70794
Mammals	Hipposideros_larvatus	-0.00877392	NA	1.29994	NA	NA	NA	NA	NA
Mammals	Hipposideros_lekaguli	NA	NA	1.49248	NA	NA	NA	NA	NA
Mammals	Hipposideros_lylei	NA	NA	1.79372	NA	NA	NA	NA	NA
Mammals	Hipposideros_macrobullatus	-0.00436481	NA	0.923762	NA	2.0739	NA	1.89873	2.6602
Mammals	Hipposideros_madurae	-0.00877392	NA	1.29994	NA	NA	NA	NA	NA
Mammals	Hipposideros_maggietaylorae	NA	NA	1.20683	NA	NA	NA	NA	NA
Mammals	Hipposideros_marisae	NA	NA	1.00389	NA	NA	NA	NA	NA
Mammals	Hipposideros_megalotis	NA	NA	0.857332	NA	NA	NA	NA	NA
Mammals	Hipposideros_muscinus	NA	NA	1.14891	NA	NA	NA	NA	NA
Mammals	Hipposideros_nequam	NA	NA	1.14891	NA	NA	NA	NA	NA
Mammals	Hipposideros_obscurus	NA	NA	0.982271	NA	NA	NA	NA	NA
Mammals	Hipposideros_papua	NA	NA	1.27852	NA	NA	NA	NA	NA
Mammals	Hipposideros_pelingensis	NA	NA	2.06476	NA	NA	NA	NA	NA
Mammals	Hipposideros_pomona	-0.00436481	NA	0.863025	NA	1.62428	NA	NA	2.76921
Mammals	Hipposideros_pratti	NA	NA	1.92624	NA	NA	NA	NA	NA
Mammals	Hipposideros_pygmaeus	NA	NA	0.547775	NA	NA	NA	NA	NA
Mammals	Hipposideros_ridleyi	-0.00877392	0.30103	0.981819	NA	NA	NA	NA	NA
Mammals	Hipposideros_ruber	0	0	1.00152	NA	2.02751	0.740284	1.96057	2.76476
Mammals	Hipposideros_semoni	NA	NA	1.14613	NA	NA	NA	NA	NA
Mammals	Hipposideros_speoris	-0.00217692	0	1.01662	NA	2.14342	NA	1.68467	2.43431
Mammals	Hipposideros_stenotis	NA	NA	1.07918	NA	NA	NA	NA	NA
Mammals	Hipposideros_sumbae	-0.00877392	NA	1.29994	NA	NA	NA	NA	NA
Mammals	Hipposideros_thomensis	-0.00217692	0	2.04137	1.07918	2.1337	1.13434	2.09522	2.87067
Mammals	Hipposideros_turpis	0	NA	1.52257	NA	NA	NA	NA	NA
Mammals	Hipposideros_wollastoni	NA	NA	0.840733	NA	NA	NA	NA	NA
Mammals	Rhinonicteris_aurantia	0	0	0.919078	NA	2.17143	0.698883	1.77808	2.65428
Mammals	Triaenops_auritus	NA	NA	0.745075	NA	NA	0.852785	NA	NA
Mammals	Triaenops_persicus	NA	NA	1.11992	NA	NA	0.755875	NA	NA
Mammals	Triaenops_rufus	NA	NA	1.04689	NA	NA	0.941958	NA	NA
Mammals	Cardioderma_cor	0	0.30103	1.42243	NA	1.96346	0.886491	1.86664	NA
Mammals	Lavia_frons	0	0	1.44716	NA	1.96057	0.875032	1.74036	NA
Mammals	Macroderma_gigas	0	0	2.14301	1.35411	1.96057	1.06378	1.96057	2.56259
Mammals	Megaderma_lyra	0	0	1.59034	1.14613	2.17909	0.869173	1.64914	2.76371
Mammals	Megaderma_spasma	0	0	1.58659	1.14613	2.17609	0.869173	1.58024	2.76371
Mammals	Chaerephon_aloysiisabaudiae	NA	NA	1.29092	NA	NA	NA	NA	NA
Mammals	Chaerephon_ansorgei	NA	NA	1.16227	NA	1.83525	NA	1.86231	NA
Mammals	Chaerephon_bemmeleni	NA	NA	1.09307	NA	NA	NA	NA	NA
Mammals	Chaerephon_bivittatus	0	NA	1.09968	NA	NA	NA	NA	NA
Mammals	Chaerephon_bregullae	NA	NA	1.31618	NA	NA	NA	NA	NA
Mammals	Chaerephon_chapini	NA	NA	0.874482	NA	NA	NA	NA	NA
Mammals	Chaerephon_gallagheri	NA	NA	0.908485	NA	NA	NA	NA	NA
Mammals	Chaerephon_jobensis	NA	NA	1.31618	NA	NA	NA	NA	NA
Mammals	Chaerephon_johorensis	NA	NA	1.19562	NA	NA	NA	NA	NA
Mammals	Chaerephon_leucogaster	NA	NA	NA	NA	NA	0.954243	NA	NA
Mammals	Chaerephon_major	0	NA	1.18099	NA	NA	NA	NA	NA
Mammals	Chaerephon_nigeriae	NA	NA	1.30406	NA	NA	NA	NA	NA
Mammals	Chaerephon_plicatus	-0.00436481	0.30103	1.33905	NA	1.94763	NA	NA	NA
Mammals	Chaerephon_pumilus	0	0.477121	1.0406	0.69897	1.79637	0.977724	1.38917	2.14913
Mammals	Chaerephon_russatus	-0.00436481	NA	1.22994	NA	NA	NA	NA	NA
Mammals	Chaerephon_shortridgei	NA	NA	0.874482	NA	NA	NA	NA	NA
Mammals	Chaerephon_solomonis	NA	NA	1.31618	NA	NA	NA	NA	NA
Mammals	Chaerephon_tomensis	NA	NA	0.873902	NA	NA	NA	NA	NA
Mammals	Cheiromeles_parvidens	NA	NA	2.22899	-0.30103	NA	NA	NA	NA
Mammals	Cheiromeles_torquatus	NA	NA	2.22899	-0.30103	NA	NA	NA	NA
Mammals	Cynomops_abrasus	-0.00877392	NA	1.54888	NA	NA	NA	NA	NA
Mammals	Cynomops_greenhalli	-0.00436481	NA	1.20058	NA	NA	0.778151	NA	NA
Mammals	Cynomops_mexicanus	NA	NA	NA	NA	NA	0.880814	NA	NA
Mammals	Cynomops_paranus	NA	NA	1.08493	NA	NA	0.819544	NA	NA
Mammals	Cynomops_planirostris	0	NA	1.10857	NA	NA	0.819544	NA	NA
Mammals	Eumops_auripendulus	-0.00436481	NA	1.45469	NA	NA	0.963788	NA	NA
Mammals	Eumops_bonariensis	0	0	1.08707	NA	NA	0.832509	1.69011	NA
Mammals	Eumops_dabbenei	0	0	1.76716	NA	1.92942	1.09691	1.65954	NA
Mammals	Eumops_glaucinus	0.00860017	0	1.5611	NA	NA	0.977724	1.58535	NA
Mammals	Eumops_hansae	NA	NA	1.18949	NA	NA	0.875061	NA	NA
Mammals	Eumops_maurus	NA	NA	1.31513	NA	NA	NA	NA	NA
Mammals	Eumops_patagonicus	0	0	1.08707	NA	NA	0.832509	1.69011	NA
Mammals	Eumops_perotis	0	0	1.75205	NA	1.92942	1.09691	1.65954	NA
Mammals	Eumops_trumbulli	0	0	1.75205	NA	1.92942	1.09691	1.65954	NA
Mammals	Eumops_underwoodi	0	0	1.77696	NA	NA	1.04922	NA	NA
Mammals	Molossops_aequatorianus	NA	NA	0.874482	NA	NA	NA	NA	NA
Mammals	Molossops_mattogrossensis	NA	0	0.873902	NA	NA	0.732394	NA	NA
Mammals	Molossops_neglectus	NA	NA	0.839478	NA	NA	0.819544	NA	NA
Mammals	Molossops_temminckii	-0.00436481	0	0.767898	NA	1.88138	0.633468	1.58546	NA
Mammals	Molossus_aztecus	-0.00436481	0.30103	1.14613	NA	2.0333	0.795254	1.7814	2.01477
Mammals	Molossus_barnesi	-0.00436481	0.30103	1.14145	NA	2.0333	0.795254	1.7814	2.01477
Mammals	Molossus_coibensis	-0.00217692	0.30103	1.14613	NA	2.0333	0.812913	1.7814	2.01477
Mammals	Molossus_currentium	-0.00436481	0.30103	1.14613	NA	2.0333	0.812913	1.7814	2.01477
Mammals	Molossus_molossus	-0.00436481	0.30103	1.14145	NA	2.0333	0.795254	1.7814	2.01477
Mammals	Molossus_pretiosus	-0.00877392	NA	1.99123	NA	NA	0.892095	NA	NA
Mammals	Molossus_rufus	NA	NA	NA	NA	NA	0.970812	NA	NA
Mammals	Molossus_sinaloae	0.00646604	0	1.32408	0.778151	NA	0.929419	1.6744	2.56259
Mammals	Mops_brachypterus	-0.00436481	NA	1.20412	NA	NA	NA	NA	NA
Mammals	Mops_condylurus	0	0.30103	1.42472	NA	1.94763	NA	1.69888	2.4558
Mammals	Mops_congicus	-0.00436481	0.176091	1.63185	NA	NA	NA	NA	NA
Mammals	Mops_demonstrator	0	NA	0.988559	NA	NA	NA	NA	NA
Mammals	Mops_leucostigma	0	0.30103	1.42635	NA	1.94763	1.07918	1.69888	2.4558
Mammals	Mops_midas	0	0.30103	1.54407	1.11394	1.65801	0.939519	NA	2.56259
Mammals	Mops_mops	NA	NA	1.49304	NA	NA	NA	NA	NA
Mammals	Mops_nanulus	0	0.176091	0.588832	NA	NA	NA	NA	NA
Mammals	Mops_niangarae	-0.00877392	NA	1.32695	NA	NA	NA	NA	NA
Mammals	Mops_niveiventer	0	NA	1.19811	NA	NA	NA	NA	NA
Mammals	Mops_petersoni	NA	NA	0.767898	NA	NA	NA	NA	NA
Mammals	Mops_sarasinorum	NA	NA	1.04922	NA	NA	NA	NA	NA
Mammals	Mops_spurrelli	NA	NA	0.907411	NA	NA	NA	NA	NA
Mammals	Mops_thersites	0	0.30103	1.34223	NA	NA	NA	NA	NA
Mammals	Mops_trevori	-0.00877392	NA	1.32695	NA	NA	NA	NA	NA
Mammals	Mormopterus_acetabulosus	NA	NA	0.956649	NA	NA	0.977724	NA	NA
Mammals	Mormopterus_beccarii	NA	NA	1.15534	NA	NA	NA	NA	NA
Mammals	Mormopterus_doriae	NA	NA	0.924796	NA	NA	NA	NA	NA
Mammals	Mormopterus_jugularis	NA	NA	1.06296	NA	NA	0.977724	NA	NA
Mammals	Mormopterus_kalinowskii	NA	NA	0.874482	NA	NA	NA	NA	NA
Mammals	Mormopterus_loriae	-0.00436481	0	0.909556	0.812356	2.02882	NA	NA	2.57677
Mammals	Mormopterus_minutus	NA	NA	0.630428	NA	NA	NA	NA	NA
Mammals	Mormopterus_norfolkensis	0	NA	0.90309	0.778151	NA	NA	NA	NA
Mammals	Mormopterus_phrudus	NA	NA	0.786041	NA	NA	NA	NA	NA
Mammals	Mormopterus_planiceps	-0.00436481	0	0.965672	0.812356	2.02882	NA	NA	2.57677
Mammals	Myopterus_daubentonii	NA	NA	1.266	NA	NA	NA	NA	NA
Mammals	Myopterus_whitleyi	NA	NA	1.06258	NA	NA	NA	NA	NA
Mammals	Nyctinomops_aurispinosus	0	NA	1.26553	NA	NA	0.939519	NA	NA
Mammals	Nyctinomops_femorosaccus	-0.00436481	0	1.16137	NA	1.90309	NA	NA	NA
Mammals	Nyctinomops_laticaudatus	-0.00217692	0	1.13226	NA	NA	0.80618	NA	NA
Mammals	Nyctinomops_macrotis	-0.00217692	0	1.36173	NA	1.88138	NA	1.88138	2.02751
Mammals	Otomops_formosus	NA	NA	1.48273	NA	NA	NA	NA	NA
Mammals	Otomops_madagascariensis	-0.00436481	0	1.54307	NA	1.96633	1.09691	NA	2.56964
Mammals	Otomops_martiensseni	-0.00436481	0	1.54307	NA	1.96633	1.04139	NA	2.56964
Mammals	Otomops_papuensis	NA	NA	1.266	NA	NA	NA	NA	NA
Mammals	Otomops_secundus	NA	NA	1.44012	NA	NA	NA	NA	NA
Mammals	Otomops_wroughtoni	0	0	1.59273	NA	NA	NA	NA	NA
Mammals	Platymops_setiger	0	NA	0.729974	NA	NA	0.778151	NA	NA
Mammals	Promops_centralis	-0.00436481	0	1.47422	NA	NA	0.94939	1.62315	NA
Mammals	Promops_nasutus	NA	NA	1.19033	NA	NA	0.832509	NA	NA
Mammals	Sauromys_petrophilus	NA	NA	1.15381	NA	NA	NA	NA	NA
Mammals	Tadarida_aegyptiaca	0	0	1.31175	1	2.07918	0.875061	1.95945	2.47442
Mammals	Tadarida_australis	0	0	1.5611	NA	2.18241	NA	2.13666	2.43769
Mammals	Tadarida_brasiliensis	0.0232525	0	1.09691	1.07918	1.92425	0.959041	1.73432	2.52715
Mammals	Tadarida_fulminans	0	0.30103	1.53007	NA	2.01824	1.11394	NA	NA
Mammals	Tadarida_insignis	0	NA	1.54407	1.11394	1.65801	0.931966	NA	2.56259
Mammals	Tadarida_kuboriensis	0	0	1.49969	NA	2.18241	NA	2.13666	2.43769
Mammals	Tadarida_latouchei	0	NA	1.54407	1.11394	1.65801	0.931966	NA	2.56259
Mammals	Tadarida_lobata	NA	NA	1.48273	NA	NA	NA	NA	NA
Mammals	Tadarida_teniotis	0	NA	1.54407	1.11394	1.65801	0.931966	NA	2.56259
Mammals	Tadarida_ventralis	NA	NA	1.57322	NA	NA	NA	NA	NA
Mammals	Tomopeas_ravus	NA	NA	0.748963	NA	NA	NA	NA	NA
Mammals	Mormoops_megalophylla	0	0	1.20534	NA	NA	0.853516	NA	NA
Mammals	Pteronotus_davyi	-0.00217692	0	0.973128	NA	1.77815	0.740363	NA	2.56259
Mammals	Pteronotus_gymnonotus	-0.00877392	NA	1.13354	NA	NA	0.838849	NA	NA
Mammals	Pteronotus_macleayii	0	NA	1.09307	NA	NA	NA	NA	NA
Mammals	Pteronotus_parnellii	-0.00217692	0	1.28769	NA	2.0333	0.835691	1.88138	NA
Mammals	Pteronotus_personatus	-0.00877392	NA	1.0412	NA	NA	0.699881	NA	NA
Mammals	Pteronotus_quadridens	0.0827854	0	0.721811	NA	2.19432	NA	NA	NA
Mammals	Mystacina_robusta	0	0	1.38471	0.880814	NA	NA	NA	NA
Mammals	Mystacina_tuberculata	0	0	1.17609	0.880814	NA	NA	NA	NA
Mammals	Myzopoda_aurita	NA	NA	0.959041	NA	NA	0.961421	NA	NA
Mammals	Chilonatalus_micropus	0	NA	0.477121	NA	NA	NA	NA	NA
Mammals	Chilonatalus_tumidifrons	NA	NA	0.558709	NA	NA	NA	NA	NA
Mammals	Natalus_jamaicensis	0	0	0.672098	1.09395	2.3889	0.662758	1.70355	NA
Mammals	Natalus_major	0	0	0.672098	1.09395	2.3889	0.662758	1.70355	NA
Mammals	Natalus_primus	0	0	0.672098	1.09395	2.3889	0.662758	1.70355	NA
Mammals	Natalus_stramineus	0	0	0.672098	1.09395	2.3889	0.662758	1.70355	NA
Mammals	Natalus_tumidirostris	NA	NA	0.767156	NA	NA	0.80618	NA	NA
Mammals	Nyctiellus_lepidus	NA	NA	0.588832	NA	NA	NA	NA	NA
Mammals	Noctilio_albiventris	0	0	1.64345	1.07188	1.54407	0.908485	1.92655	2.56259
Mammals	Noctilio_leporinus	0	0	1.64345	1.07188	1.54407	0.908485	1.92655	2.56259
Mammals	Nycteris_arge	-0.00877392	NA	1.03302	NA	NA	NA	1.76537	NA
Mammals	Nycteris_aurita	-0.00217692	0.176091	0.902003	NA	1.96019	NA	NA	NA
Mammals	Nycteris_gambiensis	0	0.09691	0.911956	NA	2.06051	0.721398	1.7843	NA
Mammals	Nycteris_grandis	0	0.30103	1.47567	NA	NA	0.880756	1.72016	NA
Mammals	Nycteris_hispida	-0.00217692	0.176091	0.902003	NA	1.96019	NA	NA	NA
Mammals	Nycteris_intermedia	NA	NA	0.839478	NA	NA	NA	NA	NA
Mammals	Nycteris_javanica	0	NA	1.24993	NA	NA	NA	NA	NA
Mammals	Nycteris_macrotis	-0.00436481	0.352183	1.16107	NA	1.89326	NA	1.78111	NA
Mammals	Nycteris_madagascariensis	-0.00436481	0.352183	1.20656	NA	1.89326	1.0607	1.78111	NA
Mammals	Nycteris_major	NA	NA	1.18921	NA	NA	NA	NA	NA
Mammals	Nycteris_nana	0	0	0.843855	NA	2.0333	NA	1.72016	NA
Mammals	Nycteris_parisii	NA	NA	0.880814	NA	NA	NA	NA	NA
Mammals	Nycteris_thebaica	0	0.09691	0.963788	NA	2.06051	0.721398	1.7843	NA
Mammals	Nycteris_tragata	0	NA	1.20656	NA	NA	NA	NA	2.56259
Mammals	Nycteris_vinsoni	-0.00436481	0.352183	1.23083	NA	1.89326	NA	1.78111	NA
Mammals	Nycteris_woodi	NA	NA	0.880814	NA	NA	NA	NA	NA
Mammals	Ametrida_centurio	0	NA	1.05327	NA	NA	0.740363	NA	NA
Mammals	Anoura_caudifer	-0.00217692	NA	1.04747	NA	2.0333	0.757092	NA	NA
Mammals	Anoura_cultrata	0.0863598	NA	1.2403	NA	NA	0.892095	NA	NA
Mammals	Anoura_geoffroyi	0	0	1.18184	1	2.0855	0.863323	1.79588	NA
Mammals	Anoura_latidens	NA	NA	1.17782	NA	NA	NA	NA	NA
Mammals	Ardops_nichollsi	-0.00217692	0.30103	1.28398	NA	NA	NA	NA	NA
Mammals	Ariteus_flavescens	NA	NA	1.00389	NA	NA	NA	NA	NA
Mammals	Artibeus_amplus	NA	NA	1.78561	NA	NA	NA	NA	NA
Mammals	Artibeus_anderseni	-0.00877392	NA	0.839478	NA	NA	NA	NA	NA
Mammals	Artibeus_aztecus	-0.00436481	0.30103	1.22414	NA	NA	0.875061	NA	NA
Mammals	Artibeus_cinereus	-0.00436481	NA	1.1038	NA	NA	NA	NA	NA
Mammals	Artibeus_concolor	NA	NA	1.29391	NA	NA	NA	NA	NA
Mammals	Artibeus_fimbriatus	NA	NA	1.80547	NA	NA	NA	NA	NA
Mammals	Artibeus_fraterculus	0	0.30103	1.65944	1.01912	2.02751	0.968483	1.17609	2.45995
Mammals	Artibeus_glaucus	-0.00436481	NA	1.09708	NA	NA	0.672098	NA	NA
Mammals	Artibeus_gnomus	-0.00436481	NA	1.09026	NA	NA	0.672098	NA	NA
Mammals	Artibeus_hirsutus	-0.00877392	NA	1.6066	NA	NA	0.845098	NA	NA
Mammals	Artibeus_inopinatus	NA	NA	1.27852	NA	NA	0.857332	NA	NA
Mammals	Artibeus_jamaicensis	0	0.30103	1.6637	1.01912	2.02751	0.968483	1.17609	2.45995
Mammals	Artibeus_lituratus	0	0.30103	1.6637	1.01912	2.02751	0.968483	1.17609	2.45995
Mammals	Artibeus_obscurus	0	0.30103	1.65944	1.01912	2.02751	0.968483	1.17609	2.45995
Mammals	Artibeus_phaeotis	-0.00436481	0.30103	1.06781	NA	NA	0.757775	NA	NA
Mammals	Artibeus_toltecus	-0.00436481	0.30103	1.14876	NA	NA	0.812913	NA	NA
Mammals	Artibeus_watsoni	-0.00217692	NA	1.09026	NA	NA	0.720159	NA	NA
Mammals	Brachyphylla_cavernarum	0	0.176091	1.65321	NA	NA	0.909877	1.86593	NA
Mammals	Brachyphylla_nana	0	0.176091	1.65321	NA	NA	0.917637	1.86593	NA
Mammals	Carollia_brevicauda	-0.00877392	NA	1.17173	NA	NA	0.845098	NA	NA
Mammals	Carollia_castanea	-0.00436481	NA	1.11727	NA	NA	0.778151	NA	NA
Mammals	Carollia_perspicillata	0	0.30103	1.21484	1.2296	1.97772	0.826042	1.55182	2.41162
Mammals	Carollia_subrufa	-0.00656377	0.30103	1.16047	NA	NA	0.781755	NA	NA
Mammals	Centurio_senex	-0.00217692	NA	1.36342	NA	NA	0.832509	NA	NA
Mammals	Chiroderma_doriae	0	NA	1.29885	NA	2.02715	NA	NA	NA
Mammals	Chiroderma_improvisum	NA	NA	1.54888	NA	NA	NA	NA	NA
Mammals	Chiroderma_salvini	-0.00436481	NA	1.41996	NA	NA	0.939519	NA	NA
Mammals	Chiroderma_trinitatum	-0.00877392	NA	1.14333	NA	NA	0.845098	NA	NA
Mammals	Chiroderma_villosum	-0.00436481	NA	1.37676	NA	2.08515	0.854276	NA	NA
Mammals	Choeroniscus_godmani	-0.00877392	NA	0.897627	NA	NA	0.763428	NA	NA
Mammals	Choeroniscus_minor	-0.00877392	NA	0.936011	NA	NA	0.70757	NA	NA
Mammals	Choeroniscus_periosus	NA	NA	1.01953	NA	NA	0.819544	NA	NA
Mammals	Choeronycteris_mexicana	-0.00217692	0	1.28171	NA	NA	0.900367	1.24304	NA
Mammals	Chrotopterus_auritus	-0.00217692	0	1.92624	NA	2.18482	1.03543	2.43769	2.73868
Mammals	Desmodus_rotundus	0	0.100371	1.52088	1.46402	2.27646	0.931966	2.43775	2.45484
Mammals	Diaemus_youngi	0	NA	1.56348	0.954243	2.41286	1.0607	NA	NA
Mammals	Diphylla_ecaudata	0	0.176091	1.44886	0.907143	2.32854	0.916428	NA	NA
Mammals	Ectophylla_alba	-0.00217692	0.30103	0.744293	NA	NA	0.672098	1.39759	NA
Mammals	Enchisthenes_hartii	-0.00436481	NA	1.23019	NA	NA	0.835691	NA	NA
Mammals	Erophylla_bombifrons	0	0	1.20683	NA	2.13666	NA	1.78447	NA
Mammals	Erophylla_sezekorni	0	0	1.20683	NA	2.13666	NA	1.78447	NA
Mammals	Glossophaga_commissarisi	0	0.30103	0.968483	NA	NA	0.812913	NA	NA
Mammals	Glossophaga_leachii	0	0.30103	1.02938	1.02067	2.03042	0.770852	1.66885	NA
Mammals	Glossophaga_longirostris	0	0.30103	1.03743	1.02067	2.03042	0.732354	1.66885	NA
Mammals	Glossophaga_morenoi	0	NA	0.931458	NA	NA	0.763428	NA	NA
Mammals	Glossophaga_soricina	0	0.30103	1.01072	1.02067	2.03042	0.732354	1.66885	NA
Mammals	Glyphonycteris_behnii	NA	NA	1.16227	NA	NA	NA	NA	NA
Mammals	Glyphonycteris_daviesi	-0.00877392	NA	1.26975	NA	NA	0.944483	NA	NA
Mammals	Glyphonycteris_sylvestris	NA	NA	0.949878	NA	NA	0.845098	NA	NA
Mammals	Hylonycteris_underwoodi	0	0	0.875061	NA	NA	0.777572	NA	NA
Mammals	Lampronycteris_brachyotis	-0.00877392	NA	1.01662	NA	NA	0.792392	NA	NA
Mammals	Leptonycteris_curasoae	-0.00217692	0	1.39794	0.837536	2.08575	0.934498	1.62315	NA
Mammals	Leptonycteris_nivalis	0	0	1.35468	1	2.08515	0.968483	NA	NA
Mammals	Leptonycteris_yerbabuenae	0	0	1.38489	1	2.08575	0.951823	1.62315	NA
Mammals	Lichonycteris_obscura	-0.00877392	NA	0.812913	NA	NA	0.740363	NA	NA
Mammals	Lionycteris_spurrelli	-0.00877392	NA	0.946943	NA	NA	0.778151	NA	NA
Mammals	Lonchophylla_bokermanni	NA	NA	0.988559	NA	NA	NA	NA	NA
Mammals	Lonchophylla_dekeyseri	NA	NA	0.857332	NA	NA	NA	NA	NA
Mammals	Lonchophylla_handleyi	NA	NA	1.16227	NA	NA	NA	NA	NA
Mammals	Lonchophylla_hesperia	NA	NA	0.940516	NA	NA	NA	NA	NA
Mammals	Lonchophylla_mordax	-0.00877392	NA	1.33365	NA	NA	0.812913	NA	NA
Mammals	Lonchophylla_robusta	-0.00877392	NA	1.13735	NA	NA	0.892095	NA	NA
Mammals	Lonchophylla_thomasi	-0.00436481	NA	0.850646	NA	NA	0.755875	NA	NA
Mammals	Lonchorhina_aurita	-0.00877392	0	1.18696	NA	NA	0.869232	NA	NA
Mammals	Lonchorhina_fernandezi	NA	NA	1.06408	NA	NA	NA	NA	NA
Mammals	Lonchorhina_marinkellei	NA	NA	1.24724	NA	NA	NA	NA	NA
Mammals	Lonchorhina_orinocensis	NA	NA	0.956168	NA	NA	0.690196	NA	NA
Mammals	Lophostoma_brasiliense	-0.00877392	NA	0.98945	NA	NA	0.78533	NA	NA
Mammals	Lophostoma_carrikeri	NA	0.30103	1.34928	NA	NA	NA	NA	NA
Mammals	Lophostoma_evotis	0	0	1.31345	NA	NA	0.900367	NA	NA
Mammals	Lophostoma_schulzi	NA	NA	1.25575	NA	NA	NA	NA	NA
Mammals	Lophostoma_silvicolum	-0.00436481	0.30103	1.50907	NA	NA	0.94939	NA	NA
Mammals	Macrophyllum_macrophyllum	0	NA	0.904174	0.312471	NA	0.724276	NA	NA
Mammals	Macrotus_californicus	0	0	1.07918	1.01738	2.41522	0.797129	1.48344	2.08235
Mammals	Macrotus_waterhousii	0	NA	1.20777	1.01738	2.38653	0.797129	1.48344	1.96057
Mammals	Mesophylla_macconnelli	-0.00436481	NA	0.836324	NA	NA	0.716003	NA	NA
Mammals	Micronycteris_hirsuta	-0.00436481	NA	1.11025	NA	NA	0.819544	NA	NA
Mammals	Micronycteris_homezi	-0.00877392	NA	0.80618	NA	2.08515	NA	NA	NA
Mammals	Micronycteris_megalotis	-0.00877392	NA	0.80618	NA	2.08515	NA	NA	NA
Mammals	Micronycteris_microtis	-0.00436481	0	0.80618	NA	2.08515	0.70757	NA	NA
Mammals	Micronycteris_minuta	-0.00436481	NA	0.838849	NA	NA	0.740363	NA	NA
Mammals	Micronycteris_schmidtorum	NA	NA	0.888179	NA	NA	0.732394	NA	NA
Mammals	Mimon_bennettii	0	0	1.11059	NA	NA	0.875061	NA	NA
Mammals	Mimon_cozumelae	-0.00436481	0	1.41822	NA	NA	0.875061	NA	NA
Mammals	Mimon_crenulatum	-0.00217692	0	1.14333	1.30103	NA	0.875061	2.43769	2.73868
Mammals	Mimon_koepckeae	-0.00217692	0	1.14333	1.30103	NA	0.875061	2.43769	2.73868
Mammals	Monophyllus_plethodon	-0.00217692	NA	1.18554	NA	NA	NA	NA	NA
Mammals	Monophyllus_redmani	-0.00436481	NA	0.94176	NA	NA	NA	NA	NA
Mammals	Musonycteris_harrisoni	NA	NA	1.03423	NA	NA	NA	NA	NA
Mammals	Neonycteris_pusilla	NA	NA	0.786041	NA	NA	NA	NA	NA
Mammals	Phylloderma_stenops	-0.00877392	NA	1.74679	NA	NA	1.0607	NA	NA
Mammals	Phyllonycteris_aphylla	-0.00436481	NA	1.15076	NA	NA	0.845098	NA	NA
Mammals	Phyllonycteris_poeyi	-0.00436481	NA	1.19285	NA	NA	0.806112	NA	NA
Mammals	Phyllops_falcatus	-0.00877392	NA	1.03423	NA	NA	NA	NA	NA
Mammals	Phyllostomus_discolor	0	NA	1.6026	0.954243	2.02119	0.986772	NA	NA
Mammals	Phyllostomus_elongatus	-0.00656377	NA	1.55145	NA	2.08515	NA	NA	NA
Mammals	Phyllostomus_hastatus	0	0	1.91698	1.23742	2.07918	1.1089	1.86225	NA
Mammals	Phyllostomus_latifolius	NA	NA	2.1271	NA	NA	0.880814	NA	NA
Mammals	Platalina_genovensium	-0.00877392	NA	1.21458	NA	NA	NA	NA	NA
Mammals	Platyrrhinus_aurarius	NA	NA	1.54555	NA	NA	NA	NA	NA
Mammals	Platyrrhinus_brachycephalus	-0.00877392	NA	1.15412	NA	NA	NA	NA	NA
Mammals	Platyrrhinus_dorsalis	-0.00436481	NA	1.41497	NA	NA	0.934498	NA	NA
Mammals	Platyrrhinus_helleri	-0.00436481	0.30103	1.1284	NA	NA	0.770852	NA	NA
Mammals	Platyrrhinus_infuscus	-0.00877392	NA	1.70552	NA	NA	NA	NA	NA
Mammals	Platyrrhinus_lineatus	0	0.30103	1.34242	1.11311	2.02531	1.01284	NA	NA
Mammals	Platyrrhinus_recifinus	NA	NA	1.03423	NA	NA	NA	NA	NA
Mammals	Platyrrhinus_umbratus	NA	NA	1.40088	NA	NA	NA	NA	NA
Mammals	Platyrrhinus_vittatus	-0.00877392	NA	1.56832	NA	NA	0.966118	NA	NA
Mammals	Pygoderma_bilabiatum	-0.00436481	0	1.25527	NA	NA	0.929419	NA	NA
Mammals	Rhinophylla_alethina	NA	NA	0.839478	NA	NA	0.832509	NA	NA
Mammals	Rhinophylla_fischerae	-0.00877392	NA	0.980003	NA	NA	NA	NA	NA
Mammals	Rhinophylla_pumilio	-0.00436481	0	0.979548	NA	NA	NA	NA	NA
Mammals	Scleronycteris_ega	NA	NA	1.69496	NA	NA	0.755875	NA	NA
Mammals	Sphaeronycteris_toxophyllum	NA	NA	1.21827	NA	NA	0.799341	NA	NA
Mammals	Stenoderma_rufum	-0.00217692	NA	1.32428	NA	NA	0.79148	NA	NA
Mammals	Sturnira_aratathomasi	-0.00436481	NA	1.69609	NA	NA	0.950706	NA	NA
Mammals	Sturnira_bidens	0	0.30103	1.25648	NA	NA	1.00432	NA	NA
Mammals	Sturnira_bogotensis	-0.00436481	0.176091	1.32222	NA	NA	0.845098	NA	NA
Mammals	Sturnira_erythromos	-0.00217692	0	1.19117	NA	NA	NA	NA	NA
Mammals	Sturnira_lilium	0	0.30103	1.30103	1.07918	2.06019	0.819281	1.94201	2.46117
Mammals	Sturnira_ludovici	-0.00436481	0.30103	1.32222	NA	NA	0.845098	NA	NA
Mammals	Sturnira_luisi	NA	NA	1.07882	NA	NA	0.869232	NA	NA
Mammals	Sturnira_magna	-0.00877392	NA	1.63448	NA	NA	NA	NA	NA
Mammals	Sturnira_mordax	-0.00436481	NA	1.07151	NA	NA	0.875061	NA	NA
Mammals	Sturnira_nana	-0.00877392	NA	0.822168	NA	NA	0.732394	NA	NA
Mammals	Sturnira_oporaphilum	-0.00436481	0.30103	1.33234	NA	NA	0.845098	NA	NA
Mammals	Sturnira_thomasi	NA	NA	1.18921	NA	NA	NA	NA	NA
Mammals	Sturnira_tildae	-0.00436481	0	1.35112	NA	NA	NA	NA	NA
Mammals	Tonatia_bidens	-0.00877392	NA	1.44012	NA	NA	0.977724	NA	NA
Mammals	Tonatia_saurophila	-0.00877392	NA	1.44012	NA	NA	0.961421	NA	NA
Mammals	Trachops_cirrhosus	0	NA	1.56703	NA	NA	0.963788	NA	NA
Mammals	Trinycteris_nicefori	0	NA	0.916454	NA	NA	0.763428	NA	NA
Mammals	Uroderma_bilobatum	0	0.30103	1.21059	NA	2.11687	0.838849	1.55035	NA
Mammals	Uroderma_magnirostrum	-0.00877392	NA	1.23805	NA	NA	0.845098	NA	NA
Mammals	Vampyressa_bidens	-0.00436481	NA	1.07591	NA	NA	0.792392	NA	NA
Mammals	Vampyressa_brocki	NA	NA	1.68124	NA	NA	NA	NA	NA
Mammals	Vampyressa_melissa	-0.00877392	NA	1.21958	NA	NA	NA	NA	NA
Mammals	Vampyressa_nymphaea	-0.00436481	NA	1.83885	NA	NA	0.80618	NA	NA
Mammals	Vampyressa_pusilla	-0.00877392	0.30103	0.943742	NA	NA	0.720159	NA	NA
Mammals	Vampyressa_thyone	-0.00877392	0.30103	0.943	NA	NA	0.720159	NA	NA
Mammals	Vampyrodes_caraccioli	-0.00877392	0.30103	1.55497	NA	NA	0.926857	NA	NA
Mammals	Vampyrum_spectrum	0	NA	2.23454	0.694971	NA	1.19866	NA	NA
Mammals	Acerodon_celebensis	-0.00877392	NA	2.58528	NA	NA	1.30374	NA	NA
Mammals	Acerodon_humilis	NA	NA	2.54707	NA	NA	NA	NA	NA
Mammals	Acerodon_jubatus	0	0	3.03625	NA	NA	NA	NA	NA
Mammals	Acerodon_leucotis	NA	NA	2.54663	NA	NA	NA	NA	NA
Mammals	Acerodon_mackloti	-0.00877392	NA	2.67018	NA	NA	NA	NA	NA
Mammals	Aethalops_aequalis	-0.00217692	NA	1.14301	NA	2.18241	0.863323	NA	NA
Mammals	Aethalops_alecto	-0.00436481	NA	1.17609	NA	NA	0.863323	NA	NA
Mammals	Alionycteris_paucidentata	NA	NA	1.21059	NA	NA	0.805501	NA	NA
Mammals	Aproteles_bulmerae	0	0	2.79512	NA	NA	1.39	NA	NA
Mammals	Balionycteris_maculata	0	0.176091	1.15927	0.60206	2.13033	0.819544	1.77815	2.86362
Mammals	Casinycteris_argynnis	-0.00436481	NA	1.45148	NA	NA	0.977724	NA	NA
Mammals	Chironax_melanocephalus	-0.00877392	NA	1.24797	NA	NA	0.845098	NA	NA
Mammals	Cynopterus_brachyotis	0.0413927	0.30103	1.57287	1	2.07918	1.05306	1.62325	2.4009
Mammals	Cynopterus_horsfieldii	0.30103	NA	1.75553	0.210853	2.18241	NA	1.60206	2.32854
Mammals	Cynopterus_luzoniensis	0	0.30103	1.57054	0.999638	2.07918	0.995591	1.65796	2.30288
Mammals	Cynopterus_minutus	0.0413927	0.30103	1.57171	1	2.07918	1.05306	1.62325	2.4009
Mammals	Cynopterus_sphinx	0.0413927	0.30103	1.57287	1	2.07918	1.05306	1.62325	2.4009
Mammals	Cynopterus_titthaecheilus	0	0.30103	1.61337	0.999638	2.07918	1.05306	1.62325	2.4009
Mammals	Dobsonia_anderseni	-0.00436481	0	2.49471	1.09005	2.19432	1.33065	2.2383	2.8542
Mammals	Dobsonia_beauforti	-0.00436481	0	2.2184	NA	NA	1.20758	NA	NA
Mammals	Dobsonia_chapmani	NA	NA	2.43074	0.463644	NA	1.30694	NA	NA
Mammals	Dobsonia_crenulata	NA	NA	2.36066	NA	NA	1.25076	NA	NA
Mammals	Dobsonia_emersa	NA	NA	2.30333	NA	NA	1.21569	NA	NA
Mammals	Dobsonia_exoleta	NA	NA	2.48005	0.463644	NA	1.30694	NA	NA
Mammals	Dobsonia_inermis	-0.00436481	0.30103	2.18355	NA	NA	1.2405	NA	NA
Mammals	Dobsonia_magna	-0.00217692	0	2.62029	1.09005	2.19432	1.38382	2.22063	2.86628
Mammals	Dobsonia_minor	-0.00217692	0.176091	1.90363	NA	NA	NA	NA	NA
Mammals	Dobsonia_moluccensis	-0.00217692	0	2.6067	1.09005	2.19432	1.38382	2.2383	2.8542
Mammals	Dobsonia_pannietensis	-0.00436481	0	2.55431	1.09005	2.19432	1.33065	2.2383	2.8542
Mammals	Dobsonia_peronii	-0.00877392	NA	2.35509	NA	NA	NA	NA	NA
Mammals	Dobsonia_praedatrix	0	0.30103	2.25314	NA	NA	1.20718	NA	NA
Mammals	Dobsonia_viridis	NA	NA	2.3814	NA	NA	NA	NA	NA
Mammals	Dyacopterus_brooksi	0.176091	NA	1.91934	1.47712	NA	1.14814	NA	NA
Mammals	Dyacopterus_spadiceus	0.176091	NA	1.92942	1.47712	NA	1.14814	NA	NA
Mammals	Eidolon_dupreanum	0.0334238	0	2.4736	1.33846	2.2158	1.30643	1.79875	NA
Mammals	Eidolon_helvum	0.0170333	0	2.44782	1.33846	2.34179	1.29839	1.79875	NA
Mammals	Eonycteris_major	0	NA	1.90768	NA	NA	NA	NA	NA
Mammals	Eonycteris_robusta	0	NA	1.89409	NA	NA	1.09691	NA	NA
Mammals	Eonycteris_spelaea	0	0.30103	1.74155	0.69897	2.18236	1.09283	1.77779	2.55317
Mammals	Epomophorus_angolensis	0	NA	1.94817	NA	NA	NA	NA	NA
Mammals	Epomophorus_crypturus	0	0.176091	1.94211	0.892095	2.17609	1.20252	1.78111	NA
Mammals	Epomophorus_gambianus	0	0.176091	1.90309	0.892095	2.17609	1.20252	1.77808	NA
Mammals	Epomophorus_grandis	NA	NA	1.6939	NA	NA	1.28551	NA	NA
Mammals	Epomophorus_labiatus	-0.00436481	0.30103	1.84292	NA	2.19432	0.97465	NA	NA
Mammals	Epomophorus_minor	-0.00436481	0.30103	1.75743	NA	2.19432	0.97465	NA	NA
Mammals	Epomophorus_wahlbergi	0	0.30103	1.93849	1.0036	2.19432	1.11955	2.8253	2.38653
Mammals	Epomops_buettikoferi	-0.00877392	0.30103	2.13248	0.335792	2.14588	1.25527	1.74547	2.44074
Mammals	Epomops_dobsonii	NA	NA	2.08664	NA	NA	NA	NA	NA
Mammals	Epomops_franqueti	0	0.30103	2.07551	0.499458	2.2089	1.13043	NA	NA
Mammals	Haplonycteris_fischeri	0	0	1.25828	1	2.12177	0.876795	1.86344	2.19439
Mammals	Harpyionycteris_celebensis	0	0.30103	2.1008	NA	2.123	1.18227	2.04766	2.47532
Mammals	Harpyionycteris_whiteheadi	0	0.30103	2.13188	NA	2.123	1.18227	2.04766	2.47532
Mammals	Hypsignathus_monstrosus	0.146128	0.30103	2.52759	1.08725	2.0974	1.42364	NA	2.35792
Mammals	Latidens_salimalii	NA	NA	1.69888	NA	NA	1.02686	NA	NA
Mammals	Lissonycteris_angolensis	-0.00436481	0.30103	1.83448	0.937016	2.08515	1.07947	NA	NA
Mammals	Macroglossus_minimus	-0.00436481	0.477121	1.20683	0.864313	2.0974	0.833083	1.81291	1.94335
Mammals	Macroglossus_sobrinus	0	NA	1.33846	0.69897	NA	0.929419	NA	NA
Mammals	Megaerops_ecaudatus	NA	NA	1.41979	NA	NA	1.0086	NA	NA
Mammals	Megaerops_kusnotoi	NA	NA	1.29863	NA	NA	NA	NA	NA
Mammals	Megaerops_niphanae	NA	NA	1.41996	NA	NA	NA	NA	NA
Mammals	Megaerops_wetmorei	NA	NA	1.27184	NA	NA	NA	NA	NA
Mammals	Megaloglossus_woermanni	0	0.30103	1.16301	NA	NA	0.787425	NA	NA
Mammals	Melonycteris_melanops	NA	0.30103	1.70282	NA	NA	1.00028	NA	NA
Mammals	Melonycteris_woodfordi	-0.00877392	NA	1.55871	NA	NA	0.945862	NA	NA
Mammals	Micropteropus_intermedius	NA	NA	1.50529	NA	NA	NA	NA	NA
Mammals	Micropteropus_pusillus	-0.00436481	0.30103	1.40449	0.660391	2.2089	0.957559	1.74178	2.30552
Mammals	Myonycteris_brachycephala	NA	NA	1.554	NA	NA	NA	NA	NA
Mammals	Myonycteris_relicta	NA	NA	1.72689	NA	NA	NA	NA	NA
Mammals	Myonycteris_torquata	0	0.30103	1.5682	1.47712	2.18241	1.12123	NA	2.86362
Mammals	Nanonycteris_veldkampii	-0.00877392	NA	1.34025	NA	NA	0.875061	NA	NA
Mammals	Neopteryx_frosti	-0.00877392	NA	2.24711	NA	NA	1.02119	NA	NA
Mammals	Notopteris_macdonaldi	-0.00436481	NA	1.83359	NA	NA	1	NA	NA
Mammals	Notopteris_neocaledonica	-0.00217692	NA	1.83359	NA	NA	1	NA	NA
Mammals	Nyctimene_aello	-0.00877392	NA	1.93075	NA	NA	1.08475	NA	NA
Mammals	Nyctimene_albiventer	-0.00436481	0.30103	1.4764	NA	NA	0.915505	NA	2.35851
Mammals	Nyctimene_cephalotes	-0.00877392	NA	1.65244	NA	NA	0.97635	NA	NA
Mammals	Nyctimene_certans	NA	NA	1.63589	NA	NA	0.936313	NA	NA
Mammals	Nyctimene_cyclotis	NA	NA	1.64948	NA	NA	NA	NA	NA
Mammals	Nyctimene_draconilla	-0.00436481	0.30103	1.47784	NA	NA	0.982994	NA	2.35851
Mammals	Nyctimene_keasti	-0.00436481	0.30103	1.4764	NA	NA	0.915505	NA	2.35851
Mammals	Nyctimene_major	NA	NA	1.78053	NA	NA	1.13038	NA	NA
Mammals	Nyctimene_malaitensis	NA	NA	1.89426	NA	NA	1.07806	NA	NA
Mammals	Nyctimene_masalai	-0.00436481	0.30103	1.48323	NA	NA	0.915505	NA	2.35851
Mammals	Nyctimene_minutus	NA	NA	1.32858	NA	NA	NA	NA	NA
Mammals	Nyctimene_rabori	0	0	1.8341	NA	2.14038	NA	2.02119	2.38653
Mammals	Nyctimene_robinsoni	-0.00217692	0	1.68869	NA	1.99533	NA	2.0855	NA
Mammals	Nyctimene_sanctacrucis	NA	NA	1.77269	NA	NA	NA	NA	NA
Mammals	Nyctimene_vizcaccia	-0.00877392	0.30103	1.48996	NA	NA	0.972804	NA	2.35851
Mammals	Otopteropus_cartilagonodus	-0.00436481	0.176091	1.2284	NA	NA	0.863323	NA	NA
Mammals	Paranyctimene_raptor	-0.00877392	0.30103	1.36173	NA	NA	0.896719	NA	NA
Mammals	Penthetor_lucasi	0	NA	1.54888	NA	NA	1.0569	NA	NA
Mammals	Plerotes_anchietae	NA	NA	1.30081	NA	NA	0.939519	NA	NA
Mammals	Ptenochirus_jagori	0	0.30103	1.89862	0.90309	2.0974	1.02119	1.95419	2.4009
Mammals	Ptenochirus_minor	NA	NA	1.67228	NA	NA	1.00432	NA	NA
Mammals	Pteralopex_acrodonta	NA	NA	2.41083	NA	NA	1.27135	NA	NA
Mammals	Pteralopex_anceps	0	NA	2.72654	NA	NA	1.41881	NA	NA
Mammals	Pteralopex_atrata	NA	NA	2.6909	NA	NA	1.38689	NA	NA
Mammals	Pteralopex_pulchra	NA	NA	2.46412	NA	NA	NA	NA	NA
Mammals	Pteropus_admiralitatum	0	NA	2.48637	0.350571	NA	1.2552	NA	NA
Mammals	Pteropus_aldabrensis	0	0	2.60341	0.995635	2.19432	1.42325	NA	NA
Mammals	Pteropus_alecto	0.0413927	0	2.80694	1.29373	NA	1.40586	1.95022	NA
Mammals	Pteropus_anetianus	-0.00877392	NA	2.59903	0.869232	NA	NA	NA	NA
Mammals	Pteropus_aruensis	NA	NA	2.94198	NA	NA	1.45488	NA	NA
Mammals	Pteropus_banakrisi	0.0413927	0	2.80694	1.29373	NA	1.40586	1.95022	NA
Mammals	Pteropus_brunneus	NA	NA	2.30103	NA	NA	1.07056	NA	NA
Mammals	Pteropus_caniceps	NA	NA	2.72026	0.932812	NA	1.3358	NA	NA
Mammals	Pteropus_capistratus	NA	0	NA	NA	NA	NA	NA	NA
Mammals	Pteropus_chrysoproctus	NA	NA	2.86344	NA	NA	1.40413	NA	NA
Mammals	Pteropus_cognatus	-0.00436481	NA	2.6518	NA	NA	1.40744	2.25854	NA
Mammals	Pteropus_conspicillatus	0	NA	2.88122	1.0629	NA	NA	2.14461	2.87803
Mammals	Pteropus_dasymallus	0	NA	2.66598	1.38021	NA	NA	NA	NA
Mammals	Pteropus_faunulus	NA	NA	2.34756	NA	NA	1.22914	NA	NA
Mammals	Pteropus_fundatus	NA	NA	2.3236	NA	NA	1.16838	NA	NA
Mammals	Pteropus_giganteus	-0.00217692	0	2.91637	1.55267	2.19255	NA	2.13367	2.57995
Mammals	Pteropus_gilliardorum	NA	NA	2.60953	NA	NA	1.20145	NA	NA
Mammals	Pteropus_howensis	-0.00877392	NA	2.36721	NA	NA	1.26633	NA	NA
Mammals	Pteropus_hypomelanus	0	0	2.64621	1.30553	2.19432	1.31154	1.9689	2.577
Mammals	Pteropus_insularis	NA	NA	2.191	NA	NA	NA	NA	NA
Mammals	Pteropus_intermedius	0	0	2.94052	1.26639	NA	1.44571	1.96057	NA
Mammals	Pteropus_keyensis	NA	NA	2.94198	NA	NA	1.45488	NA	NA
Mammals	Pteropus_leucopterus	NA	NA	2.53632	NA	NA	NA	NA	NA
Mammals	Pteropus_livingstonii	0	NA	2.85454	1.17573	2.18207	1.53148	2.17961	NA
Mammals	Pteropus_lombocensis	NA	NA	2.40849	NA	NA	NA	NA	NA
Mammals	Pteropus_loochoensis	NA	NA	2.66142	NA	NA	1.33746	NA	NA
Mammals	Pteropus_lylei	NA	NA	2.50273	1.30936	NA	1.37565	NA	NA
Mammals	Pteropus_macrotis	0	NA	2.56347	NA	NA	1.32463	2.54503	NA
Mammals	Pteropus_mahaganus	NA	NA	2.47317	NA	NA	1.27857	NA	NA
Mammals	Pteropus_mariannus	NA	NA	2.66142	NA	NA	1.33746	NA	NA
Mammals	Pteropus_melanopogon	NA	NA	2.94198	NA	NA	1.45488	NA	NA
Mammals	Pteropus_melanotus	0	0	2.62123	NA	2.19432	NA	NA	2.32315
Mammals	Pteropus_molossinus	0	NA	2.08411	NA	NA	NA	NA	NA
Mammals	Pteropus_neohibernicus	0	NA	3.00748	0.995635	NA	1.44571	NA	NA
Mammals	Pteropus_niger	0	NA	2.66779	1.28762	NA	NA	NA	NA
Mammals	Pteropus_nitendiensis	NA	NA	2.44022	NA	NA	1.24423	NA	NA
Mammals	Pteropus_ocularis	NA	NA	2.35938	NA	NA	1.30722	NA	NA
Mammals	Pteropus_ornatus	-0.00877392	0	2.52666	1.01354	2.27351	1.26288	NA	2.87803
Mammals	Pteropus_pelewensis	NA	NA	2.51348	NA	NA	1.33746	NA	NA
Mammals	Pteropus_personatus	NA	NA	2.11674	NA	NA	1.13475	NA	NA
Mammals	Pteropus_pilosus	NA	NA	2.64453	NA	NA	NA	NA	NA
Mammals	Pteropus_pohlei	NA	NA	2.54747	NA	NA	1.29519	NA	NA
Mammals	Pteropus_poliocephalus	0	0	2.8293	1.37237	2.27351	1.43551	2.07918	2.73083
Mammals	Pteropus_pselaphon	-0.00877392	NA	2.50717	1.22185	NA	NA	NA	NA
Mammals	Pteropus_pumilus	NA	0.30103	2.28825	1.23469	NA	NA	NA	NA
Mammals	Pteropus_rayneri	-0.00436481	NA	2.82039	NA	NA	1.40744	2.25854	NA
Mammals	Pteropus_rennelli	-0.00436481	NA	2.82039	NA	NA	1.40744	2.25854	NA
Mammals	Pteropus_rodricensis	0	0	2.48156	1.45063	2.29667	NA	2.17534	2.87803
Mammals	Pteropus_rufus	0	NA	2.89005	0.934919	NA	1.4386	NA	NA
Mammals	Pteropus_samoensis	0	0	2.49135	NA	NA	NA	2.21197	NA
Mammals	Pteropus_scapulatus	0	NA	2.55871	1.19751	NA	NA	2.12633	2.74287
Mammals	Pteropus_seychellensis	0	0	2.69214	0.995635	2.19432	1.42325	NA	NA
Mammals	Pteropus_speciosus	NA	NA	2.37079	NA	NA	NA	NA	NA
Mammals	Pteropus_subniger	NA	NA	2.10432	NA	NA	NA	NA	NA
Mammals	Pteropus_tokudae	0	NA	2.18667	NA	NA	1.16286	NA	NA
Mammals	Pteropus_tonganus	0	NA	2.70761	0.849215	2.22347	1.29537	2.15594	NA
Mammals	Pteropus_tuberculatus	NA	NA	2.35534	NA	NA	NA	NA	NA
Mammals	Pteropus_ualanus	NA	NA	2.66142	NA	NA	1.33746	NA	NA
Mammals	Pteropus_vampyrus	0	0	2.97529	1.26639	NA	1.44571	1.96057	NA
Mammals	Pteropus_vetulus	NA	NA	2.18053	NA	NA	1.13351	NA	NA
Mammals	Pteropus_voeltzkowi	0	0	2.73432	1.01002	2.18207	1.42325	2.15594	NA
Mammals	Pteropus_woodfordi	0	NA	2.08874	NA	NA	1.15082	NA	NA
Mammals	Pteropus_yapensis	NA	NA	2.57296	NA	NA	1.33746	NA	NA
Mammals	Rousettus_aegyptiacus	0.0149403	0.30103	2.1271	1.35984	2.06446	1.236	2.08636	2.56229
Mammals	Rousettus_amplexicaudatus	-0.00436481	0.30103	1.91874	0.902184	2.00595	1.03193	1.93531	2.41271
Mammals	Rousettus_bidens	-0.00877392	NA	2.09068	NA	NA	1.13988	NA	NA
Mammals	Rousettus_celebensis	0	NA	1.79982	NA	NA	1.01912	NA	NA
Mammals	Rousettus_lanosus	NA	0.30103	2.01284	1.27184	NA	NA	NA	NA
Mammals	Rousettus_leschenaultii	0.00216606	0.30103	1.98482	1.09517	2.07309	NA	1.71883	2.37313
Mammals	Rousettus_madagascariensis	0.045323	0	1.8177	NA	2.09454	1.13829	1.74819	2.56259
Mammals	Rousettus_obliviosus	-0.00877392	NA	1.65629	NA	NA	NA	NA	NA
Mammals	Rousettus_spinalatus	0	NA	1.9653	NA	NA	NA	NA	NA
Mammals	Scotonycteris_ophiodon	-0.00436481	0.176091	1.84148	NA	NA	1.15534	NA	NA
Mammals	Scotonycteris_zenkeri	-0.00436481	NA	1.32838	NA	NA	0.90309	NA	NA
Mammals	Sphaerias_blanfordi	NA	NA	1.4606	NA	NA	0.90309	NA	NA
Mammals	Styloctenium_wallacei	NA	NA	2.23659	0.953438	NA	1.23363	NA	NA
Mammals	Syconycteris_australis	0	0.30103	1.24428	0.740034	2.03975	0.84317	1.74819	2.32854
Mammals	Syconycteris_carolinae	NA	NA	1.59846	NA	NA	NA	NA	NA
Mammals	Syconycteris_hobbit	-0.00877392	NA	1.30233	NA	NA	0.83803	NA	NA
Mammals	Thoopterus_nigrescens	-0.00877392	NA	1.82033	0.957448	NA	1.01903	NA	NA
Mammals	Rhinolophus_acuminatus	0	NA	1.08279	NA	NA	NA	NA	NA
Mammals	Rhinolophus_adami	NA	NA	1.2408	NA	NA	NA	NA	NA
Mammals	Rhinolophus_affinis	-0.00436481	0.30103	1.13672	NA	NA	NA	NA	NA
Mammals	Rhinolophus_alcyone	-0.00877392	NA	1.26998	NA	NA	NA	NA	NA
Mammals	Rhinolophus_arcuatus	NA	NA	0.953276	NA	NA	NA	NA	NA
Mammals	Rhinolophus_beddomei	-0.00436481	NA	1.50413	NA	NA	NA	NA	NA
Mammals	Rhinolophus_blasii	0	0	1.04708	0.812913	1.84584	0.70757	1.44716	2.86362
Mammals	Rhinolophus_bocharicus	NA	NA	1.17754	NA	NA	NA	NA	NA
Mammals	Rhinolophus_borneensis	NA	NA	0.977724	NA	NA	NA	NA	NA
Mammals	Rhinolophus_canuti	NA	NA	1.2413	NA	NA	NA	NA	NA
Mammals	Rhinolophus_capensis	-0.00217692	0	1.21748	0.740363	2.0333	NA	1.74819	2.58063
Mammals	Rhinolophus_celebensis	NA	NA	0.991226	NA	NA	NA	NA	NA
Mammals	Rhinolophus_coelophyllus	NA	NA	0.849419	NA	NA	NA	NA	NA
Mammals	Rhinolophus_cognatus	NA	NA	0.973128	NA	NA	NA	NA	NA
Mammals	Rhinolophus_cornutus	0	NA	0.861534	NA	NA	NA	1.6217	NA
Mammals	Rhinolophus_creaghi	NA	NA	1.2284	NA	NA	NA	NA	NA
Mammals	Rhinolophus_darlingi	0.292256	NA	0.951338	NA	NA	NA	NA	NA
Mammals	Rhinolophus_deckenii	NA	NA	1.30298	NA	NA	NA	NA	NA
Mammals	Rhinolophus_denti	0	0	0.788875	1.30103	NA	NA	NA	NA
Mammals	Rhinolophus_eloquens	-0.00436481	0	1.20737	NA	1.96633	NA	1.78111	NA
Mammals	Rhinolophus_euryale	0	0	0.940765	0.845098	1.95424	0.763428	1.83302	2.91434
Mammals	Rhinolophus_euryotis	NA	NA	1.15534	NA	NA	NA	NA	NA
Mammals	Rhinolophus_ferrumequinum	-0.00436481	0	1.35936	1.47712	1.93258	0.838849	1.72374	2.89145
Mammals	Rhinolophus_formosae	-0.00436481	NA	1.53237	NA	NA	NA	NA	NA
Mammals	Rhinolophus_fumigatus	-0.00436481	0	1.11694	NA	1.96633	NA	1.78111	NA
Mammals	Rhinolophus_guineensis	-0.00436481	NA	1.08618	NA	2.07777	NA	1.78111	NA
Mammals	Rhinolophus_hildebrandtii	-0.00436481	0	1.41481	NA	1.96633	NA	NA	NA
Mammals	Rhinolophus_hilli	-0.00877392	NA	1.39305	NA	NA	0.784332	NA	NA
Mammals	Rhinolophus_hipposideros	0	0	0.661339	1.32222	1.85282	0.602006	1.53275	2.67544
Mammals	Rhinolophus_imaizumii	NA	NA	1.03423	NA	NA	NA	NA	NA
Mammals	Rhinolophus_inops	0	0	1.13513	0.812913	NA	NA	NA	NA
Mammals	Rhinolophus_keyensis	0	NA	0.796574	NA	NA	NA	NA	NA
Mammals	Rhinolophus_landeri	-0.00436481	NA	0.972666	NA	2.07777	NA	1.78111	NA
Mammals	Rhinolophus_lepidus	0	NA	0.737193	NA	NA	NA	NA	NA
Mammals	Rhinolophus_luctus	-0.00436481	NA	1.53237	NA	NA	NA	NA	NA
Mammals	Rhinolophus_maclaudi	-0.00877392	NA	1.55437	NA	NA	NA	NA	NA
Mammals	Rhinolophus_macrotis	-0.00877392	NA	0.790988	NA	NA	NA	NA	NA
Mammals	Rhinolophus_madurensis	NA	NA	0.991226	NA	NA	NA	NA	NA
Mammals	Rhinolophus_malayanus	NA	NA	0.828015	NA	NA	NA	NA	NA
Mammals	Rhinolophus_marshalli	NA	NA	0.700704	NA	NA	NA	NA	NA
Mammals	Rhinolophus_megaphyllus	0	0	0.937016	0.875061	2.0974	NA	1.75289	2.86362
Mammals	Rhinolophus_mehelyi	0.30103	0	1.14706	NA	NA	0.80618	NA	NA
Mammals	Rhinolophus_mitratus	NA	NA	1.44012	NA	NA	NA	NA	NA
Mammals	Rhinolophus_monoceros	0	NA	0.868056	NA	NA	NA	1.6217	NA
Mammals	Rhinolophus_montanus	NA	NA	1.03782	NA	NA	NA	NA	NA
Mammals	Rhinolophus_nereis	NA	NA	1.13513	NA	NA	NA	NA	NA
Mammals	Rhinolophus_osgoodi	NA	NA	1.09307	NA	NA	NA	NA	NA
Mammals	Rhinolophus_paradoxolophus	0	NA	0.912222	NA	NA	NA	NA	NA
Mammals	Rhinolophus_pearsonii	NA	NA	1.06258	NA	NA	NA	NA	NA
Mammals	Rhinolophus_philippinensis	NA	NA	1.03782	NA	NA	NA	NA	NA
Mammals	Rhinolophus_pusillus	0	NA	0.69897	NA	NA	NA	1.6217	NA
Mammals	Rhinolophus_rex	NA	NA	1.51348	NA	NA	NA	NA	NA
Mammals	Rhinolophus_robinsoni	NA	NA	0.931458	NA	NA	NA	NA	NA
Mammals	Rhinolophus_rouxii	-0.00436481	0	1.08814	0.69897	2.09181	NA	1.77393	2.65428
Mammals	Rhinolophus_ruwenzorii	-0.00877392	NA	1.487	NA	NA	NA	NA	NA
Mammals	Rhinolophus_sedulus	NA	NA	0.941511	NA	NA	NA	NA	NA
Mammals	Rhinolophus_shameli	NA	NA	0.921166	NA	NA	NA	NA	NA
Mammals	Rhinolophus_shortridgei	0	NA	0.737193	NA	NA	NA	NA	NA
Mammals	Rhinolophus_siamensis	-0.00877392	NA	0.866878	NA	NA	NA	NA	NA
Mammals	Rhinolophus_silvestris	NA	NA	1.32695	NA	NA	NA	NA	NA
Mammals	Rhinolophus_simulator	-0.00436481	NA	0.910091	NA	1.96019	NA	NA	NA
Mammals	Rhinolophus_sinicus	-0.00436481	0	1.01094	0.69897	2.09181	NA	1.77393	2.65428
Mammals	Rhinolophus_stheno	-0.00436481	0	0.898725	NA	NA	NA	NA	NA
Mammals	Rhinolophus_subbadius	NA	NA	0.767898	NA	NA	NA	NA	NA
Mammals	Rhinolophus_subrufus	NA	NA	1.38471	NA	NA	NA	NA	NA
Mammals	Rhinolophus_swinnyi	-0.00436481	0	0.799341	1.30103	1.96019	NA	NA	NA
Mammals	Rhinolophus_thomasi	NA	NA	0.91698	NA	NA	NA	NA	NA
Mammals	Rhinolophus_trifoliatus	0	NA	1.1807	NA	NA	NA	NA	2.56259
Mammals	Rhinolophus_virgo	NA	NA	0.782473	NA	NA	NA	NA	NA
Mammals	Rhinolophus_yunanensis	NA	NA	1.28623	NA	NA	NA	NA	NA
Mammals	Rhinopoma_hardwickii	-0.00217692	0	1.07918	NA	1.99247	0.776701	1.55654	2.43769
Mammals	Rhinopoma_microphyllum	0	0	1.44747	NA	2.08075	0.791129	1.49554	2.83866
Mammals	Rhinopoma_muscatellum	NA	NA	0.960471	NA	NA	NA	NA	NA
Mammals	Thyroptera_discifera	NA	NA	0.495544	NA	NA	0.672098	NA	NA
Mammals	Thyroptera_tricolor	-0.00877392	0.30103	0.655138	NA	2.1882	0.681241	NA	NA
Mammals	Antrozous_pallidus	0.30103	NA	1.34242	0.959041	1.78179	NA	1.69897	2.56229
Mammals	Arielulus_circumdatus	NA	NA	1.01703	NA	NA	NA	NA	NA
Mammals	Arielulus_cuprosus	NA	NA	0.839478	NA	NA	NA	NA	NA
Mammals	Arielulus_societatis	NA	NA	0.940516	NA	NA	NA	NA	NA
Mammals	Barbastella_barbastellus	0.30103	0	1	1.32222	NA	0.763428	NA	2.73868
Mammals	Barbastella_leucomelas	0.30103	0	1	1.32222	NA	0.763428	NA	2.73868
Mammals	Bauerus_dubiaquercus	0.232996	NA	1.34674	NA	NA	0.892095	NA	NA
Mammals	Chalinolobus_dwyeri	0.222716	0	0.941511	NA	NA	NA	1.56122	NA
Mammals	Chalinolobus_gouldii	0.231724	-0.124939	1.20058	0.878905	1.96346	NA	NA	2.56259
Mammals	Chalinolobus_morio	0.075547	0	0.949878	NA	NA	NA	NA	NA
Mammals	Chalinolobus_neocaledonicus	0.231724	-0.124939	1.20058	0.878905	1.96346	NA	NA	2.56259
Mammals	Chalinolobus_nigrogriseus	0.176091	NA	0.943989	NA	NA	NA	NA	NA
Mammals	Chalinolobus_picatus	0.30103	NA	0.767898	NA	NA	NA	NA	NA
Mammals	Chalinolobus_tuberculatus	-0.00877392	NA	1.01953	NA	NA	NA	NA	NA
Mammals	Cistugo_lesueuri	NA	NA	0.804821	NA	NA	NA	NA	NA
Mammals	Cistugo_seabrae	NA	NA	0.729974	NA	NA	NA	NA	NA
Mammals	Corynorhinus_mexicanus	0	0	1.06819	1.00396	1.8237	0.792392	1.49831	2.32315
Mammals	Corynorhinus_rafinesquii	0	0	0.961421	1.00432	1.74249	NA	1.32222	2.32315
Mammals	Corynorhinus_townsendii	0	0	1.01284	1.00432	1.82924	0.759668	1.60746	2.32315
Mammals	Eptesicus_andinus	0.164353	NA	0.963788	NA	NA	0.857332	NA	NA
Mammals	Eptesicus_bobrinskoi	NA	NA	0.887898	NA	NA	NA	NA	NA
Mammals	Eptesicus_bottae	0.30103	0	1.19479	1.07918	NA	NA	NA	NA
Mammals	Eptesicus_brasiliensis	0.164353	NA	0.963788	NA	NA	0.857332	NA	NA
Mammals	Eptesicus_chiriquinus	0.164353	NA	0.963788	NA	NA	0.857332	NA	NA
Mammals	Eptesicus_diminutus	NA	NA	0.777427	NA	NA	NA	NA	NA
Mammals	Eptesicus_dimissus	NA	NA	1.11494	NA	NA	NA	NA	NA
Mammals	Eptesicus_floweri	NA	NA	0.857332	NA	NA	NA	NA	NA
Mammals	Eptesicus_furinalis	0.269513	0.30103	0.886491	NA	1.96633	0.80618	NA	2.52934
Mammals	Eptesicus_fuscus	0.284431	0	1.2354	1.27875	1.63919	0.875061	1.53377	2.67315
Mammals	Eptesicus_gobiensis	0.09691	NA	1.11394	1.19033	NA	NA	NA	NA
Mammals	Eptesicus_guadeloupensis	NA	NA	1.27852	NA	NA	NA	NA	NA
Mammals	Eptesicus_hottentotus	NA	NA	1.48187	NA	NA	NA	NA	NA
Mammals	Eptesicus_innoxius	NA	NA	0.874482	NA	NA	NA	NA	NA
Mammals	Eptesicus_japonensis	0.176091	0	1.11394	1.19033	NA	NA	NA	NA
Mammals	Eptesicus_kobayashii	NA	NA	1.16227	NA	NA	NA	NA	NA
Mammals	Eptesicus_matroka	0.0863598	NA	0.817565	NA	NA	0.935734	NA	NA
Mammals	Eptesicus_nasutus	NA	NA	0.898176	NA	NA	NA	NA	NA
Mammals	Eptesicus_nilssonii	0.176091	0	1.11394	1.19033	NA	0.732394	1.41497	NA
Mammals	Eptesicus_pachyotis	NA	NA	0.908485	NA	NA	NA	NA	NA
Mammals	Eptesicus_platyops	0.176091	0	1.26007	1.09691	1.82426	0.869202	1.48855	NA
Mammals	Eptesicus_serotinus	0.176091	0	1.26007	1.09691	1.82426	0.869202	1.48855	NA
Mammals	Eptesicus_tatei	NA	NA	1.13513	NA	NA	NA	NA	NA
Mammals	Euderma_maculatum	0	NA	1.20871	NA	NA	NA	NA	NA
Mammals	Eudiscopus_denticulus	NA	NA	0.857332	NA	NA	NA	NA	NA
Mammals	Falsistrellus_mackenziei	NA	NA	1.36173	NA	NA	NA	NA	NA
Mammals	Falsistrellus_mordax	NA	NA	1.01953	NA	NA	NA	NA	NA
Mammals	Falsistrellus_petersi	NA	NA	0.956649	NA	NA	NA	NA	NA
Mammals	Falsistrellus_tasmaniensis	NA	NA	1.35295	NA	NA	NA	NA	NA
Mammals	Glauconycteris_alboguttata	NA	NA	0.956649	NA	NA	NA	NA	NA
Mammals	Glauconycteris_argentata	NA	NA	0.968483	NA	NA	NA	NA	NA
Mammals	Glauconycteris_beatrix	NA	NA	0.875061	NA	NA	NA	NA	NA
Mammals	Glauconycteris_egeria	NA	NA	0.924796	NA	NA	NA	NA	NA
Mammals	Glauconycteris_gleni	NA	NA	1.03383	NA	NA	NA	NA	NA
Mammals	Glauconycteris_humeralis	NA	NA	0.739572	NA	NA	NA	NA	NA
Mammals	Glauconycteris_kenyacola	NA	NA	0.855519	NA	NA	NA	NA	NA
Mammals	Glauconycteris_poensis	NA	NA	0.839478	NA	NA	NA	NA	NA
Mammals	Glauconycteris_superba	NA	NA	1.17609	NA	NA	NA	NA	NA
Mammals	Glauconycteris_variegata	0.0253059	0	1.05115	NA	1.96057	NA	1.65954	NA
Mammals	Glischropus_javanus	NA	NA	0.729974	NA	NA	NA	NA	NA
Mammals	Glischropus_tylopus	0	0.30103	0.647872	NA	NA	NA	NA	NA
Mammals	Harpiocephalus_harpia	NA	NA	1.13513	NA	NA	NA	NA	NA
Mammals	Harpiocephalus_mordax	NA	NA	1.22712	NA	NA	NA	NA	NA
Mammals	Hesperoptenus_blanfordi	NA	NA	0.839478	NA	NA	NA	NA	NA
Mammals	Hesperoptenus_doriae	NA	NA	0.988559	NA	NA	NA	NA	NA
Mammals	Hesperoptenus_gaskelli	NA	NA	0.973128	NA	NA	NA	NA	NA
Mammals	Hesperoptenus_tickelli	0	NA	1.21219	NA	NA	NA	NA	NA
Mammals	Hesperoptenus_tomesi	NA	NA	1.31513	NA	NA	NA	NA	NA
Mammals	Histiotus_laephotis	-0.00877392	NA	0.997823	NA	NA	1.05881	NA	NA
Mammals	Histiotus_macrotus	-0.00877392	NA	0.997823	NA	NA	1.05881	NA	NA
Mammals	Histiotus_magellanicus	NA	NA	1.14675	NA	NA	1.03443	NA	NA
Mammals	Histiotus_montanus	NA	NA	1.20249	NA	NA	0.832509	NA	NA
Mammals	Histiotus_velatus	NA	0	1.05154	NA	NA	NA	NA	NA
Mammals	Hypsugo_alaschanicus	NA	NA	NA	0.09691	NA	0.681241	NA	NA
Mammals	Hypsugo_anthonyi	NA	NA	0.924796	NA	NA	NA	NA	NA
Mammals	Hypsugo_arabicus	NA	NA	0.501059	NA	NA	NA	NA	NA
Mammals	Hypsugo_ariel	NA	NA	0.609594	NA	NA	NA	NA	NA
Mammals	Hypsugo_bodenheimeri	0.30103	0.176091	0.436163	NA	NA	NA	NA	NA
Mammals	Hypsugo_cadornae	NA	NA	0.825426	0.09691	NA	0.681241	NA	NA
Mammals	Hypsugo_crassulus	NA	NA	0.784617	NA	NA	NA	NA	NA
Mammals	Hypsugo_eisentrauti	NA	NA	0.786041	NA	NA	NA	NA	NA
Mammals	Hypsugo_imbricatus	NA	NA	0.798651	NA	NA	NA	NA	NA
Mammals	Hypsugo_joffrei	NA	NA	0.956649	NA	NA	NA	NA	NA
Mammals	Hypsugo_kitcheneri	NA	NA	0.857332	NA	NA	NA	NA	NA
Mammals	Hypsugo_lophurus	NA	NA	0.822168	NA	NA	NA	NA	NA
Mammals	Hypsugo_macrotis	NA	NA	0.710963	NA	NA	NA	NA	NA
Mammals	Hypsugo_musciculus	NA	NA	0.298853	NA	NA	NA	NA	NA
Mammals	Hypsugo_pulveratus	NA	NA	0.742725	NA	NA	NA	NA	NA
Mammals	Hypsugo_savii	0.30103	0	0.799341	0.09691	NA	0.681241	1.71684	1.89575
Mammals	Ia_io	NA	NA	1.69285	NA	NA	NA	NA	NA
Mammals	Idionycteris_phyllotis	0	0	1.09916	0.500602	NA	0.770852	NA	NA
Mammals	Kerivoula_africana	NA	NA	0.544068	NA	NA	NA	NA	NA
Mammals	Kerivoula_agnella	NA	NA	0.857332	NA	NA	NA	NA	NA
Mammals	Kerivoula_argentata	NA	NA	1.00475	NA	NA	NA	NA	NA
Mammals	Kerivoula_cuprosa	-0.00877392	NA	0.748963	NA	NA	NA	NA	NA
Mammals	Kerivoula_eriophora	NA	NA	0.544068	NA	NA	NA	NA	NA
Mammals	Kerivoula_flora	0	NA	0.722634	NA	NA	NA	NA	NA
Mammals	Kerivoula_hardwickii	0	NA	0.658011	NA	NA	NA	NA	NA
Mammals	Kerivoula_intermedia	NA	NA	0.565848	NA	NA	NA	NA	NA
Mammals	Kerivoula_lanosa	0	NA	0.823474	NA	1.8451	NA	NA	NA
Mammals	Kerivoula_lenis	-0.00877392	NA	1.00903	NA	NA	NA	NA	NA
Mammals	Kerivoula_minuta	NA	NA	0.307496	NA	NA	NA	NA	NA
Mammals	Kerivoula_muscina	NA	NA	0.723456	NA	NA	NA	NA	NA
Mammals	Kerivoula_myrella	NA	NA	0.857332	NA	NA	NA	NA	NA
Mammals	Kerivoula_papillosa	-0.00877392	NA	1.00903	NA	NA	NA	NA	NA
Mammals	Kerivoula_pellucida	NA	NA	0.617	NA	NA	NA	NA	NA
Mammals	Kerivoula_phalaena	NA	NA	0.481443	NA	NA	NA	NA	NA
Mammals	Kerivoula_picta	0	NA	0.653213	NA	NA	NA	NA	NA
Mammals	Kerivoula_smithii	-0.00877392	NA	0.767898	NA	NA	NA	NA	NA
Mammals	Kerivoula_whiteheadi	NA	NA	0.517196	NA	NA	NA	NA	NA
Mammals	Laephotis_angolensis	NA	NA	0.786041	NA	NA	NA	NA	NA
Mammals	Laephotis_botswanae	NA	NA	0.862131	NA	NA	NA	NA	NA
Mammals	Laephotis_namibensis	NA	NA	0.940516	NA	NA	NA	NA	NA
Mammals	Laephotis_wintoni	NA	NA	0.78533	NA	NA	NA	NA	NA
Mammals	Lasionycteris_noctivagans	0.275311	0	1.0216	1.07918	1.7346	NA	1.55624	2.18566
Mammals	Lasiurus_blossevillii	0.485721	0	1.09096	0.410777	1.90309	0.812913	1.57978	NA
Mammals	Lasiurus_borealis	0.485721	0	1.11394	0.410777	1.90309	NA	1.57978	NA
Mammals	Lasiurus_castaneus	NA	NA	1.09726	NA	NA	0.78533	NA	NA
Mammals	Lasiurus_cinereus	0.30103	0	1.41547	0.383965	1.74819	0.917374	1.53148	NA
Mammals	Lasiurus_degelidus	0.485721	0	1.09096	0.410777	1.90309	0.812913	1.57978	NA
Mammals	Lasiurus_ebenus	NA	NA	1.14613	NA	NA	NA	NA	NA
Mammals	Lasiurus_ega	0.31597	0	1.08636	NA	1.969	0.875061	1.78447	2.57677
Mammals	Lasiurus_egregius	NA	NA	1.2408	NA	NA	0.845098	NA	NA
Mammals	Lasiurus_insularis	0.474944	0	1.30103	NA	1.88138	0.94939	NA	NA
Mammals	Lasiurus_intermedius	0.474944	0	1.30103	NA	1.88138	0.94939	NA	NA
Mammals	Lasiurus_minor	0.494155	0	1.09096	0.410777	1.90309	0.812913	1.51851	2.56259
Mammals	Lasiurus_pfeifferi	0.494155	0	1.09096	0.410777	1.90309	0.812913	1.51851	2.56259
Mammals	Lasiurus_salinae	0.485721	0	1.09096	0.410777	1.90309	0.812913	1.57978	NA
Mammals	Lasiurus_seminolus	0.494155	0	1.11394	0.410777	1.90309	NA	1.51851	2.56259
Mammals	Lasiurus_varius	0.485721	0	1.07243	0.410777	1.90309	1.03443	1.57978	NA
Mammals	Lasiurus_xanthinus	0.31597	0	1.08636	NA	1.969	0.875061	1.78447	2.57677
Mammals	Mimetillus_moloneyi	-0.00877392	NA	0.948902	NA	NA	0.778151	NA	NA
Mammals	Miniopterus_africanus	-0.00436481	NA	1.17319	NA	1.96019	NA	NA	2.87067
Mammals	Miniopterus_australis	-0.00217692	0	0.869232	0.740363	2.25527	NA	NA	2.72143
Mammals	Miniopterus_fraterculus	0	NA	0.868056	NA	2.19058	1.0607	NA	NA
Mammals	Miniopterus_fuscus	0	NA	1.03763	1.14613	2	NA	1.81954	2.76118
Mammals	Miniopterus_gleni	NA	NA	NA	NA	NA	1	NA	NA
Mammals	Miniopterus_inflatus	-0.00436481	NA	1.17319	NA	1.96019	NA	NA	2.87067
Mammals	Miniopterus_macrocneme	0	0	0.878809	0.740363	2.25527	NA	NA	2.72143
Mammals	Miniopterus_magnater	0	NA	1.11394	1.14613	2	NA	1.81954	2.76118
Mammals	Miniopterus_majori	-0.00217692	0	1.05918	1.14613	2.05477	0.90309	1.77952	2.82376
Mammals	Miniopterus_manavi	NA	NA	0.892651	NA	NA	1.04139	NA	NA
Mammals	Miniopterus_medius	0	NA	1.03782	1.14613	2	NA	1.81954	2.76118
Mammals	Miniopterus_natalensis	-0.00217692	0	1.04864	1.14613	2.05477	0.778151	1.77952	2.82376
Mammals	Miniopterus_paululus	0	0	0.876795	0.740363	2.25527	NA	NA	2.72143
Mammals	Miniopterus_pusillus	-0.00217692	0	0.880814	0.740363	2.25527	NA	NA	2.72143
Mammals	Miniopterus_robustior	NA	NA	1.01953	NA	NA	NA	NA	NA
Mammals	Miniopterus_schreibersii	-0.00217692	0	1.04864	1.14613	2.05477	0.778151	1.77952	2.82376
Mammals	Miniopterus_shortridgei	-0.00217692	0	0.869232	0.740363	2.25527	NA	NA	2.72143
Mammals	Miniopterus_tristis	NA	NA	1.18099	NA	NA	NA	NA	NA
Mammals	Murina_aenea	NA	NA	0.875061	NA	NA	NA	NA	NA
Mammals	Murina_aurata	NA	NA	0.630428	NA	NA	NA	NA	NA
Mammals	Murina_cyclotis	0.30103	NA	0.970812	NA	NA	NA	NA	NA
Mammals	Murina_florium	NA	NA	0.644439	NA	NA	NA	NA	NA
Mammals	Murina_fusca	NA	NA	0.877371	NA	NA	NA	NA	NA
Mammals	Murina_grisea	NA	NA	0.748963	NA	NA	NA	NA	NA
Mammals	Murina_hilgendorfi	0.176091	NA	0.877371	0.954243	NA	NA	NA	NA
Mammals	Murina_leucogaster	NA	NA	0.877371	NA	NA	NA	NA	NA
Mammals	Murina_puta	NA	NA	0.839478	NA	NA	NA	NA	NA
Mammals	Murina_rozendaali	NA	NA	0.748963	NA	NA	NA	NA	NA
Mammals	Murina_silvatica	NA	NA	0.651278	NA	NA	NA	NA	NA
Mammals	Murina_suilla	NA	NA	0.60206	NA	NA	NA	NA	NA
Mammals	Murina_tenebrosa	NA	NA	0.804821	NA	NA	NA	NA	NA
Mammals	Murina_tubinaris	0.136721	NA	0.813247	NA	NA	NA	NA	NA
Mammals	Murina_ussuriensis	NA	NA	0.651278	NA	NA	NA	NA	NA
Mammals	Myotis_abei	NA	NA	0.86362	1.17609	1.73239	NA	NA	2.86332
Mammals	Myotis_adversus	0	0.39794	1.01745	NA	NA	NA	1.75035	2.36378
Mammals	Myotis_aelleni	NA	NA	0.973128	NA	NA	NA	NA	NA
Mammals	Myotis_albescens	-0.00436481	0.39794	0.755112	NA	1.96497	0.792392	1.48173	2.02865
Mammals	Myotis_altarium	NA	NA	1.04139	NA	NA	NA	NA	NA
Mammals	Myotis_anjouanensis	NA	NA	0.745075	NA	NA	0.989005	NA	NA
Mammals	Myotis_annamiticus	NA	NA	NA	NA	NA	NA	NA	NA
Mammals	Myotis_annectans	NA	NA	0.989005	NA	NA	NA	NA	NA
Mammals	Myotis_atacamensis	-0.00877392	NA	0.903361	NA	NA	0.669317	NA	NA
Mammals	Myotis_ater	0	0	0.724276	1.0607	NA	0.69897	NA	2.56229
Mammals	Myotis_auriculus	0	0	0.90309	0.477121	NA	0.732394	NA	NA
Mammals	Myotis_australis	0	0	0.724276	1.0607	NA	0.69897	NA	2.56229
Mammals	Myotis_austroriparius	0.287802	0	0.866287	0.778151	NA	NA	1.67025	2.27573
Mammals	Myotis_bechsteinii	0	0	0.999348	1.30103	NA	0.724276	NA	NA
Mammals	Myotis_blythii	0	0	1.39278	1.34242	1.83885	0.880814	1.6232	2.62419
Mammals	Myotis_bocagii	-0.00436481	NA	0.899273	NA	NA	NA	NA	NA
Mammals	Myotis_bombinus	0	0	0.875061	1.30103	NA	0.69897	1.77815	NA
Mammals	Myotis_brandtii	NA	NA	0.845098	1.61278	NA	NA	NA	NA
Mammals	Myotis_bucharensis	0	NA	0.877371	NA	NA	NA	NA	2.86332
Mammals	Myotis_californicus	-0.00436481	0	0.642465	0.92514	NA	0.724276	1.95323	NA
Mammals	Myotis_capaccinii	0	0	1.37694	1.34242	1.81291	0.857332	1.6232	2.61305
Mammals	Myotis_chiloensis	-0.00877392	NA	0.903361	NA	NA	0.669317	NA	NA
Mammals	Myotis_chinensis	0.09691	0	1.45561	1.34242	1.83885	0.880814	1.6232	2.65398
Mammals	Myotis_ciliolabrum	0	0	0.69897	1.07918	NA	0.724276	1.95323	2.56259
Mammals	Myotis_cobanensis	NA	NA	1.03423	NA	NA	0.544068	NA	NA
Mammals	Myotis_dasycneme	0	NA	1.17609	1.30103	NA	0.78533	NA	NA
Mammals	Myotis_daubentonii	0.0827854	0	0.929419	1.44716	1.73695	0.678518	1.54814	2.74085
Mammals	Myotis_davidii	0	0	0.724276	1.0607	NA	0.69897	NA	2.56229
Mammals	Myotis_dominicensis	0	0.439333	0.623249	0.845098	1.87887	0.755875	1.54407	1.99123
Mammals	Myotis_elegans	-0.00877392	NA	0.624282	NA	NA	0.690196	NA	NA
Mammals	Myotis_emarginatus	-0.00217692	0	0.967548	1.25527	NA	0.69897	1.6192	2.63841
Mammals	Myotis_evotis	0	0	0.869232	1.34242	1.69897	NA	NA	NA
Mammals	Myotis_fimbriatus	0	0	1.3694	1.34242	1.81291	0.857332	1.6232	2.61305
Mammals	Myotis_findleyi	NA	NA	0.691081	NA	NA	NA	NA	NA
Mammals	Myotis_formosus	NA	NA	0.849419	NA	NA	NA	NA	NA
Mammals	Myotis_fortidens	0	0	0.812913	1.4624	1.75887	0.762303	1.40654	2.3897
Mammals	Myotis_frater	0	NA	0.877371	NA	NA	NA	NA	2.86332
Mammals	Myotis_goudoti	NA	NA	0.745075	NA	NA	0.989005	NA	NA
Mammals	Myotis_grisescens	-0.00217692	0	1.00195	1.21748	NA	NA	1.62685	2.69304
Mammals	Myotis_hajastanicus	0	0	0.724276	1.0607	NA	0.69897	NA	2.56229
Mammals	Myotis_hasseltii	-0.00436481	NA	0.939519	NA	NA	NA	NA	NA
Mammals	Myotis_hermani	NA	NA	0.849419	NA	NA	NA	NA	NA
Mammals	Myotis_horsfieldii	NA	NA	0.787106	NA	NA	NA	NA	NA
Mammals	Myotis_hosonoi	NA	NA	0.79588	NA	NA	0.623249	NA	NA
Mammals	Myotis_ikonnikovi	NA	NA	0.767898	NA	NA	0.623249	NA	NA
Mammals	Myotis_insularum	NA	NA	0.786041	NA	NA	NA	NA	NA
Mammals	Myotis_keaysi	-0.00877392	NA	0.717671	NA	NA	0.724276	NA	NA
Mammals	Myotis_keenii	0	0	0.796227	1.273	1.69897	NA	1.56779	2.56263
Mammals	Myotis_laniger	NA	NA	0.929419	1.17609	1.73239	NA	NA	2.86332
Mammals	Myotis_leibii	0	0	0.733197	1.07918	NA	NA	NA	NA
Mammals	Myotis_levis	NA	NA	0.719331	NA	NA	NA	NA	NA
Mammals	Myotis_longipes	0	0	1.3694	1.34242	1.81291	0.857332	1.6232	2.61305
Mammals	Myotis_lucifugus	0	0	0.854306	1.4624	1.75887	0.721811	1.40654	2.3897
Mammals	Myotis_macrodactylus	0	0	1.3694	1.34242	1.81291	0.857332	1.6232	2.61305
Mammals	Myotis_macropus	0	0.39794	1.01745	NA	NA	NA	1.75035	2.36378
Mammals	Myotis_macrotarsus	NA	NA	1.10175	NA	NA	NA	NA	NA
Mammals	Myotis_martiniquensis	NA	NA	0.874482	NA	NA	NA	NA	NA
Mammals	Myotis_melanorhinus	0	0	0.69897	1.07918	NA	0.724276	1.95323	2.56259
Mammals	Myotis_moluccarum	0	0.439333	1.01745	NA	NA	NA	1.75035	2.36378
Mammals	Myotis_montivagus	0	0	0.724276	1.0607	NA	0.69897	NA	2.56229
Mammals	Myotis_morrisi	NA	NA	1.14891	NA	NA	NA	NA	NA
Mammals	Myotis_muricola	0	0	0.724276	1.0607	NA	0.69897	NA	2.56229
Mammals	Myotis_myotis	0.09691	0	1.43249	1.34242	1.83885	0.880814	1.6232	2.65398
Mammals	Myotis_mystacinus	0	0	0.724276	1.0607	NA	0.69897	NA	2.56229
Mammals	Myotis_nattereri	0	0	0.875061	1.30103	NA	0.69897	1.77815	NA
Mammals	Myotis_nesopolus	NA	NA	0.55145	NA	NA	NA	NA	NA
Mammals	Myotis_nigricans	0	0.439333	0.612784	0.845098	1.87887	0.755875	1.54407	1.99123
Mammals	Myotis_nipalensis	0	0	0.724276	1.0607	NA	0.69897	NA	2.56229
Mammals	Myotis_occultus	0	0	0.892095	1.4624	1.75887	0.721811	1.40654	2.3897
Mammals	Myotis_oreias	NA	NA	0.924796	NA	NA	NA	NA	NA
Mammals	Myotis_oxygnathus	0	0	1.37694	1.34242	1.83885	0.869232	1.6232	2.62419
Mammals	Myotis_oxyotus	-0.00877392	NA	0.752048	NA	NA	0.716003	NA	NA
Mammals	Myotis_ozensis	NA	NA	0.767898	NA	NA	0.623249	NA	NA
Mammals	Myotis_peninsularis	NA	NA	0.956649	NA	NA	NA	NA	NA
Mammals	Myotis_pequinius	NA	NA	1.2408	NA	NA	NA	NA	NA
Mammals	Myotis_planiceps	NA	NA	0.475671	NA	NA	NA	NA	NA
Mammals	Myotis_pruinosus	NA	NA	0.691081	NA	NA	NA	NA	NA
Mammals	Myotis_punicus	0	0	1.39278	1.34242	1.83885	0.880814	1.6232	2.62419
Mammals	Myotis_ricketti	NA	NA	1.41814	NA	NA	NA	NA	NA
Mammals	Myotis_ridleyi	NA	NA	0.608526	NA	NA	NA	NA	NA
Mammals	Myotis_riparius	-0.00877392	NA	0.801747	NA	NA	0.732394	NA	NA
Mammals	Myotis_rosseti	NA	NA	0.517196	NA	NA	NA	NA	NA
Mammals	Myotis_ruber	NA	NA	0.698101	NA	NA	NA	NA	NA
Mammals	Myotis_schaubi	NA	NA	1.07882	NA	NA	NA	NA	NA
Mammals	Myotis_scotti	NA	NA	0.940516	NA	NA	NA	NA	NA
Mammals	Myotis_septentrionalis	0	0	0.778151	1.26717	1.69897	NA	1.54407	2.56263
Mammals	Myotis_sicarius	NA	NA	1.30298	NA	NA	NA	NA	NA
Mammals	Myotis_siligorensis	-0.00877392	NA	0.466868	NA	NA	NA	NA	NA
Mammals	Myotis_simus	-0.00877392	NA	0.908485	NA	NA	NA	NA	NA
Mammals	Myotis_sodalis	-0.00217692	0	0.870696	1.13988	NA	0.742057	1.66342	2.55213
Mammals	Myotis_stalkeri	0	NA	1.21564	NA	NA	NA	NA	NA
Mammals	Myotis_thysanodes	0	0	0.812913	1.26245	1.74036	0.733959	1.32222	NA
Mammals	Myotis_tricolor	-0.00436481	0	1.13577	NA	1.88891	NA	1.62201	2.19822
Mammals	Myotis_velifer	-0.00217692	0	1.0412	1.05365	1.80878	0.812913	1.63347	2.59434
Mammals	Myotis_vivesi	0	NA	1.39794	1	NA	NA	NA	NA
Mammals	Myotis_volans	-0.00217692	0	0.895146	0.628389	NA	NA	NA	2.29622
Mammals	Myotis_welwitschii	NA	NA	1.20085	NA	NA	NA	NA	NA
Mammals	Myotis_yesoensis	NA	NA	0.777064	NA	NA	0.623249	NA	NA
Mammals	Myotis_yumanensis	0	0	0.770852	0.945961	NA	NA	NA	2.56259
Mammals	Neoromicia_capensis	0.292256	NA	0.775246	NA	NA	NA	NA	NA
Mammals	Neoromicia_flavescens	NA	NA	1.02119	NA	NA	NA	NA	NA
Mammals	Neoromicia_guineensis	NA	NA	0.544068	NA	NA	NA	NA	NA
Mammals	Neoromicia_helios	NA	NA	0.55145	NA	NA	NA	NA	NA
Mammals	Neoromicia_melckorum	0.296665	NA	0.857332	NA	NA	NA	NA	NA
Mammals	Neoromicia_rendalli	NA	NA	0.807535	NA	NA	NA	NA	NA
Mammals	Neoromicia_tenuipinnis	NA	NA	0.728354	NA	NA	0.568202	NA	NA
Mammals	Neoromicia_zuluensis	NA	NA	0.617	NA	NA	0.929419	NA	NA
Mammals	Nyctalus_aviator	0.270679	NA	1.59023	NA	NA	NA	1.77408	NA
Mammals	Nyctalus_azoreum	0.176091	0	1.15336	1.09691	NA	0.80618	NA	NA
Mammals	Nyctalus_furvus	0.0663259	0	1.28724	1.07918	1.82033	0.875061	1.65079	2.61786
Mammals	Nyctalus_lasiopterus	0.260071	NA	1.66257	NA	NA	NA	1.77408	NA
Mammals	Nyctalus_leisleri	0.176091	0	1.20412	1.09691	NA	0.80618	NA	NA
Mammals	Nyctalus_montanus	0.176091	0	1.20412	1.09691	NA	0.80618	NA	NA
Mammals	Nyctalus_noctula	0.0663259	0	1.28724	1.07918	1.82033	0.875061	1.65079	2.61786
Mammals	Nyctalus_plancyi	0.0663259	0	1.28724	1.07918	1.82033	0.875061	1.65079	2.61786
Mammals	Nycticeius_aenobarbus	-0.00436481	0.39794	0.755112	NA	1.96497	0.792392	1.48173	2.02865
Mammals	Nycticeius_cubanus	0.167317	0	0.822822	0.69897	NA	0.69897	1.46449	2.56229
Mammals	Nycticeius_humeralis	0.167317	0	0.822822	0.69897	NA	0.69897	1.46449	2.56229
Mammals	Nyctophilus_arnhemensis	0.30103	NA	0.834421	NA	NA	NA	NA	NA
Mammals	Nyctophilus_bifax	0.30103	NA	1.02551	0	1.36059	NA	1.6468	2.5143
Mammals	Nyctophilus_geoffroyi	NA	NA	0.90309	0.771465	NA	NA	NA	NA
Mammals	Nyctophilus_gouldi	0.247973	NA	1.05385	0	1.36059	NA	1.6468	2.5143
Mammals	Nyctophilus_microdon	NA	NA	0.956649	NA	NA	NA	NA	NA
Mammals	Nyctophilus_microtis	NA	NA	0.862728	NA	NA	NA	NA	NA
Mammals	Nyctophilus_timoriensis	0.30103	NA	1.04218	NA	NA	NA	NA	NA
Mammals	Nyctophilus_walkeri	NA	NA	0.647383	NA	NA	NA	NA	NA
Mammals	Otonycteris_hemprichii	0.139879	NA	1.34203	NA	NA	0.988113	NA	NA
Mammals	Pharotis_imogene	NA	NA	0.908485	NA	NA	NA	NA	NA
Mammals	Philetor_brachypterus	NA	NA	1.07918	NA	NA	NA	NA	NA
Mammals	Phoniscus_aerosa	NA	NA	0.891537	NA	NA	NA	NA	NA
Mammals	Phoniscus_atrox	NA	NA	0.682145	NA	NA	NA	NA	NA
Mammals	Phoniscus_jagorii	0	NA	0.672098	NA	2.0974	NA	1.92273	NA
Mammals	Phoniscus_papuensis	NA	NA	0.800717	NA	NA	NA	NA	NA
Mammals	Pipistrellus_abramus	0.341435	NA	0.731991	0.463644	1.85418	NA	NA	NA
Mammals	Pipistrellus_adamsi	0.283301	0.477121	0.523746	NA	1.78725	NA	1.65128	1.72892
Mammals	Pipistrellus_aero	NA	NA	0.710963	NA	NA	NA	NA	NA
Mammals	Pipistrellus_angulatus	0.283301	0.477121	0.525045	NA	1.78725	NA	1.65128	1.72892
Mammals	Pipistrellus_ceylonicus	0.298853	0	0.905796	NA	1.71867	NA	1.43933	2.44803
Mammals	Pipistrellus_collinus	0.283301	0.477121	0.541579	NA	1.78725	NA	1.65128	1.72892
Mammals	Pipistrellus_coromandra	0.146128	NA	0.661813	NA	NA	NA	NA	NA
Mammals	Pipistrellus_deserti	0.176091	0	0.707144	0.90309	NA	0.667406	1.77815	NA
Mammals	Pipistrellus_endoi	NA	NA	0.710963	NA	NA	NA	NA	NA
Mammals	Pipistrellus_hesperidus	0.131939	0	0.778151	0.90309	NA	0.667406	1.77815	NA
Mammals	Pipistrellus_hesperus	0.269513	0	0.55145	0.784082	NA	NA	NA	NA
Mammals	Pipistrellus_inexspectatus	NA	NA	0.691081	NA	NA	NA	NA	NA
Mammals	Pipistrellus_javanicus	0.359835	NA	0.691965	0.463644	1.85418	NA	NA	NA
Mammals	Pipistrellus_kuhlii	0.131939	0	0.778151	0.90309	NA	0.667406	1.77815	NA
Mammals	Pipistrellus_maderensis	NA	NA	0.691081	NA	NA	NA	NA	NA
Mammals	Pipistrellus_minahassae	NA	NA	0.857332	NA	NA	NA	NA	NA
Mammals	Pipistrellus_nanulus	0.292256	NA	0.399674	NA	NA	NA	NA	NA
Mammals	Pipistrellus_nathusii	0.270679	0	0.940516	0.977724	NA	0.681241	NA	2.0221
Mammals	Pipistrellus_papuanus	0.283301	0.477121	0.523746	NA	1.78725	NA	1.65128	1.72892
Mammals	Pipistrellus_paterculus	0.341435	NA	0.691965	0.463644	1.85418	NA	NA	NA
Mammals	Pipistrellus_permixtus	NA	NA	0.767898	NA	NA	NA	NA	NA
Mammals	Pipistrellus_pipistrellus	0.108903	0	0.69897	1.20412	1.62325	0.662663	1.62325	2.65896
Mammals	Pipistrellus_pygmaeus	0.0791812	0	0.69897	1.20412	1.62325	0.662663	1.62325	2.65896
Mammals	Pipistrellus_rueppellii	0.296665	NA	0.849419	NA	1.69897	0.653213	NA	NA
Mammals	Pipistrellus_rusticus	0.292256	0	0.659916	NA	1.90526	NA	NA	NA
Mammals	Pipistrellus_stenopterus	-0.00877392	NA	1.19507	NA	NA	NA	NA	NA
Mammals	Pipistrellus_sturdeei	NA	NA	0.630428	NA	NA	NA	NA	NA
Mammals	Pipistrellus_subflavus	0.296665	0	0.820858	1.17026	1.65181	0.740363	1.49429	2.35939
Mammals	Pipistrellus_tenuis	0.283301	0.477121	0.523746	NA	1.78725	NA	1.65128	1.72892
Mammals	Pipistrellus_wattsi	0.283301	0.477121	0.523746	NA	1.78725	NA	1.65128	1.72892
Mammals	Pipistrellus_westralis	0.283301	0.477121	0.523746	NA	1.78725	NA	1.65128	1.72892
Mammals	Plecotus_auritus	0.10551	0	0.963552	1.47712	1.81331	0.70757	1.62371	2.54613
Mammals	Plecotus_austriacus	0.10551	0	0.913284	1.17609	1.81331	0.70757	1.62371	2.54613
Mammals	Plecotus_kolombatovici	0.10551	0	0.913284	1.17609	1.81331	0.70757	1.62371	2.54613
Mammals	Plecotus_teneriffae	0.10551	0	0.963552	1.47712	1.81331	0.70757	1.62371	2.54613
Mammals	Rhogeessa_aeneus	0.227887	NA	0.650793	NA	NA	0.69897	NA	NA
Mammals	Rhogeessa_alleni	NA	NA	0.729974	NA	NA	NA	NA	NA
Mammals	Rhogeessa_genowaysi	0.30103	0	0.588832	NA	NA	NA	NA	NA
Mammals	Rhogeessa_gracilis	NA	NA	0.710963	NA	NA	NA	NA	NA
Mammals	Rhogeessa_io	0.227887	NA	0.650793	NA	NA	0.69897	NA	NA
Mammals	Rhogeessa_minutilla	0.296665	NA	0.608526	NA	NA	NA	NA	NA
Mammals	Rhogeessa_mira	NA	NA	0.428135	NA	NA	NA	NA	NA
Mammals	Rhogeessa_parvula	0.296665	NA	0.640481	NA	NA	NA	NA	NA
Mammals	Rhogeessa_tumida	0.227887	NA	0.650793	NA	NA	0.69897	NA	NA
Mammals	Scoteanax_rueppellii	0	NA	1.42177	NA	NA	NA	NA	NA
Mammals	Scotoecus_albigula	0.292256	NA	0.966845	NA	NA	NA	NA	NA
Mammals	Scotoecus_albofuscus	NA	NA	0.653213	NA	NA	NA	NA	NA
Mammals	Scotoecus_hindei	0.292256	NA	0.974512	NA	NA	NA	NA	NA
Mammals	Scotoecus_hirundo	0.292256	NA	0.926857	NA	NA	NA	NA	NA
Mammals	Scotoecus_pallidus	NA	NA	0.857332	NA	NA	NA	NA	NA
Mammals	Scotomanes_ornatus	NA	NA	1.34713	NA	NA	NA	NA	NA
Mammals	Scotophilus_borbonicus	0.30103	0	1.28814	NA	2.26788	NA	NA	NA
Mammals	Scotophilus_collinus	0.176091	0	1.30771	NA	2.04139	NA	1.58377	2.38496
Mammals	Scotophilus_dinganii	0.176091	NA	1.40002	NA	2.35816	NA	NA	NA
Mammals	Scotophilus_heathii	0.283301	0	1.55787	NA	2.05633	NA	1.28262	2.28535
Mammals	Scotophilus_kuhlii	0.176091	0	1.30771	NA	2.04139	NA	1.58377	2.38496
Mammals	Scotophilus_leucogaster	0.176091	NA	1.40002	NA	2.35816	NA	NA	NA
Mammals	Scotophilus_nigrita	0.176091	NA	1.40002	NA	2.35816	NA	NA	NA
Mammals	Scotophilus_nucella	0.176091	NA	1.40002	NA	2.35816	NA	NA	NA
Mammals	Scotophilus_nux	0.176091	NA	1.4188	NA	2.35816	NA	NA	NA
Mammals	Scotophilus_robustus	NA	NA	1.77887	NA	NA	1.2075	NA	NA
Mammals	Scotophilus_viridis	0.30103	0	1.28814	NA	2.26788	NA	NA	NA
Mammals	Scotorepens_balstoni	0.176091	NA	1.06819	0.986772	2.32522	NA	1.4624	NA
Mammals	Scotorepens_greyii	NA	NA	1	NA	NA	NA	NA	NA
Mammals	Scotorepens_orion	0.176091	NA	1.07059	0.985651	2.32222	NA	1.4624	NA
Mammals	Scotorepens_sanborni	0.176091	NA	0.996293	0.985651	2.32222	NA	1.4624	NA
Mammals	Scotozous_dormeri	0.0334238	NA	0.83187	NA	NA	NA	NA	NA
Mammals	Tylonycteris_pachypus	0.283301	0	0.612784	NA	1.95847	NA	1.76686	2.43794
Mammals	Tylonycteris_robustula	0.30103	0	0.902003	NA	1.95847	NA	NA	2.14913
Mammals	Vespadelus_baverstocki	NA	NA	0.633468	NA	NA	NA	NA	NA
Mammals	Vespadelus_caurinus	0.11059	NA	0.83187	-0.60206	NA	NA	1.56122	NA
Mammals	Vespadelus_darlingtoni	0	NA	0.782473	-0.60206	NA	NA	NA	NA
Mammals	Vespadelus_douglasorum	NA	NA	0.698101	NA	NA	NA	NA	NA
Mammals	Vespadelus_finlaysoni	NA	NA	NA	-0.60206	NA	NA	NA	NA
Mammals	Vespadelus_pumilus	0.0827854	0	0.732394	-0.60206	NA	NA	1.66839	2.62419
Mammals	Vespadelus_regulus	0	0	0.703291	NA	1.96346	NA	1.78111	NA
Mammals	Vespadelus_troughtoni	NA	NA	NA	-0.60206	NA	NA	NA	NA
Mammals	Vespadelus_vulturnus	0	0	0.576341	-0.234083	NA	NA	NA	NA
Mammals	Vespertilio_murinus	0.176091	0	1.19618	1.07918	1.71717	0.799341	1.97447	2.56964
Mammals	Vespertilio_sinensis	0.30103	NA	1.38561	0.381717	1.71717	NA	1.54394	NA
Mammals	Cabassous_centralis	0	NA	3.58092	0.94118	NA	1.6106	NA	NA
Mammals	Cabassous_chacoensis	NA	NA	3.17319	NA	NA	NA	NA	NA
Mammals	Cabassous_tatouay	NA	NA	3.72835	NA	NA	NA	NA	NA
Mammals	Cabassous_unicinctus	0	NA	3.60075	0.874095	NA	1.65256	NA	NA
Mammals	Calyptophractus_retusus	NA	NA	2.11391	0.784142	NA	1.22076	NA	NA
Mammals	Chaetophractus_nationi	0.176091	NA	3.20683	1.20952	NA	1.34242	NA	NA
Mammals	Chaetophractus_vellerosus	NA	NA	3.00863	1.20974	NA	1.34242	NA	NA
Mammals	Chaetophractus_villosus	0.217484	0	3.64076	1.33746	1.82607	1.60206	1.74819	2.43763
Mammals	Chlamyphorus_truncatus	NA	NA	1.92184	0.635986	NA	1.1538	NA	NA
Mammals	Dasypus_hybridus	0.790988	NA	3.17609	NA	2.09367	NA	NA	NA
Mammals	Dasypus_kappleri	0.509874	NA	3.99679	0.0669468	NA	1.75218	NA	NA
Mammals	Dasypus_novemcinctus	0.60206	0	3.59649	1.27068	2.12385	1.70577	2.13666	2.58586
Mammals	Dasypus_pilosus	NA	NA	3.64787	NA	NA	NA	NA	NA
Mammals	Dasypus_sabanicola	0.60206	NA	3.0607	NA	1.96035	NA	NA	NA
Mammals	Dasypus_septemcinctus	0.777789	NA	3.17633	1.22315	2.10053	1.4843	NA	2.43763
Mammals	Euphractus_sexcinctus	0.243038	NA	3.68574	1.27493	1.81064	1.67286	1.44716	2.43775
Mammals	Priodontes_maximus	0.176091	NA	4.65504	1.14613	2.08636	1.97197	1.54407	2.50515
Mammals	Tolypeutes_matacus	0	0	3.08814	1.5612	2.0974	1.47712	1.74036	2.51213
Mammals	Tolypeutes_tricinctus	-0.0315171	0	3.16605	0.822822	NA	1.47712	NA	NA
Mammals	Zaedyus_pichiy	0.30103	NA	3.17609	0.954243	1.78442	1.50003	1.62325	2.50458
Mammals	Antechinomys_laniger	0.778151	0.176091	1.41162	0.498311	1.07918	1.04139	1.95722	2.54414
Mammals	Antechinus_adustus	0.778151	0	NA	0	1.44716	NA	2.11394	2.46117
Mammals	Antechinus_agilis	0.875061	0	1.41913	0.477121	1.44052	NA	1.95424	2.50133
Mammals	Antechinus_bellus	1.00346	0	1.56068	0.332438	1.47712	1.05926	1.98227	2.51481
Mammals	Antechinus_flavipes	1	0	1.64997	0.361728	1.47712	1.05926	1.96614	2.53121
Mammals	Antechinus_godmani	0.778151	0	1.87933	0	1.47712	NA	2.09982	2.48344
Mammals	Antechinus_leo	0.958803	0	1.84566	0.176091	1.49122	NA	2	2.48344
Mammals	Antechinus_minimus	0.856729	0	1.72066	0.176091	1.46642	0.875061	1.95424	2.48344
Mammals	Antechinus_stuartii	0.841672	0	1.44483	0.39794	1.44948	NA	1.96614	2.46938
Mammals	Antechinus_swainsonii	0.909556	0	1.76856	0.30103	1.46007	1.24304	1.97543	2.49399
Mammals	Dasycercus_cristicauda	0.79588	0	1.95424	0.812913	1.5854	1.29557	2.07918	2.53092
Mammals	Dasykaluta_rosamondae	0.864511	0	1.50745	0.39794	1.69627	1.04139	2.04727	2.49747
Mammals	Dasyuroides_byrnei	0.778151	0.30103	2.02119	0.845098	1.51514	1.23107	2.04139	2.43769
Mammals	Dasyurus_albopunctatus	0.791691	NA	2.78066	0.477121	1.28533	1.4906	1.98967	NA
Mammals	Dasyurus_geoffroii	0.758533	0	3.11394	0.69897	1.22608	1.69849	2.19329	2.56263
Mammals	Dasyurus_hallucatus	0.819215	0	2.75166	0.643453	NA	1.45037	2.1253	2.51178
Mammals	Dasyurus_maculatus	0.650308	0	3.25091	0.69897	1.32222	1.77353	2.13033	2.56263
Mammals	Dasyurus_spartacus	0.83123	NA	2.94727	0.477121	1.28149	1.56601	1.98967	NA
Mammals	Dasyurus_viverrinus	0.778151	0	2.99211	0.832509	1.31175	1.59294	2.18554	2.56263
Mammals	Murexia_longicaudata	0.579784	NA	2.10309	NA	1.29003	1.36682	2.02751	2.41286
Mammals	Myoictis_melas	NA	NA	2.3459	NA	NA	1.34333	NA	NA
Mammals	Myoictis_wallacii	NA	NA	2.3459	NA	NA	1.34333	NA	NA
Mammals	Ningaui_ridei	0.777427	0.30103	0.96426	0.30103	1.14613	0.755875	1.90509	2.51693
Mammals	Ningaui_timealeyi	0.767156	0.30103	0.896802	0.30103	1.14613	0.755875	1.89209	NA
Mammals	Ningaui_yvonnae	0.845098	0.30103	1.06258	0.0347621	NA	0.755875	NA	2.38653
Mammals	Parantechinus_apicalis	0.889302	0	1.84914	0.477121	1.6835	1.15761	2.06948	2.51178
Mammals	Phascogale_calura	0.875061	0	1.63362	0.477121	1.46605	1.0607	1.95422	2.52484
Mammals	Phascogale_tapoatafa	0.819215	0	2.1959	0.60206	1.45599	1.36173	2.17484	2.56263
Mammals	Phascolosorex_doriae	NA	NA	2.22776	NA	NA	1.30734	NA	NA
Mammals	Phascolosorex_dorsalis	0.556303	NA	2.09001	NA	1.29557	1.21844	2.11183	2.54414
Mammals	Planigale_gilesi	0.718502	0.30103	0.959041	0.60206	1.19368	NA	1.92179	2.37104
Mammals	Planigale_ingrami	0.859739	0.30103	0.780677	0.113943	NA	0.69897	1.95424	NA
Mammals	Planigale_maculata	0.883377	0.30103	1.05308	0.687603	1.30103	1	1.84954	2.4624
Mammals	Planigale_novaeguineae	NA	NA	1.17319	-0.380211	NA	0.890086	NA	NA
Mammals	Planigale_tenuirostris	0.777789	0.30103	0.835691	0.60206	1.27875	0.69897	1.97649	2.38021
Mammals	Pseudantechinus_bilarni	0.676694	0	1.36267	0.30103	1.59084	0.992023	2.00294	2.53697
Mammals	Pseudantechinus_macdonnellensis	0.773786	0	1.60195	0.39794	1.64699	1.02119	2.02531	2.54407
Mammals	Pseudantechinus_mimulus	0.773786	0	1.60195	0.39794	1.64699	1.02119	2.02531	2.54407
Mammals	Pseudantechinus_ningbing	0.60206	0.0211893	1.31681	0.30103	1.66941	NA	2.04798	2.53368
Mammals	Pseudantechinus_woolleyae	0.777789	NA	1.60869	0.556303	NA	NA	NA	2.50524
Mammals	Sarcophilus_harrisii	0.468347	0	3.81291	0.908485	1.41497	1.83182	2.3862	2.86366
Mammals	Sminthopsis_aitkeni	NA	NA	1.32736	NA	NA	NA	NA	NA
Mammals	Sminthopsis_archeri	0.911158	NA	1.20412	NA	NA	0.965766	NA	NA
Mammals	Sminthopsis_bindi	NA	NA	NA	NA	NA	NA	NA	NA
Mammals	Sminthopsis_boullangerensis	0.90309	NA	1.24304	0.554792	NA	NA	1.8451	2.56263
Mammals	Sminthopsis_butleri	NA	NA	1.39794	NA	NA	NA	NA	NA
Mammals	Sminthopsis_crassicaudata	0.845098	0.30103	1.20358	0.30103	1.17609	NA	1.8451	2.0855
Mammals	Sminthopsis_dolichura	0.857332	0.0413927	1.15806	0.477121	NA	NA	1.95424	2.46108
Mammals	Sminthopsis_douglasi	0.83187	NA	1.74036	0.414973	NA	0.977724	NA	2.2616
Mammals	Sminthopsis_fuliginosus	0.90309	0.30103	1.21352	0.30103	1.09691	NA	1.84899	2.26025
Mammals	Sminthopsis_gilberti	NA	NA	1.29003	NA	NA	NA	NA	NA
Mammals	Sminthopsis_granulipes	NA	NA	1.39794	NA	NA	NA	NA	NA
Mammals	Sminthopsis_griseoventer	0.90309	NA	1.24304	0.554792	NA	NA	1.8451	2.56263
Mammals	Sminthopsis_hirtipes	NA	NA	1.17609	0.151268	NA	NA	NA	NA
Mammals	Sminthopsis_leucopus	0.90309	0	1.36847	0.30103	1.20844	1.04922	1.92691	2.55636
Mammals	Sminthopsis_longicaudata	0.558709	0.30103	1.25527	0.359361	1.17609	1.03141	NA	NA
Mammals	Sminthopsis_macroura	0.845098	0.30103	1.32838	0.690196	1.07918	NA	1.8451	2.12189
Mammals	Sminthopsis_murina	0.90309	0.30103	1.21352	0.30103	1.09691	NA	1.84899	2.26025
Mammals	Sminthopsis_ooldea	0.859739	0.0413927	1.06427	0.282547	1.31952	NA	1.84386	2.51105
Mammals	Sminthopsis_psammophila	0.739572	0.176091	1.52504	0.69897	1.25527	1.02119	1.96057	NA
Mammals	Sminthopsis_virginiae	0.519171	0.346353	1.53148	0.30103	1.19465	1.04167	1.95177	2.36173
Mammals	Sminthopsis_youngsoni	0.740363	0.0413927	1	0.724276	NA	NA	NA	NA
Mammals	Myrmecobius_fasciatus	0.60206	0.0211893	2.67348	0.778151	1.14613	1.40226	2.43392	2.54414
Mammals	Thylacinus_cynocephalus	0.477121	0.190332	4.39794	1.05067	NA	2.11394	1.78447	NA
Mammals	Cynocephalus_volans	0	NA	3.09691	1.24304	2.02119	1.57913	2.2737	NA
Mammals	Galeopterus_variegates	0	NA	3.02371	0.949085	1.77815	1.60175	2.2616	NA
Mammals	Caluromys_derbianus	0.487138	0.30103	2.51851	0.801632	1.32222	1.42406	2.07918	2.38021
Mammals	Caluromys_lanatus	0.39794	0.477121	2.61278	0.69897	NA	1.45355	NA	NA
Mammals	Caluromys_philander	0.63749	0.30103	2.47456	0.881765	1.38012	1.36574	2.0407	2.49032
Mammals	Caluromysiops_irrupta	0.30103	NA	2.41074	0.892095	1.11394	1.4624	2.07004	NA
Mammals	Chironectes_minimus	0.558709	0.0413927	2.93247	0.477121	NA	1.47385	2.03487	2.48344
Mammals	Didelphis_albiventris	0.838849	0.176091	3.01304	0.215285	1.07918	1.55713	2.06633	2.49925
Mammals	Didelphis_aurita	0.792392	0.30103	3.06065	0.60206	1.14613	1.59808	2	2.25042
Mammals	Didelphis_imperfecta	0.838849	0.176091	3.01304	0.215285	1.07918	1.55713	2.06633	2.49925
Mammals	Didelphis_marsupialis	0.792392	0.30103	3.06065	0.60206	1.14613	1.59808	2	2.25042
Mammals	Didelphis_pernigra	0.838849	0.176091	3.01304	0.215285	1.07918	1.55713	2.06633	2.49925
Mammals	Didelphis_virginiana	0.822495	0.30103	3.1506	0.62109	1.09149	1.60498	2	2.26482
Mammals	Glironia_venusta	0.60206	NA	2.14613	0.176091	NA	1.28004	NA	NA
Mammals	Gracilinanus_aceramarcae	NA	NA	1.33746	NA	NA	0.919078	NA	NA
Mammals	Gracilinanus_agilis	1.0607	0.30103	1.33244	0.783546	1.30103	1.00288	1.81291	2.43136
Mammals	Gracilinanus_agricolai	NA	NA	1	NA	NA	0.873669	NA	NA
Mammals	Gracilinanus_dryas	NA	NA	1.26162	NA	NA	0.977724	NA	NA
Mammals	Gracilinanus_emiliae	NA	NA	1	NA	NA	0.873669	NA	NA
Mammals	Gracilinanus_formosus	NA	NA	1.35946	NA	NA	0.954194	NA	NA
Mammals	Gracilinanus_marica	0.777427	NA	1.22789	NA	NA	0.996293	NA	NA
Mammals	Gracilinanus_microtarsus	0.986772	0	1.38917	0	NA	1.03141	1.88138	2.56261
Mammals	Hyladelphys_kalinowskii	NA	NA	1.19033	NA	NA	0.954243	NA	NA
Mammals	Lestodelphys_halli	NA	NA	1.8936	0.475913	NA	1.13462	NA	NA
Mammals	Lutreolina_crassicaudata	0.90309	0.30103	2.65321	0.470435	1.14613	1.51187	1.96057	2.2616
Mammals	Marmosa_andersoni	0.954243	NA	1.51851	NA	NA	NA	NA	NA
Mammals	Marmosa_lepida	0.69897	NA	1.20412	NA	NA	1.0569	NA	NA
Mammals	Marmosa_mexicana	0.763428	0.30103	1.77815	0.977724	1.34242	1.17609	2.18752	2.60951
Mammals	Marmosa_murina	0.740363	0.30103	2.71433	1.07918	1.47712	1.17609	2.18752	2.60951
Mammals	Marmosa_quichua	0.740363	0.39794	2.71433	1.07918	1.47712	1.17609	2.18752	2.60951
Mammals	Marmosa_robinsoni	0.989005	0.176091	1.99344	0.30103	1.14348	1.24319	1.82161	2.42555
Mammals	Marmosa_rubra	0.954243	NA	1.79927	NA	NA	1.21748	NA	NA
Mammals	Marmosa_tyleriana	0.477121	NA	1.47712	NA	NA	1.07056	NA	NA
Mammals	Marmosa_xerophila	0.897627	0.0606978	1.47712	0.0347621	1.14613	1.11727	1.77815	2.43769
Mammals	Marmosops_bishopi	0.607455	NA	1.30643	NA	NA	1.01477	NA	NA
Mammals	Marmosops_cracens	NA	0	1.42537	NA	NA	1.0728	1.81043	NA
Mammals	Marmosops_dorothea	NA	NA	1.62583	NA	NA	1.13354	NA	NA
Mammals	Marmosops_fuscatus	0.737987	0	1.65466	0.39649	NA	1.1214	1.81043	2.2686
Mammals	Marmosops_handleyi	NA	NA	1.47712	NA	NA	1.05308	NA	NA
Mammals	Marmosops_impavidus	0.977724	0.30103	1.32222	0.476518	NA	1.06446	NA	NA
Mammals	Marmosops_incanus	NA	0	1.77728	NA	NA	1.16062	1.81043	NA
Mammals	Marmosops_invictus	NA	NA	1.46523	0.366423	NA	1.0536	NA	NA
Mammals	Marmosops_juninensis	0.607455	NA	1.32222	NA	NA	1.02119	NA	NA
Mammals	Marmosops_neblina	0.977724	0.30103	1.54407	0.476518	NA	1.07188	NA	NA
Mammals	Marmosops_noctivagus	NA	NA	1.5682	0.65281	NA	1.07004	NA	NA
Mammals	Marmosops_parvidens	0.607455	NA	1.25527	NA	NA	1.00888	NA	NA
Mammals	Marmosops_paulensis	NA	0	1.6936	0	NA	1.11893	1.81043	NA
Mammals	Marmosops_pinheiroi	0.607455	NA	1.38917	NA	NA	1.00992	NA	NA
Mammals	Metachirus_nudicaudatus	0.69897	0.190332	2.64345	0.477121	NA	1.43192	NA	NA
Mammals	Monodelphis_adusta	NA	NA	1.54407	0.612784	NA	1.0569	NA	NA
Mammals	Monodelphis_americana	NA	NA	1.36173	NA	NA	1.02119	NA	NA
Mammals	Monodelphis_brevicaudata	0.85248	0.176091	1.95424	0.591065	NA	1.20156	NA	2.26386
Mammals	Monodelphis_dimidiata	1.14613	0	1.64895	0	NA	0.998259	1.7457	2.48344
Mammals	Monodelphis_domestica	0.954243	0.60206	2	0.744293	1.16953	1.2293	1.70965	2.13704
Mammals	Monodelphis_emiliae	NA	NA	1.71875	NA	NA	1.16477	NA	NA
Mammals	Monodelphis_glirina	0.85248	0.176091	1.95424	0.591065	NA	1.20156	NA	2.26386
Mammals	Monodelphis_iheringi	NA	NA	2.04922	NA	NA	0.958994	NA	NA
Mammals	Monodelphis_kunsi	NA	NA	1.07188	NA	NA	0.851258	NA	NA
Mammals	Monodelphis_maraxina	0.954243	0.60206	1.99564	0.744293	1.16953	1.17056	1.70965	2.13704
Mammals	Monodelphis_osgoodi	NA	NA	1.79934	NA	NA	0.977724	NA	NA
Mammals	Monodelphis_rubida	NA	NA	1.65801	NA	NA	1.1271	NA	NA
Mammals	Monodelphis_scalops	NA	NA	1.54407	0.612784	NA	1.08235	NA	NA
Mammals	Monodelphis_sorex	NA	0	1.68124	-0.176091	NA	1.07918	NA	NA
Mammals	Monodelphis_theresa	NA	NA	2.04922	NA	NA	0.936614	NA	NA
Mammals	Monodelphis_umbristriata	NA	NA	1.65801	NA	NA	1.1271	NA	NA
Mammals	Monodelphis_unistriata	NA	NA	1.74273	NA	NA	1.14613	NA	NA
Mammals	Philander_andersoni	0.582063	0.477121	2.51851	0.361728	NA	1.40739	1.88081	2.38653
Mammals	Philander_frenatus	0.669782	0.39794	2.70757	0.544068	1.13033	1.45301	1.90184	2.33579
Mammals	Philander_mcilhennyi	0.582063	0.477121	2.56289	0.361728	NA	1.45864	1.88081	2.38653
Mammals	Philander_opossum	0.662758	0.39794	2.70757	0.544068	NA	1.45301	1.90184	2.32854
Mammals	Thylamys_cinderella	1.11394	0.30103	1.49136	0.199572	NA	1.07135	NA	NA
Mammals	Thylamys_elegans	1.11394	0.30103	1.47712	0.199572	NA	1.07135	NA	NA
Mammals	Thylamys_karimii	NA	NA	1.39585	NA	NA	0.977724	NA	NA
Mammals	Thylamys_macrurus	NA	NA	1.57305	NA	NA	1.10255	NA	NA
Mammals	Thylamys_pallidior	0.977724	0.30103	1.18583	0.176091	NA	0.933841	NA	NA
Mammals	Thylamys_pusillus	NA	NA	1.4504	NA	NA	0.974512	NA	NA
Mammals	Thylamys_tatei	1.11394	0.30103	1.47712	0.199572	NA	1.07135	NA	NA
Mammals	Thylamys_velutinus	NA	NA	1.34918	NA	NA	0.698883	NA	NA
Mammals	Thylamys_venustus	1.11394	0.30103	1.49136	0.199572	NA	1.07135	NA	NA
Mammals	Tlacuatzin_canescens	1.04139	NA	1.67879	0.30103	1.14613	1.17319	NA	2.2616
Mammals	Acrobates_pygmaeus	0.477121	0.30103	1.11394	0.901277	NA	0.883661	1.99564	2.38021
Mammals	Distoechurus_pennatus	0.062582	0.30103	1.717	0.176091	NA	1.07493	NA	NA
Mammals	Burramys_parvus	0.550228	0	1.6464	1.0086	1.17231	1.08725	1.7775	2.5418
Mammals	Cercartetus_caudatus	0.374748	0.30103	1.36267	0.50515	NA	1.03737	1.88104	2.66656
Mammals	Cercartetus_concinnus	0.633468	0.176091	1.60206	0.90309	1.71717	0.845098	1.74819	2.55446
Mammals	Cercartetus_lepidus	0.564074	0.190332	1.00065	NA	NA	NA	1.95419	NA
Mammals	Cercartetus_nanus	0.599883	0.30103	1.77815	0.961421	NA	0.845098	1.79414	2.28307
Mammals	Hypsiprymnodon_moschatus	0.30963	0.0413927	2.72774	0.698608	NA	1.53275	2.4289	2.61683
Mammals	Dendrolagus_bennettianus	0	0.0413927	3.98141	1.1959	1.50515	1.84924	2.77815	NA
Mammals	Dendrolagus_dorianus	0	NA	3.98141	1.13033	1.50515	1.84924	2.77815	NA
Mammals	Dendrolagus_goodfellowi	0	0.0128372	3.86923	1.37007	1.5791	1.73063	2.5563	2.95283
Mammals	Dendrolagus_inustus	0	0.0128372	3.91873	1.3749	1.51818	1.79727	2.7068	2.81582
Mammals	Dendrolagus_lumholtzi	0	0	3.82282	0.318759	NA	NA	2.73182	2.91188
Mammals	Dendrolagus_matschiei	0.00216606	0.0128372	3.85003	1.37718	1.51818	1.73063	2.7029	2.95283
Mammals	Dendrolagus_mbaiso	0	NA	3.9729	NA	1.50515	1.82901	NA	NA
Mammals	Dendrolagus_pulcherrimus	0	0.0128372	3.86923	1.37007	1.5791	1.73063	2.5563	2.95283
Mammals	Dendrolagus_scottae	0.00216606	0.0211893	3.9991	1.30103	1.50515	1.78926	2.61066	NA
Mammals	Dendrolagus_spadix	0	0.0128372	3.86923	1.37007	1.5791	1.75605	2.5563	2.95283
Mammals	Dendrolagus_stellarum	0	0.0128372	3.88504	1.29483	1.55564	1.78063	2.7029	2.95283
Mammals	Dendrolagus_ursinus	0	NA	3.90309	1.3032	NA	1.79454	NA	NA
Mammals	Dorcopsis_atrata	0.00216606	NA	3.36173	0.90309	NA	1.84242	2.55982	2.71374
Mammals	Dorcopsis_hageni	0.00216606	NA	3.74036	NA	NA	1.73048	2.48429	2.71374
Mammals	Dorcopsis_luctuosa	0.00216606	0.181844	3.62888	1.14275	NA	1.82181	2.47849	2.68293
Mammals	Dorcopsis_muelleri	0	0.181844	3.69897	1.09328	NA	1.82676	2.43136	2.68293
Mammals	Dorcopsulus_macleayi	0.0791812	NA	3.47538	0.897627	1.32222	1.60171	2.73872	2.86362
Mammals	Dorcopsulus_vanheurni	0.071882	NA	3.27654	NA	NA	1.58759	NA	NA
Mammals	Lagorchestes_asomatus	0	NA	3.17609	0.822822	NA	NA	NA	NA
Mammals	Lagorchestes_conspicillatus	0	0.232996	3.43783	0.944483	1.48494	1.6721	2.30963	2.57627
Mammals	Lagorchestes_hirsutus	0	0.276462	3.13308	1.12057	NA	1.59106	2.17609	2.5464
Mammals	Lagorchestes_leporides	0	NA	3.47712	0	NA	NA	NA	NA
Mammals	Lagostrophus_fasciatus	-0.0457575	0.0413927	3.28634	0.60206	NA	1.66276	2.43012	2.59324
Mammals	Macropus_agilis	0.00216606	0.255273	4.14326	1.07918	1.47356	1.9284	2.42792	2.58533
Mammals	Macropus_antilopinus	0	0.11227	4.47199	1.29483	1.53148	2.14613	2.59714	2.87976
Mammals	Macropus_bernardus	0	NA	4.24304	1.07188	1.52504	NA	2.2616	NA
Mammals	Macropus_dorsalis	0	0.161368	4.05115	1.13672	1.54382	2.02119	NA	2.67779
Mammals	Macropus_eugenii	0.00216606	0	3.70219	1.14613	1.46157	1.72181	2.50515	2.53646
Mammals	Macropus_fuliginosus	0	0	4.42987	1.33445	1.48287	2.14613	2.72373	2.83848
Mammals	Macropus_giganteus	0	0	4.61758	1.38021	1.55967	2.05617	2.61795	2.82732
Mammals	Macropus_greyi	0	NA	4	0.0347621	NA	2.02119	NA	NA
Mammals	Macropus_irma	0	NA	3.90309	0.335792	NA	2.02119	NA	NA
Mammals	Macropus_parma	-0.0222764	0.113943	3.62359	1	1.53567	1.72181	2.47373	2.70936
Mammals	Macropus_parryi	0	0.11059	4.1014	0.993436	1.56984	2.02119	2.64682	2.88288
Mammals	Macropus_robustus	0	0.117271	4.47199	1.34201	1.52238	NA	2.5546	2.79979
Mammals	Macropus_rufogriseus	0.00216606	0	4.21814	1.18184	1.46982	2.02119	2.48659	2.64355
Mammals	Macropus_rufus	0	0.133539	4.55302	1.39794	1.51851	2.20412	2.5563	2.71349
Mammals	Onychogalea_fraenata	0	0.276462	3.71817	0.869232	1.36173	1.78711	2.21686	2.29529
Mammals	Onychogalea_lunata	0	NA	3.54407	-0.30103	NA	NA	NA	NA
Mammals	Onychogalea_unguifera	0	NA	3.76343	0.740363	NA	1.8451	NA	NA
Mammals	Petrogale_assimilis	0	0.173186	3.66454	1.11394	1.49122	NA	2.46863	2.7747
Mammals	Petrogale_brachyotis	0	NA	3.60206	1.00432	1.47712	1.90309	2.32222	2.73239
Mammals	Petrogale_burbidgei	0	NA	3.09968	NA	NA	1.54777	NA	NA
Mammals	Petrogale_concinna	0	0	3.12192	1.06819	1.48756	1.54407	2.26263	2.66693
Mammals	Petrogale_godmani	NA	NA	3.67669	NA	NA	NA	NA	NA
Mammals	Petrogale_herberti	0	0.170262	3.81062	1.15698	1.48423	1.90309	2.44948	2.74577
Mammals	Petrogale_inornata	0	0.230449	3.65854	0.844063	1.49122	NA	2.45664	2.78694
Mammals	Petrogale_lateralis	0	0.170262	3.72296	1.07918	1.47712	1.90309	2.44948	2.73239
Mammals	Petrogale_penicillata	0	0.170262	3.81062	1.15698	1.48423	1.90309	2.44948	2.74577
Mammals	Petrogale_persephone	0	0.164353	3.74707	1	1.50515	1.95424	2.51728	2.88312
Mammals	Petrogale_purpureicollis	0	0.170262	3.72296	1.07918	1.47712	1.90309	2.44948	2.73239
Mammals	Petrogale_rothschildi	NA	NA	3.65766	-0.234083	NA	1.90309	NA	NA
Mammals	Petrogale_xanthopus	0.0253059	0.176091	3.86034	1.15811	1.50623	1.90309	2.53533	2.74926
Mammals	Setonix_brachyurus	0	0.146128	3.45043	1.07918	1.43048	1.77815	2.39641	2.54045
Mammals	Thylogale_billardierii	0	0	3.73503	0.944483	1.47516	1.79934	2.3902	2.63035
Mammals	Thylogale_browni	0.00432137	NA	3.73862	NA	NA	1.74106	NA	NA
Mammals	Thylogale_brunii	0	0	3.68088	0.982271	1.47553	1.73206	2.50515	2.53646
Mammals	Thylogale_stigmatica	0	0.190332	3.63405	0.985651	1.4624	1.77638	2.39967	2.55909
Mammals	Thylogale_thetis	0	0.193125	3.66276	0.954243	NA	1.79934	2.3216	2.77166
Mammals	Wallabia_bicolor	0.00860017	0.146128	4.17063	1.17609	1.55558	1.92788	2.5462	2.66121
Mammals	Dactylopsila_megalura	0.181844	0.0413927	2.60206	0.981517	NA	1.42123	NA	NA
Mammals	Dactylopsila_palpator	0.00432137	NA	2.56805	NA	NA	1.37086	NA	NA
Mammals	Dactylopsila_tatei	0.181844	0.0413927	2.55509	0.981517	NA	1.43616	NA	NA
Mammals	Dactylopsila_trivirgata	0.181844	0.0413927	2.60928	0.981517	NA	1.43616	NA	NA
Mammals	Gymnobelideus_leadbeateri	0.187521	0.30103	2.126	1.04139	1.23591	1.21484	2.06878	2.67944
Mammals	Petaurus_abidi	0.00860017	NA	2.44404	NA	NA	1.40805	NA	NA
Mammals	Petaurus_australis	0	0	2.75778	1.17609	NA	1.48073	2.17619	2.88846
Mammals	Petaurus_biacensis	0.281033	0.113943	2.1038	1.14613	1.21325	1.19454	2.08036	2.44407
Mammals	Petaurus_breviceps	0.30103	0.113943	2.10568	1.14613	1.21325	1.23237	2.08036	2.44407
Mammals	Petaurus_gracilis	0.202761	0.10721	2.49136	1.1271	1.30103	1.38917	2.08636	2.65954
Mammals	Petaurus_norfolcensis	0.1959	0.193125	2.43537	1.1271	1.30103	1.38917	2.08636	NA
Mammals	Ailurops_melanotis	0.176091	0.176091	3.8451	0.771159	NA	1.75128	2.38653	NA
Mammals	Ailurops_ursinus	0.176091	0.176091	3.8451	0.771159	NA	1.75128	2.38653	NA
Mammals	Phalanger_carmelitae	0.00432137	NA	3.26374	0.39649	NA	1.62829	NA	NA
Mammals	Phalanger_gymnotis	0	NA	3.38021	1.27608	1.11394	1.68606	2.43136	NA
Mammals	Phalanger_intercastellanus	0.30103	NA	3.32222	0.610128	1.11394	1.61182	NA	NA
Mammals	Phalanger_lullulae	0.243038	NA	3.28302	0.610128	1.11394	1.60536	NA	NA
Mammals	Phalanger_matabiru	0.30103	NA	3.36055	0.610128	1.11394	1.63732	NA	NA
Mammals	Phalanger_matanim	0.00860017	NA	3.15908	NA	NA	1.60181	NA	NA
Mammals	Phalanger_mimicus	0.30103	NA	3.36055	0.610128	1.11394	1.63732	NA	NA
Mammals	Phalanger_orientalis	0.30103	NA	3.36055	0.610128	1.11394	1.63732	NA	NA
Mammals	Phalanger_ornatus	0.30103	NA	3.36055	0.610128	1.11394	1.63732	NA	NA
Mammals	Phalanger_rothschildi	0	NA	3.13513	0.532542	NA	NA	NA	NA
Mammals	Phalanger_sericeus	0.00432137	NA	3.30168	NA	NA	1.61528	NA	NA
Mammals	Phalanger_vestitus	0.00216606	NA	3.26717	0.39649	NA	1.70965	NA	NA
Mammals	Spilocuscus_kraemeri	0.100371	0.0413927	3.6186	1.08323	1.11378	1.66083	2.38089	2.34588
Mammals	Spilocuscus_maculatus	0.212188	0.0413927	3.6186	1.08323	1.11378	1.66083	2.38089	2.34588
Mammals	Spilocuscus_papuensis	0.212188	0.0413927	3.6186	1.08323	1.11378	1.66083	2.38089	2.34588
Mammals	Spilocuscus_rufoniger	0.00860017	NA	3.77815	NA	NA	1.64542	NA	NA
Mammals	Strigocuscus_celebensis	NA	NA	NA	0.532542	NA	NA	NA	NA
Mammals	Strigocuscus_pelengensis	NA	NA	NA	0.532542	NA	1.5611	NA	NA
Mammals	Trichosurus_arnhemensis	0	0.255273	3.29962	1.11394	1.23679	1.72131	2.27211	2.56259
Mammals	Trichosurus_caninus	0.00860017	0	3.49347	1.23045	1.20952	1.76343	2.38373	3.03941
Mammals	Trichosurus_johnstonii	0.00432137	0.176091	3.30211	1.16732	1.23679	1.72131	2.29622	2.56579
Mammals	Trichosurus_vulpecula	0.00432137	0.176091	3.30211	1.16732	1.23679	1.72131	2.29622	2.56579
Mammals	Wyulda_squamicaudata	0.00432137	0	3.25508	0.711807	NA	1.5966	2.38196	2.92154
Mammals	Phascolarctos_cinereus	0.00216606	0	3.75181	1.30103	1.49136	1.92942	2.53403	2.81023
Mammals	Aepyprymnus_rufescens	0.00646604	0.477121	3.45025	0.90309	1.35984	1.716	2.21095	2.53046
Mammals	Bettongia_gaimardi	0	0.311754	3.14145	1.07188	1.3251	1.59107	2.08393	2.48233
Mammals	Bettongia_lesueur	0	0.477121	3.16055	0.997823	1.32797	NA	2.21625	2.39886
Mammals	Bettongia_penicillata	0	0.477121	3.04186	1.27416	1.28274	NA	2.17609	2.27693
Mammals	Bettongia_tropica	0	0.40824	3.07348	1.11059	1.2887	NA	2.17609	2.29756
Mammals	Caloprymnus_campestris	0	NA	2.95822	1.11394	1.65954	1.45025	NA	NA
Mammals	Potorous_gilbertii	0	0.30103	3.03636	1.07918	1.52569	1.58263	2.22357	2.58277
Mammals	Potorous_longipes	0	0.235528	3.24118	1.18469	1.57978	1.58827	2.20683	2.90595
Mammals	Potorous_platyops	NA	NA	2.69896	NA	NA	1.61805	NA	NA
Mammals	Potorous_tridactylus	0	0.30103	3.02312	1.12222	1.50209	1.61805	2.20592	2.60951
Mammals	Hemibelideus_lemuroides	0	0.0211893	3.01703	0.732394	NA	1.54654	2.0855	2.86362
Mammals	Petauroides_volans	0	0	3.05729	1.17609	NA	1.64345	2.35861	2.86528
Mammals	Petropseudes_dahli	0	0.30103	3.27347	0.487845	1.36173	1.65321	1.54407	1.6902
Mammals	Pseudocheirus_peregrinus	0.28892	0.176091	2.93414	0.90309	NA	NA	2.27547	2.56836
Mammals	Pseudochirops_albertisii	0.00432137	NA	2.89479	0.243038	NA	1.51227	NA	NA
Mammals	Pseudochirops_archeri	0.00646604	0.0413927	3.04881	NA	NA	NA	NA	NA
Mammals	Pseudochirops_corinnae	0.00432137	NA	3.05038	NA	NA	1.52369	NA	NA
Mammals	Pseudochirops_coronatus	0.00432137	NA	3.03757	0.243038	NA	1.52137	NA	NA
Mammals	Pseudochirops_cupreus	0.00216606	NA	3.24652	NA	NA	1.62268	NA	NA
Mammals	Pseudochirulus_canescens	0.358886	0	2.8451	0.69897	NA	1.3486	2.19033	2.80563
Mammals	Pseudochirulus_caroli	NA	NA	2.65898	NA	NA	1.49136	NA	NA
Mammals	Pseudochirulus_cinereus	0.30103	0	2.99011	0.69897	NA	NA	2.19033	2.80563
Mammals	Pseudochirulus_forbesi	0.100371	NA	2.80561	NA	NA	1.42354	NA	NA
Mammals	Pseudochirulus_herbertensis	0.28892	0.18327	3.04074	0.69897	1.11394	NA	2.0855	2.65776
Mammals	Pseudochirulus_mayeri	0.100371	NA	2.18505	0.653213	1.04139	1.29844	2.19033	2.56259
Mammals	Pseudochirulus_schlegeli	0.100371	NA	2.6506	NA	NA	1.38148	NA	NA
Mammals	Tarsipes_rostratus	0.472025	0.477121	1	0.30103	1.78725	0.888404	1.95299	2.24846
Mammals	Lasiorhinus_krefftii	0	0	4.45686	1.47537	1.31952	2	2.51331	2.77025
Mammals	Lasiorhinus_latifrons	0	0.0413927	4.4177	1.38917	1.31952	1.96731	2.50384	2.77025
Mammals	Vombatus_ursinus	0	-0.113509	4.41078	1.41664	1.45484	2.03878	2.60067	2.87074
Mammals	Atelerix_albiventris	0.652246	0	2.65321	1.05675	1.55017	1.36173	1.64345	1.92507
Mammals	Atelerix_algirus	0.574031	0.30103	2.91619	0.845098	1.59559	1.3662	1.60304	NA
Mammals	Atelerix_frontalis	0.715586	0.176091	2.50387	0.838849	1.56974	1.33427	1.54661	2.5892
Mammals	Atelerix_sclateri	0.652246	0	2.59329	1.05659	1.55017	1.28924	1.64345	1.92507
Mammals	Echinosorex_gymnura	0.267172	0.30103	2.87883	0.661181	1.57855	1.59533	NA	NA
Mammals	Erinaceus_amurensis	0.625312	0.198657	2.88901	0.911158	1.55712	1.39731	1.62017	2.42455
Mammals	Erinaceus_concolor	0.653213	0.187521	2.88705	0.90309	1.55159	1.37506	1.62011	2.3674
Mammals	Erinaceus_europaeus	0.625312	0.198657	2.89095	1.06602	1.55712	1.42908	1.62017	2.42455
Mammals	Erinaceus_roumanicus	0.653213	0.187521	2.88705	0.90309	1.55159	1.37506	1.62011	2.3674
Mammals	Hemiechinus_auritus	0.60206	0	2.56761	0.856326	1.58376	1.38917	1.5563	2.32843
Mammals	Hemiechinus_collaris	0.594945	0	2.53403	0.832509	1.58455	1.32222	1.5563	2.32843
Mammals	Hylomys_parvus	0.372912	0.30103	1.76193	-0.477121	1.51575	1.14534	NA	NA
Mammals	Hylomys_suillus	0.372912	0.30103	1.76193	-0.477121	1.51575	1.14534	NA	NA
Mammals	Mesechinus_dauuricus	NA	NA	2.44968	NA	NA	1.31667	NA	NA
Mammals	Mesechinus_hughi	NA	NA	2.36092	NA	NA	1.30103	NA	NA
Mammals	Neohylomys_hainanensis	NA	NA	1.71775	NA	NA	1.1492	NA	NA
[truncated: 34,860 more rows]
[truncated: 3 more columns]

## Sheet: imputed Traits
Supplementary Table 2. Performance of the trait imputation procedure.
Supplementary Fig 1. Proportion of species shared by each database for the world.
COLUMN	DESCRIPTION
Taxonomic groups	Mammals, Birds, Reptiles, Amphibians, Freshwater fishes
Species	Names of the species (with PC coordinates and spatial occurrences)
Traits	names of the functional traits for each taxonomic group
Taxonomic groups	Species	Traits
		ls	ly	bm	long	gest	svl	wea	fmat
Mammals	Amblysomus_corriae	0.285557	0.30103	1.81158	0	1.74907	1.11394	1.46086	2.09144
Mammals	Amblysomus_hottentotus	0.285557	0.30103	1.81158	0	1.74907	1.11394	1.46086	2.09144
Mammals	Amblysomus_marleyi	0.285557	0.30103	1.81158	0	1.74907	1.11394	1.46086	2.09144
Mammals	Amblysomus_robustus	0.285557	0.30103	1.81158	0	1.74907	1.11394	1.46086	2.09144
Mammals	Amblysomus_septentrionalis	0.285557	0.30103	1.81158	0	1.74907	1.11394	1.46086	2.09144
Mammals	Calcochloris_obtusirostris	0.30103	0.186714	1.38112	0.450677	1.7573	1.01878	1.66996	2.4368
Mammals	Carpitalpa_arendsi	0.26911	0.186999	1.71883	0.526608	1.78102	1.11855	1.65067	2.40828
Mammals	Chlorotalpa_duthieae	0.30103	0.176769	1.4961	0.475291	1.76611	1.02395	1.66126	2.44147
Mammals	Chlorotalpa_sclateri	0.30103	0.200127	1.5832	0.43387	1.75852	1	1.68209	2.41849
Mammals	Chrysochloris_asiatica	0.494155	0.202248	1.56738	0.381717	1.7248	1.03443	1.87656	2.47586
Mammals	Chrysochloris_stuhlmanni	-0.0177288	0.219075	1.67925	0.833619	1.8472	1.12895	1.86573	2.52277
Mammals	Chrysochloris_visagiei	0.494155	0.222566	1.5649	0.381717	1.72942	1.02735	1.87656	2.44243
Mammals	Chrysospalax_trevelyani	0.149219	0	2.63753	0.60206	2.0607	1.37101	1.77613	2.44182
Mammals	Chrysospalax_villosus	0.293363	0.206323	2.02602	0.652543	1.75134	1.21085	1.6479	2.43372
Mammals	Cryptochloris_wintoni	0.339012	0.176168	1.35946	0.404187	1.74354	0.954218	1.67271	2.44245
Mammals	Cryptochloris_zyli	0.37142	0.167661	1.32418	0.459701	1.7495	0.954194	1.6525	2.43902
Mammals	Eremitalpa_granti	0.071882	0.207044	1.35793	0.30103	1.7996	0.908539	1.70283	2.43183
Mammals	Neamblysomus_gunningi	0.308613	0.187298	1.75921	0.51052	1.76303	1.10341	1.65045	2.42646
Mammals	Neamblysomus_julianae	-0.0177288	0.214789	1.34223	0.761246	1.82076	1.06228	1.69191	2.56302
Mammals	Echinops_telfairi	0.739572	0	2.22043	1.11394	1.76214	1.23045	1.4624	2.4447
Mammals	Geogale_aurita	0.562293	0.30103	0.826075	0.318759	1.77937	0.863323	1.55441	2.28339
Mammals	Hemicentetes_nigriceps	0.700704	0.30103	2.09587	0.425969	1.73624	1.26126	1.33244	1.68637
Mammals	Hemicentetes_semispinosus	0.713491	0.243038	2.12385	0.431364	1.73058	1.26126	1.3211	1.66463
Mammals	Limnogale_mergulus	0.457125	0	1.89042	0.815625	1.76281	1.19727	1.58963	2.53179
Mammals	Microgale_brevicaudata	0.653213	0.162807	0.95376	0.391134	1.70031	0.812913	1.62646	2.46335
Mammals	Microgale_cowani	0.490767	0.246095	1.0876	0.0347621	1.73531	0.977724	1.4951	2.16721
Mammals	Microgale_dobsoni	0.424882	0.0546922	1.57749	0.748188	1.78986	1.04139	1.45652	2.82581
Mammals	Microgale_drouhardi	0.480345	0.223627	1.08636	0.0347621	1.74007	0.90309	1.58733	2.39418
Mammals	Microgale_dryas	0.49393	0.149399	1.60206	0.71457	1.73604	1.04139	1.57012	2.53972
Mammals	Microgale_fotsifotsy	0.544038	0.146281	0.886491	0.432714	1.72056	0.882097	1.54851	2.45396
Mammals	Microgale_gracilis	0.404695	0.0353363	1.36736	0.731682	1.77391	1.02119	1.55607	2.59564
Mammals	Microgale_gymnorhyncha	0.429782	0.0985085	1.26007	0.725369	1.75143	1.02119	1.55842	2.59305
Mammals	Microgale_longicaudata	0.518339	0.144406	0.907411	0.405746	1.7219	0.875061	1.54508	2.47637
Mammals	Microgale_monticola	0.465309	0.103744	1.14301	0.559781	1.75304	0.947466	1.56522	2.49101
Mammals	Microgale_parvula	0.571489	0.215413	0.547775	0.207654	1.70799	0.812913	1.58694	2.41638
Mammals	Microgale_principula	0.544298	0.144592	1.0086	0.412307	1.72597	0.90309	1.55872	2.47059
Mammals	Microgale_pusilla	0.581616	0.180732	0.531479	0.324115	1.70112	0.748188	1.57798	2.43938
Mammals	Microgale_soricoides	0.415874	0.0944428	1.27184	0.723593	1.75888	1.02119	1.56436	2.59796
Mammals	Microgale_taiva	0.484658	0.198232	1.08884	0.0347621	1.71136	0.966142	1.60538	2.39434
Mammals	Microgale_talazaci	0.348305	0.0442837	1.66323	0.763428	1.78533	1.14613	1.46805	2.8055
Mammals	Microgale_thomasi	0.434933	0.16302	1.35984	0.463644	1.7323	0.977724	1.57246	2.47089
Mammals	Micropotamogale_lamottei	0.594393	0.146731	1.84258	0.77763	1.72156	1.19033	1.61171	2.52786
Mammals	Micropotamogale_ruwenzorii	0.269513	0.184351	2.03794	0.800217	1.76785	1.25527	1.68766	2.52274
Mammals	Oryzorictes_hova	0.401088	0.209787	1.55315	0.367611	1.74871	1.02802	1.68095	2.41525
Mammals	Oryzorictes_tetradactylus	0.288937	0.183116	1.55618	0.535776	1.77062	1.01599	1.66759	2.44269
Mammals	Potamogale_velox	0.31492	0.30103	2.85512	0.864883	1.82019	1.52504	1.58744	2.40306
Mammals	Setifer_setosus	0.482874	0	2.48303	1.02291	1.75985	1.30643	1.38021	2.29667
Mammals	Tenrec_ecaudatus	1.22763	0.176091	2.94733	0.800488	1.77988	1.55479	1.43136	2.28479
Mammals	Antilocapra_americana	0.276462	0	4.65682	1.07918	2.39348	2.14768	1.95904	2.73307
Mammals	Addax_nasomaculatus	0	0	4.97446	1.40968	2.44091	2.23045	2.29667	2.97658
Mammals	Aepyceros_melampus	0	0	4.72016	1.2492	2.29389	2.16435	2.22272	2.67896
Mammals	Alcelaphus_buselaphus	0	0.0273496	5.2014	1.30103	2.385	2.34488	2.28556	2.86332
Mammals	Alcelaphus_caama	0	0.0273496	5.20404	1.30103	2.385	2.34488	2.28556	2.86332
Mammals	Alcelaphus_lichtensteinii	-0.00436481	0.0413927	5.20642	0.463644	2.374	2.3075	2.08817	2.74073
Mammals	Ammodorcas_clarkei	0	0.0670917	4.4514	0.418439	2.30853	2.1271	1.85212	2.52365
Mammals	Ammotragus_lervia	0.0863598	0.30103	4.96614	1.32222	2.18129	2.19033	2.0859	2.5956
Mammals	Antidorcas_marsupialis	0	0.0211893	4.52597	1.29657	2.22914	2.08902	2.08977	2.32854
Mammals	Antilope_cervicapra	0	0.278754	4.57403	1.32736	2.22453	2.08814	1.77815	2.73186
Mammals	Beatragus_hunteri	0	-0.232844	5.07555	1.22011	2.37658	2.23045	2.37473	2.8144
Mammals	Bison_bison	0	0	5.79559	1.43136	2.43775	2.4624	2.43642	2.95999
Mammals	Bison_bonasus	0	0	5.79559	1.43136	2.43775	2.4624	2.43642	2.95999
Mammals	Bos_frontalis	0.0681859	-0.0457575	5.90986	1.4183	2.43896	2.47712	2.13672	2.7785
Mammals	Bos_grunniens	0	-0.110698	5.76604	1.39794	2.43459	2.51188	2.35793	2.87327
Mammals	Bos_javanicus	0.0863598	0	5.83463	1.4319	2.47113	2.33496	2.47213	2.87718
Mammals	Bos_sauveli	0	0.0066516	5.90073	1.05579	2.41497	2.34242	2.27488	2.87803
Mammals	Bos_taurus	0	0	5.79144	1.30103	2.44248	2.49136	2.2616	2.73878
Mammals	Boselaphus_tragocamelus	0.176091	0.0211893	5.25527	1.33613	2.40654	2.31175	2.20654	2.91116
Mammals	Bubalus_bubalis	0.138303	0	5.91764	1.50356	2.49808	2.45098	2.35819	2.74314
Mammals	Bubalus_depressicornis	0	0	5.31386	1.55727	2.47712	2.23769	2.28775	2.87074
Mammals	Bubalus_mindorensis	0	-0.124939	5.38714	1.44716	2.48134	2.34242	2.41073	2.87803
Mammals	Bubalus_quarlesi	0	0	5.21974	1.46402	2.46981	2.1981	2.27856	2.87803
Mammals	Budorcas_taxicolor	0.0681859	0	5.46911	1.29189	2.37218	2.31239	2.0739	2.96051
Mammals	Capra_caucasica	0.0413927	-0.05061	4.84228	1.31255	2.21551	2.21748	2.26154	2.94936
Mammals	Capra_falconeri	0.30103	0.00762045	4.61278	1.11394	2.21237	2.22917	2.22309	2.87236
Mammals	Capra_hircus	0.176091	0	4.78176	1.31806	2.19173	2.20412	2.20145	2.64981
Mammals	Capra_ibex	0.071882	-0.09691	4.88649	1.31963	2.22789	2.23045	2.35845	2.91263
Mammals	Capra_nubiana	0.045323	-0.09691	4.84833	1.27627	2.22789	2.23045	2.35845	2.91263
Mammals	Capra_pyrenaica	0.176091	0.0261638	4.78461	1.20412	2.17609	2.11394	1.97665	2.73482
Mammals	Capra_sibirica	0.071882	-0.09691	4.91645	1.32015	2.2316	2.23045	2.35845	2.90146
Mammals	Capra_walie	0.0413927	-0.09691	4.90309	1.27627	2.22401	2.23045	2.35845	2.90146
Mammals	Capricornis_crispus	0	-0.0809219	4.63378	1.29648	2.33244	2.25527	1.77283	3.01771
Mammals	Capricornis_milneedwardsii	0	0	4.97772	1.29557	2.35845	2.21085	2.221	2.95999
Mammals	Capricornis_rubidus	0	0	4.97772	1.29557	2.35845	2.21085	2.221	2.95999
Mammals	Capricornis_sumatraensis	0	0	4.97772	1.29557	2.35845	2.21085	2.221	2.95999
Mammals	Capricornis_swinhoei	0	-0.0809219	4.63378	1.26912	2.33244	2.25527	1.77283	3.01771
Mammals	Capricornis_thar	0	0	4.97772	1.29557	2.35845	2.21085	2.221	2.95999
Mammals	Cephalophus_adersi	0	0.136721	4	1.17609	2.22138	1.8955	1.79412	2.48475
Mammals	Cephalophus_brookei	0	0.0621128	4.28315	1.07501	2.0853	2	1.79032	2.50389
Mammals	Cephalophus_callipygus	0.0146122	0.140519	4.28056	1.12384	2.21532	2.00616	1.87775	2.45612
Mammals	Cephalophus_dorsalis	0	0.0398663	4.06446	1.23249	2.37291	1.92941	1.83877	2.76193
Mammals	Cephalophus_jentinki	0	0.13513	4.84039	1.32222	2.32141	2.13033	2.09588	2.53683
Mammals	Cephalophus_leucogaster	0	0.131647	4.11242	0.726523	2.28528	1.97281	1.64107	2.49184
Mammals	Cephalophus_natalensis	0	0.136721	4	1.18017	2.32832	1.8955	1.69949	2.52003
Mammals	Cephalophus_niger	0	0.139932	4.25768	1.16311	2.10664	2.01778	1.95177	2.47736
Mammals	Cephalophus_nigrifrons	0.0129711	0.151139	4.14301	1.29373	2.26914	1.97507	1.81693	2.53989
Mammals	Cephalophus_ogilbyi	0	0.0658233	4.28315	1.08431	2.0853	2	1.77023	2.51853
Mammals	Cephalophus_rufilatus	0	0.136556	4.09691	1.18017	2.3692	1.81291	1.93242	2.62264
Mammals	Cephalophus_silvicultor	0	0	4.79244	1.35138	2.21819	2.20747	1.57978	2.65431
Mammals	Cephalophus_spadix	0.0359731	0.0711137	4.75478	0.733532	2.24575	2.06985	1.87045	2.58284
Mammals	Cephalophus_weynsi	0	0.136721	4	1.18184	2.32832	1.8955	1.80334	2.50466
Mammals	Cephalophus_zebra	0	0.137301	4.19465	1.08478	2.35338	1.942	1.13481	2.51455
Mammals	Connochaetes_gnou	0	-0.100716	5.1214	1.30103	2.41284	2.32447	2.35793	2.88252
Mammals	Connochaetes_taurinus	0	0	5.25648	1.35984	2.40312	2.3439	2.40878	2.71261
Mammals	Damaliscus_korrigum	0	-0.232844	5.07408	1.37184	2.37658	2.273	2.35432	2.80561
Mammals	Damaliscus_lunatus	0	-0.232844	5.07555	1.37237	2.37658	2.273	2.34951	2.80555
Mammals	Damaliscus_pygargus	0.09691	0.0413927	4.92686	1.33311	2.38561	2.17609	2.18184	2.84942
Mammals	Dorcatragus_megalotis	0	0.197901	4.03815	0.877467	2.26707	1.91513	1.81792	2.41983
Mammals	Eudorcas_rufifrons	0	0.176091	4.39794	1.23626	2.23645	2.11143	2.0086	2.56229
Mammals	Eudorcas_rufina	0	0.0631476	4.43136	1.16099	2.24305	2.23045	1.96971	2.644
Mammals	Eudorcas_thomsonii	0	0.176091	4.36544	1.17129	2.23235	1.96965	2.00852	2.56229
Mammals	Gazella_arabica	0.176091	0.0951694	4.38246	1.26245	2.22901	2.11608	2.08545	2.67761
Mammals	Gazella_bennettii	0.0863598	0.0413927	4.34788	1.26245	2.23553	2.11608	1.94448	2.68584
Mammals	Gazella_cuvieri	0.0899051	0.0825072	4.30854	1.06973	2.23267	2.1271	1.94857	2.5427
Mammals	Gazella_dorcas	0.0863598	0	4.67565	1.31754	2.19312	2.20412	2.07166	2.69807
Mammals	Gazella_gazella	0.168792	0.0951694	4.548	1.29013	2.22901	2.20412	2.08545	2.67761
Mammals	Gazella_leptoceros	0	0.180663	4.39174	1.1547	2.22347	2.13556	1.96879	2.1959
Mammals	Gazella_saudiya	0.0863598	0	4.50766	1.31702	2.19312	2.20412	2.07166	2.69807
Mammals	Gazella_spekei	0	0.164353	4.30103	1.13796	2.27394	2.11143	1.9342	2.66017
Mammals	Gazella_subgutturosa	0.143015	0	4.57681	1.21219	2.22845	2.12342	2.02638	2.78142
Mammals	Hemitragus_hylocrius	0.113943	0.133539	4.8727	1.23637	2.27367	2.1438	2.18184	2.79514
Mammals	Hemitragus_jayakari	0	0.196154	4.34655	1.14613	2.21566	2.09255	1.96017	2.58822
Mammals	Hemitragus_jemlahicus	0.00216606	0	4.54654	1.33846	2.26245	2.14613	2.17936	2.80532
Mammals	Hippotragus_equinus	0	0.071882	5.36829	1.41134	2.45306	2.28103	2.262	2.86332
Mammals	Hippotragus_leucophaeus	0	0.071882	5.35218	1.41134	2.45306	2.28103	2.262	2.86332
Mammals	Hippotragus_niger	0	0	5.35218	1.34635	2.43297	2.37153	2.32838	2.88536
Mammals	Kobus_ellipsiprymnus	0.0211893	0.0413927	5.24386	1.28578	2.43136	2.37107	2.32838	2.88712
Mammals	Kobus_kob	0	0.113943	4.96622	1.34044	2.40613	2.30643	2.27646	2.60531
Mammals	Kobus_leche	0	-0.0448814	4.96248	1.3419	2.36059	2.37107	2.13672	2.95328
Mammals	Kobus_megaceros	0	0	4.944	1.32308	2.37107	2.37107	2.21613	2.86332
Mammals	Kobus_vardonii	0	0.113943	4.87938	1.34044	2.40663	2.23045	2.28272	2.60531
Mammals	Litocranius_walleri	0	0.130334	4.6163	1.11394	2.30995	2.19033	2.38202	2.55637
Mammals	Madoqua_guentheri	0	0.30103	3.65801	1.18493	2.2498	1.8235	1.92272	2.14176
Mammals	Madoqua_kirkii	0	0.30103	3.68425	1.22681	2.23553	1.83704	1.85126	2.36823
Mammals	Madoqua_piacentinii	0	0.237917	3.51188	1.14613	2.2303	1.8179	1.64169	2.40441
Mammals	Madoqua_saltiana	0	0.208922	3.52339	0.999819	2.21012	1.8179	1.64169	2.44569
Mammals	Naemorhedus_baileyi	0	0	4.45984	1.24551	2.33032	2.02531	1.77283	2.97754
Mammals	Naemorhedus_caudatus	0	0	4.44196	1.2449	2.33244	2.07188	1.77283	2.97754
Mammals	Naemorhedus_goral	0	0	4.45934	1.2449	2.33244	2.07188	1.77283	2.97754
Mammals	Naemorhedus_griseus	0	0	4.44196	1.2449	2.33244	2.07188	1.77283	2.97754
Mammals	Nanger_dama	0	0.193125	4.86332	1.28368	2.31806	2.19904	2.10583	2.03886
Mammals	Nanger_granti	0	0.152777	4.78698	1.29373	2.29226	2.20817	2.09504	2.39967
Mammals	Nanger_soemmerringii	0	0.163367	4.61892	1.18986	2.2845	2.18469	1.93938	2.78224
Mammals	Neotragus_batesi	0	0.14764	3.43675	1.14613	2.2599	1.74624	1.79473	2.51221
Mammals	Neotragus_moschatus	0	0.16154	3.81291	1.12993	2.25527	1.78533	1.84077	2.26514
Mammals	Neotragus_pygmaeus	0	0.0778026	3.62325	1.07918	2.27416	1.69897	1.66802	2.68752
Mammals	Oreamnos_americanus	0.120574	0	4.88777	1.28258	2.26155	2.16097	2.01465	2.96018
Mammals	Oreotragus_oreotragus	0	0.0211893	4.11394	1.25119	2.31526	1.99453	2.1366	2.56257
Mammals	Oryx_beisa	0	0.276462	5.01599	1.30643	2.22531	2.15609	1.77815	2.78723
Mammals	Oryx_dammah	0	0.276462	5.2492	1.37337	2.3927	2.20817	1.77815	2.8055
Mammals	Oryx_gazella	0	0.276462	4.57403	1.31702	2.22531	2.15609	1.77815	2.78723
Mammals	Oryx_leucoryx	0	0.123852	5.08404	1.31623	2.38561	2.15609	1.79528	2.86378
Mammals	Ourebia_ourebi	0	0.184691	4.23518	1.19948	2.32325	2.10721	2.1366	2.57065
Mammals	Ovibos_moschatus	0.00432137	-0.09691	5.49485	1.38021	2.41162	2.36173	2.32838	3.05545
Mammals	Ovis_ammon	0.0791812	0	5.20412	1.20135	2.23045	2.22853	2.13033	2.60531
Mammals	Ovis_aries	0.0863598	0	5.04139	1.2296	2.20111	2.20003	2.26007	2.73878
Mammals	Ovis_canadensis	0.0128372	0	4.83964	1.31387	2.25527	2.22602	2.18184	2.84942
Mammals	Ovis_dalli	0.0253059	0	4.8463	1.30148	2.24365	2.19465	2.11988	2.84942
Mammals	Ovis_nivicola	0	0	4.83964	1.31387	2.25527	2.22602	2.18184	2.85657
Mammals	Pantholops_hodgsonii	0	0.0413927	4.47881	1.22225	2.32834	2.14613	1.8629	2.84534
Mammals	Pelea_capreolus	0	0.0670831	4.37777	1.09058	2.41978	2.09691	1.91798	2.54588
Mammals	Philantomba_maxwellii	0	0	3.79588	1.14819	2.28556	1.87368	1.78442	2.68753
Mammals	Philantomba_monticola	0	0.11059	3.68985	1.07918	2.2916	1.82682	1.43584	2.68751
Mammals	Procapra_gutturosa	0.123852	0.0211893	4.45139	0.845098	2.27862	2.13406	1.59073	2.72643
Mammals	Procapra_picticaudata	0	0.13965	4.36544	0.747218	2.24311	1.99123	1.68126	2.50863
Mammals	Procapra_przewalskii	0	0.0863523	4.40396	0.747218	2.24311	1.99123	1.74672	2.57839
Mammals	Pseudois_nayaur	0.176091	0.00358021	4.71879	1.31902	2.20341	2.16879	2.26081	2.75313
Mammals	Pseudois_schaeferi	0.176091	0.00659051	4.69461	1.31902	2.20341	2.16879	2.26081	2.75313
Mammals	Pseudoryx_nghetinhensis	0.00867018	0.00534781	4.99053	1.30871	2.37428	2.24304	2.20445	2.87803
Mammals	Raphicerus_campestris	0	0.152288	4.05436	0.969261	2.2983	1.94817	1.95904	2.36886
Mammals	Raphicerus_melanotis	0.0046248	0.1739	4.02132	1.03443	2.28942	1.97772	1.82359	2.43826
Mammals	Raphicerus_sharpei	0	0.187571	3.97298	1.14613	2.3282	1.91115	1.81082	2.43712
Mammals	Redunca_arundinum	0	0.103804	4.76343	1.22358	2.3479	2.19103	1.92185	2.71726
Mammals	Redunca_fulvorufula	0	0.0413927	4.47712	1.09096	2.34829	2.15076	1.91445	2.58883
Mammals	Redunca_redunca	0	-0.103899	4.61956	1.25527	2.35831	2.1383	2.2809	3.56257
Mammals	Rupicapra_pyrenaica	0	0	4.50014	1.24551	2.17528	2.11394	1.88093	2.82866
Mammals	Rupicapra_rupicapra	0	0	4.5488	1.24551	2.17528	2.11394	1.88093	2.82866
Mammals	Saiga_borealis	0.197281	0.0211893	4.57969	1.07918	2.17441	2.10721	1.93579	2.48511
Mammals	Saiga_tatarica	0.197281	0.0211893	4.57969	1.07918	2.17441	2.10721	1.93579	2.48511
Mammals	Sylvicapra_grimmia	0	0.146128	4.26717	1.1563	2.21748	2.0234	2.10008	2.46708
Mammals	Syncerus_caffer	0.0334238	-0.39794	5.81046	1.46982	2.52291	2.47172	2.4609	3.16879
Mammals	Tetracerus_quadricornis	0.200029	0.071882	4.27875	1.03476	2.33786	2	1.91138	2.56229
Mammals	Tragelaphus_angasii	0	0.0827854	5.00289	1.20412	2.35025	2.24128	2.32838	2.65514
Mammals	Tragelaphus_buxtoni	0	0.0191335	5.33546	1.12589	2.41286	2.38466	2.2616	2.86366
Mammals	Tragelaphus_eurycerus	0	-0.145694	5.43297	1.28817	2.45939	2.37794	2.3789	2.92961
Mammals	Tragelaphus_imberbis	0	0.117271	4.91645	1.27684	2.37107	2.23363	2.43775	2.82376
Mammals	Tragelaphus_scriptus	0	0.176091	4.63599	1.1496	2.27367	2.13784	1.94336	2.69548
Mammals	Tragelaphus_spekii	0	0	4.94201	1.33244	2.38382	2.20694	2.16719	2.60314
Mammals	Tragelaphus_strepsiceros	0	0	5.31399	1.36173	2.35322	2.36642	2.262	2.74821
Mammals	Camelus_bactrianus	0	-0.30103	5.67669	1.549	2.59824	2.53782	2.50418	3.10658
Mammals	Camelus_dromedarius	0	-0.154902	5.63749	1.53403	2.59743	2.53782	2.67453	3.09764
Mammals	Lama_glama	0	-0.164309	5.05115	1.45738	2.52834	2.24243	2.32843	2.83037
Mammals	Vicugna_vicugna	0	-0.154902	4.69897	1.42705	2.53839	2.23992	2.32849	2.86332
Mammals	Alces_alces	0.11059	0.091667	5.54531	1.43136	2.38377	2.47932	2.0171	2.85223
Mammals	Alces_americanus	0.103804	0	5.56644	1.41497	2.38378	2.46694	2.03354	2.83878
Mammals	Axis_axis	0.0128372	0.00432137	4.65801	1.31806	2.35554	2.24304	2.0859	2.81614
Mammals	Axis_calamianensis	0.00216606	0.0266277	4.60002	1.30103	2.3529	2.19555	2.26081	2.48339
Mammals	Axis_kuhlii	0.00216606	0.113943	4.63347	1.30103	2.35625	2.19382	2.26081	2.48339
Mammals	Axis_porcinus	0	0.0249406	4.57343	1.30103	2.35554	2.24304	2.26081	2.48339
Mammals	Blastocerus_dichotomus	0	0	5.01072	1.13672	2.43229	2.26364	2.12196	2.70111
Mammals	Capreolus_capreolus	0.251638	0.0211893	4.33579	1.23637	2.18469	2.17898	1.94939	2.61595
Mammals	Capreolus_pygargus	0.277609	0	4.33579	1.23045	2.29226	2.15076	1.96209	2.61595
Mammals	Cervus_elaphus	0.0149403	-0.0433514	5.20457	1.42975	2.3881	2.32975	2.19312	2.93044
Mammals	Cervus_nippon	0	0	4.72428	1.40515	2.34959	2.11403	2.23697	2.71443
Mammals	Dama_dama	0.0293838	0	4.80354	1.32428	2.36736	2.24304	2.26226	2.71193
Mammals	Elaphodus_cephalophus	0	0.0123846	4.52504	1.35459	2.25825	2.20412	2.16131	2.80028
Mammals	Elaphurus_davidianus	0.045323	0	5.22008	1.36736	2.45705	2.33445	2.22272	2.91455
Mammals	Hippocamelus_antisensis	0	0.0180949	4.83632	1.02531	2.37949	2.20412	2.05731	2.6042
Mammals	Hippocamelus_bisulcus	0	0	4.84274	1.03073	2.31254	2.20412	2.07454	2.72837
Mammals	Hydropotes_inermis	0.477121	0.0409564	4.10585	1.11213	2.27875	2	1.8163	2.32849
Mammals	Mazama_americana	0.0863598	0	4.36173	1.1404	2.35218	2.13033	2.26081	2.57992
Mammals	Mazama_bricenii	0.045323	0.0506378	4.21748	0.606113	2.3544	2.13033	1.80894	2.53988
Mammals	Mazama_chunyi	0.176091	0.0102965	4.20606	1.0926	2.3862	2.13033	1.90154	2.54552
Mammals	Mazama_gouazoubira	0	0.0210533	4.22141	1.1271	2.34215	2.05466	1.92271	2.79514
Mammals	Mazama_nana	0.0405102	0.0293848	4.21748	1.04101	2.31919	2.08763	1.86094	2.52169
Mammals	Mazama_pandora	0	0	4.31275	1.15584	2.35218	2.13033	2.26081	2.5966
Mammals	Mazama_rufina	0.045323	0.0423821	4.16583	0.783546	2.3544	2.13033	1.83948	2.55444
Mammals	Mazama_temama	0.0863598	0	4.36173	1.1404	2.35218	2.13033	2.26081	2.57992
Mammals	Muntiacus_atherodes	0.0811264	0.0147013	4.27736	1.1211	2.28157	2.06352	1.91863	2.62089
Mammals	Muntiacus_crinifrons	0	0.0169527	4.26928	1.07828	2.2913	2.12057	1.9513	2.5632
Mammals	Muntiacus_feae	0.0863598	0.0142418	4.34242	1.06602	2.2913	2.12057	1.9457	2.55435
Mammals	Muntiacus_gongshanensis	0.0801223	0.0149462	4.26928	1.09878	2.29471	2.0981	1.94193	2.57175
Mammals	Muntiacus_muntjak	0.0681859	0.130334	4.2458	1.24551	2.32222	2.06352	1.78487	2.43457
Mammals	Muntiacus_reevesi	0	0.176091	4.13033	1.36408	2.31971	2.12057	1.95929	2.43775
Mammals	Muntiacus_rooseveltorum	0	0.176091	4.13033	1.33033	2.31971	2.12057	1.95583	2.43775
Mammals	Muntiacus_vuquangensis	0.072049	0.0099449	4.56456	1.11161	2.30885	2.12427	2.01083	2.58791
Mammals	Odocoileus_hemionus	0.208173	0	4.75587	1.34242	2.31597	2.25726	1.87207	2.67943
Mammals	Odocoileus_virginianus	0.232996	0	4.81505	1.33445	2.30404	2.25692	2.11059	2.48996
Mammals	Ozotoceros_bezoarticus	0	0	4.53933	1.33995	2.34317	2.11806	2.22375	2.56229
Mammals	Pudu_mephistophiles	0	0.0496638	3.98565	1	2.21831	1.91645	1.76704	2.47823
Mammals	Pudu_puda	0.0128372	0.132656	3.9842	1.17922	2.31333	1.91645	1.78442	2.3601
Mammals	Rangifer_tarandus	0.0413927	0	5.0054	1.30535	2.34733	2.34482	2.07918	2.84209
Mammals	Rucervus_duvaucelii	0	-0.0417832	5.23356	1.37444	2.39784	2.17609	2.32854	3.03941
Mammals	Rucervus_eldii	0.00432137	0	4.97987	1.29189	2.38055	2.22401	2.37991	2.72562
Mammals	Rucervus_schomburgki	0.016311	0.0123687	5.03192	1.25447	2.37689	2.22885	2.20905	2.69602
Mammals	Rusa_alfredi	0	0	4.79934	1.32411	2.39722	2.33345	2.35793	2.77416
Mammals	Rusa_marianna	0.0349535	0.0114648	4.69423	1.24013	2.32589	2.14067	2.1148	2.58725
Mammals	Rusa_timorensis	0	0	4.79934	1.32394	2.40603	2.24117	2.35819	2.73161
Mammals	Rusa_unicolor	0	0	5.24925	1.42174	2.39408	2.35218	2.32843	2.79292
Mammals	Giraffa_camelopardalis	0.049218	-0.267606	5.90309	1.55991	2.65908	2.64841	2.26116	3.13996
Mammals	Okapia_johnstoni	0	-0.09691	5.36173	1.51851	2.6557	2.31702	2.2878	2.86106
Mammals	Hexaprotodon_liberiensis	0	-0.376751	5.33244	1.62634	2.30103	2.22401	2.32574	3.16463
Mammals	Hippopotamus_amphibius	0	-0.21467	6.4216	1.7364	2.37049	2.70329	2.52423	3.21867
Mammals	Moschus_anhuiensis	0.20412	0	4.09652	1.11213	2.24532	1.95424	1.67339	2.68108
Mammals	Moschus_berezovskii	0.162863	0	4.06777	1.11449	2.26538	1.97772	1.67339	2.69177
Mammals	Moschus_chrysogaster	0.0413927	0	4.09163	1.13302	2.27416	1.97772	1.67339	2.78785
Mammals	Moschus_cupreus	0.128722	0	4.11085	1.11213	2.24532	1.95424	1.67339	2.73022
Mammals	Moschus_fuscus	0.1453	0	4.13665	1.12167	2.24258	1.97772	1.67339	2.73121
Mammals	Moschus_leucogaster	0.128722	0	4.11085	1.11213	2.24532	1.95424	1.67339	2.73022
Mammals	Moschus_moschiferus	0.208173	0	4.11085	1.11213	2.22807	1.97772	1.88555	2.68108
Mammals	Babyrousa_babyrussa	0.146128	0.30103	4.96825	1.38021	2.19451	2.00325	2.32838	2.73866
Mammals	Babyrousa_bolabatuensis	0.146128	0.30103	4.96825	1.38021	2.19451	2.00325	2.32838	2.73866
Mammals	Babyrousa_celebensis	0.146128	0.30103	4.96825	1.38021	2.19451	2.00325	2.32838	2.73866
Mammals	Babyrousa_togeanensis	0.146128	0.30103	4.96825	1.38021	2.19451	2.00325	2.32838	2.73866
Mammals	Hylochoerus_meinertzhageni	0.638489	0.0413927	5.30171	1.12467	2.15323	2.31479	1.81724	2.7219
Mammals	Phacochoerus_aethiopicus	0.526985	0.115611	4.86513	1.27416	2.22234	2.17609	2.02668	2.7766
Mammals	Phacochoerus_africanus	0.477121	0.176091	4.96023	1.31789	2.22594	2.13211	1.92428	2.76193
Mammals	Potamochoerus_larvatus	0.477121	0.0413927	4.84819	1.30103	2.0823	2.15675	1.95978	3.03981
Mammals	Potamochoerus_porcus	0.477121	0.0413927	4.85126	1.30103	2.07918	2.15675	1.95978	3.03981
Mammals	Sus_ahoenobarbus	0.60206	0	5.01178	1.20862	2.08545	2.19728	2.02469	2.55931
Mammals	Sus_barbatus	0.60206	0	5.01178	1.20862	2.08545	2.19728	2.02469	2.55931
Mammals	Sus_cebifrons	0.701136	0	5.01178	1.17802	2.0853	2.13033	2.02469	2.45206
Mammals	Sus_celebensis	0.737987	0.030576	4.88081	1.14613	2.08515	2.18327	1.98454	2.43775
Mammals	Sus_oliveri	0.718917	0	5.01178	1.17802	2.08545	2.13033	2.02469	2.45206
Mammals	Sus_philippensis	0.718917	0	5.01178	1.17802	2.08545	2.13033	2.02469	2.45206
Mammals	Sus_salvanius	0.50515	0.0405182	3.90309	1.07918	2.04336	1.79576	1.91844	2.84511
Mammals	Sus_scrofa	0.74566	0.176091	5.13033	1.32222	2.06145	2.19728	1.99069	2.52375
Mammals	Sus_verrucosus	0.758533	0.0286727	4.91752	1.14613	2.08217	2.18327	1.98454	2.43775
Mammals	Catagonus_wagneri	0.388279	0.0619596	4.54941	0.954243	2.18207	2.02896	1.78082	3.00298
Mammals	Pecari_tajacu	0.260071	0.30103	4.31175	1.3927	2.15643	1.95904	1.70218	2.51033
Mammals	Tayassu_pecari	0.30103	0.222747	4.50241	1.32394	2.19866	2.02325	1.69558	2.78442
Mammals	Hyemoschus_aquaticus	0.091667	0	4.06258	1.11394	2.24536	1.90309	2.16765	2.55743
Mammals	Moschiola_meminna	0.176091	0.136169	3.38917	1.16062	2.17711	1.80956	1.86879	2.47866
Mammals	Tragulus_javanicus	0	0.0346753	3.24402	1.07918	2.15836	1.71121	1.92428	2.19939
Mammals	Tragulus_kanchil	0	0	3.58546	1.14613	2.18645	1.75001	1.93885	2.1953
Mammals	Tragulus_napu	0	0	3.58546	1.14613	2.18645	1.75001	1.93885	2.1953
Mammals	Tragulus_nigricans	0	0	3.58546	1.14613	2.18645	1.75001	1.93885	2.1953
Mammals	Tragulus_williamsoni	0	0	3.58546	1.14613	2.18645	1.75001	1.93885	2.1953
Mammals	Ailurus_fulgens	0.30103	0	3.67647	1.24304	2.09145	1.78437	2.13651	2.75732
Mammals	Atelocynus_microtis	0.589881	0.0545145	3.97772	1.04139	1.78108	1.96166	1.79013	2.53772
Mammals	Canis_adustus	0.619093	0.190332	4.01373	1.14613	1.80277	1.91316	1.78746	2.47156
Mammals	Canis_aureus	0.596597	0.0211893	4.04139	1.20412	1.79514	1.97486	1.84353	2.52375
Mammals	Canis_latrans	0.748576	0	4.04336	1.33837	1.79514	1.95722	1.73973	2.4958
Mammals	Canis_lupus	0.697229	-0.0861861	4.46525	1.30103	1.79377	2.1038	1.6721	2.82601
Mammals	Canis_mesomelas	0.596597	0	3.91631	1.14613	1.79588	1.86102	1.77815	2.48996
Mammals	Canis_simensis	0.60206	0.0413927	4.13093	1.25862	1.7983	1.98412	1.8624	2.87076
Mammals	Cerdocyon_thous	0.60206	0.278754	3.75904	1.0607	1.75056	1.82868	1.95424	2.44099
Mammals	Chrysocyon_brachyurus	0.477121	0.0276098	4.34733	1.19498	1.80618	2.10818	2.26901	2.86332
Mammals	Cuon_alpinus	0.633468	0.0211893	4.19728	1.20412	1.78888	2.02484	1.75838	2.56229
Mammals	Dusicyon_australis	0.434365	0.0677419	4.32393	0.719469	1.81331	1.98388	1.76821	2.56602
Mammals	Lycalopex_culpaeus	0.60206	0	4.11394	1.11658	1.78224	1.98235	1.78442	2.56257
Mammals	Lycalopex_fulvipes	0.620136	0.22542	3.60097	1.03743	1.75056	1.78487	1.82619	2.49485
Mammals	Lycalopex_griseus	0.621695	0.225632	3.60097	1.03743	1.74938	1.78125	1.82357	2.49562
Mammals	Lycalopex_gymnocercus	0.489958	0.0413927	3.67117	1.13672	1.77254	1.7918	1.81232	2.48313
Mammals	Lycalopex_sechurae	0.57018	0.179805	3.61458	0.995635	1.74825	1.76302	1.81781	2.50602
Mammals	Lycalopex_vetulus	0.549616	0.210853	3.73592	1.09893	1.74549	1.80891	1.95739	2.44099
Mammals	Lycaon_pictus	0.874772	0	4.38471	1.17778	1.85733	2.00942	1.949	2.84742
Mammals	Nyctereutes_procyonoides	0.799341	0	3.62655	1.09691	1.79127	1.75104	1.68435	2.51406
Mammals	Otocyon_megalotis	0.60206	0.30103	3.61805	1.13988	1.83251	1.77729	1.79725	2.56257
Mammals	Speothos_venaticus	0.61595	0.30103	3.77815	1.01424	1.83181	1.83719	2.00508	2.5046
Mammals	Urocyon_cinereoargenteus	0.590507	0	3.62531	1.1922	1.78873	1.82663	1.74036	2.53782
Mammals	Urocyon_littoralis	0.377488	0.0211893	3.28031	0.96575	1.72198	1.68629	1.78442	2.56036
Mammals	Vulpes_bengalensis	0.542825	0.0413927	3.33389	0.954243	1.71503	1.74883	1.78344	2.55417
Mammals	Vulpes_cana	0.30103	0.0272838	2.9975	1	1.7534	1.61591	1.65511	2.54415
Mammals	Vulpes_chama	0.458638	0.209346	3.53906	1	1.71991	1.73727	1.77959	2.49326
Mammals	Vulpes_corsac	0.69897	0.0211893	3.43136	1.11394	1.73136	1.77021	1.45187	2.70896
Mammals	Vulpes_ferrilata	0.673021	0.0211893	3.43136	1.04139	1.7328	1.77817	1.61734	2.70571
Mammals	Vulpes_lagopus	0.909556	0	3.5563	1.17609	1.72012	1.79233	1.69461	2.48287
Mammals	Vulpes_macrotis	0.647383	0	3.31973	1.20094	1.72997	1.70757	1.67284	2.56229
Mammals	Vulpes_pallida	0.739572	0	4.00642	1.29003	1.79286	1.81345	1.73973	2.4958
Mammals	Vulpes_rueppellii	0.477121	0	3.50515	1.15305	1.72428	1.68959	2.0855	2.56257
Mammals	Vulpes_velox	0.647383	0	3.31973	1.20117	1.72997	1.7113	1.67284	2.56229
Mammals	Vulpes_vulpes	0.675091	0	3.66089	1.17609	1.71894	1.79934	1.69644	2.48287
Mammals	Vulpes_zerda	0.372912	0	3.08189	1.16386	1.70757	1.59175	1.81954	2.46844
Mammals	Cryptoprocta_ferox	0.477121	0	3.97772	1.30103	1.96051	1.88254	2.11059	3.17493
Mammals	Eupleres_goudotii	0.09691	0.22237	3.45964	-0.60206	1.97248	1.77815	1.80556	2.54522
Mammals	Fossa_fossana	0	0.0413927	3.26811	1.04139	1.94579	1.65652	1.84132	2.86213
Mammals	Galidia_elegans	0	0	2.90309	1.27377	1.88144	1.56293	1.77283	2.86756
Mammals	Galidictis_fasciata	0	0	2.74035	0.39649	1.85409	1.5174	1.72614	2.51331
Mammals	Galidictis_grandidieri	0	0	3.14613	1.12472	1.89399	1.54406	1.78397	2.69734
Mammals	Mungotictis_decemlineata	-0.00217692	0.0857438	2.83156	1.05659	2.00077	1.51929	1.62512	2.87433
Mammals	Salanoia_concolor	0.41095	0.222177	2.85217	0.681241	1.67565	1.47437	1.67928	2.43776
Mammals	Acinonyx_jubatus	0.482874	-0.154902	4.70396	1.27875	1.95482	2.17325	2.02938	2.77742
Mammals	Caracal_caracal	0.477121	0.0413927	4.14613	1.25527	1.86899	1.91758	2.08636	2.65896
Mammals	Catopuma_badia	0.40956	0.279855	3.53523	1.18143	1.81644	1.75906	1.81645	2.64429
Mammals	Catopuma_temminckii	0.10721	0.0114293	4.0607	1.33244	1.97772	1.98618	2.01585	2.80555
Mammals	Felis_bieti	0.567026	0.305351	3.73933	1.25285	1.81103	1.88478	1.91118	2.48831
Mammals	Felis_catus	0.567026	0.305351	3.66021	1.27875	1.80618	1.79536	1.91118	2.48287
Mammals	Felis_chaus	0.477121	0.30103	4	1.30058	1.79514	1.86158	1.96051	2.5834
Mammals	Felis_manul	0.617	0.304149	3.54407	1.19324	1.85814	1.7865	1.81817	2.56243
Mammals	Felis_margarita	0.653213	0.30103	3.43933	1.13751	1.82581	1.73373	1.75009	2.43769
Mammals	Felis_nigripes	0.281033	0.60206	3.32736	1.13909	1.82581	1.65324	1.82756	2.64836
Mammals	Felis_silvestris	0.567026	0.305351	3.70213	1.25527	1.81103	1.79536	1.91118	2.48831
Mammals	Leopardus_braccatus	0.39794	0.260424	3.46982	1.29115	1.82995	1.76686	1.81802	2.71248
Mammals	Leopardus_colocolo	0.39794	0.259614	3.46982	1.2917	1.85227	1.8451	1.87208	2.73118
Mammals	Leopardus_geoffroyi	0.305351	0.118926	3.60206	1.36173	1.87381	1.8451	1.83404	2.68034
Mammals	Leopardus_guigna	0.357389	0.2928	3.34583	1.0534	1.78445	1.69285	1.81253	2.6176
Mammals	Leopardus_jacobitus	0.424031	0.265146	3.91029	1.18363	1.81165	1.77784	1.91301	2.62146
Mammals	Leopardus_pardalis	0.220108	0	4.02119	1.39387	1.90499	1.9406	2.02604	2.82184
Mammals	Leopardus_tigrinus	0.176091	0.253208	3.35218	1.33829	1.87908	1.74036	1.74701	2.81966
Mammals	Leopardus_wiedii	0.176091	0.230219	3.5563	1.32222	1.9099	1.84149	1.74819	2.81889
Mammals	Leptailurus_serval	0.371068	0.39794	4.07918	1.35025	1.8563	1.96202	2.10664	2.91434
Mammals	Lynx_canadensis	0.503791	0	3.986	1.42759	1.79934	1.90642	2.18184	2.7289
Mammals	Lynx_lynx	0.352183	0	4.32531	1.37475	1.82279	2.03165	1.93952	2.8055
Mammals	Lynx_pardinus	0.39794	0.2752	4.00966	1.05244	1.83184	2.01285	1.95449	2.63926
Mammals	Lynx_rufus	0.403121	0	3.97313	1.42813	1.81954	1.978	1.91302	2.8055
Mammals	Neofelis_nebulosa	0.352183	-0.0478846	4.29003	1.29003	1.96911	1.97835	2.1128	2.87707
Mammals	Panthera_leo	0.451018	0	5.17337	1.43136	2.03743	2.33598	2.33445	3.03941
Mammals	Panthera_onca	0.30103	-0.30103	4.90929	1.36173	2.00322	2.20162	2.10037	2.9572
Mammals	Panthera_pardus	0.330414	0	4.72489	1.36173	1.98677	2.21586	2.04139	2.97174
Mammals	Panthera_tigris	0.409933	-0.39794	5.10992	1.41954	2.02197	2.36406	2.08279	3.10312
Mammals	Pardofelis_marmorata	0.30103	0	4.67543	1.36173	1.98677	1.97948	2.04139	2.97174
Mammals	Prionailurus_bengalensis	0.39794	0.214844	3.61805	1.17609	1.81985	1.94281	1.6507	2.75103
Mammals	Prionailurus_iriomotensis	0.39794	0.214844	3.61805	1.17609	1.81985	1.83457	1.6507	2.75103
Mammals	Prionailurus_planiceps	0.42787	0.316823	3.71112	1.15088	1.74819	1.68458	1.85934	2.60931
Mammals	Prionailurus_rubiginosus	0.348305	0.28947	3.13033	1.25245	1.8321	1.6464	1.82694	2.67143
Mammals	Prionailurus_viverrinus	0.30103	0.248767	4.02735	1.23384	1.85388	1.9132	2.13341	2.79198
Mammals	Puma_concolor	0.440909	-0.327902	4.68124	1.33953	1.9652	2.22471	1.95424	2.95999
Mammals	Puma_yagouaroundi	0.369216	0.30103	3.8451	1.22466	1.86332	1.86669	1.95491	2.90499
Mammals	Atilax_paludinosus	0.30103	0.30103	3.51851	1.26027	1.88081	1.7478	1.5563	2.37075
Mammals	Bdeogale_crassicauda	-0.00877392	0.280396	3.21645	1.03409	1.85807	1.71789	1.87174	2.647
Mammals	Bdeogale_jacksoni	0	0.25672	3.39794	1.19866	1.85914	1.78225	1.88418	2.71981
Mammals	Bdeogale_nigripes	0	0.254625	3.36389	1.19866	1.85987	1.78225	1.88178	2.72843
Mammals	Crossarchus_alexandri	0.60206	0.248401	3.17707	0.601154	1.76996	1.65272	1.62469	2.51293
Mammals	Crossarchus_ansorgei	0.505268	0.285838	2.8451	0.942249	1.77567	1.58856	1.59043	2.48698
Mammals	Crossarchus_obscurus	0.60206	0.39794	2.89763	0.954243	1.83557	1.59604	1.36173	2.43775
Mammals	Crossarchus_platycephalus	0.60206	0.39794	2.89763	0.954243	1.83557	1.59604	1.36173	2.43775
Mammals	Cynictis_penicillata	0.30103	0.30103	2.77706	1.18137	1.74821	1.52626	1.78442	2.86332
Mammals	Dologale_dybowskii	0.60206	0.255895	2.55861	0.952766	1.66058	1.49077	1.6097	2.43297
Mammals	Helogale_hirtula	0.579553	0.24793	2.68541	0.984527	1.66236	1.38894	1.61407	2.41548
Mammals	Helogale_parvula	0.503791	0.352183	2.43902	1.15962	1.73866	1.36323	1.32222	2.62638
Mammals	Herpestes_brachyurus	0.542825	0.256123	3.14494	0.94939	1.7791	1.7261	1.66554	2.55183
Mammals	Herpestes_edwardsi	0.414973	0.518514	3.00346	1.09005	1.78005	1.71942	1.54158	2.49326
Mammals	Herpestes_fuscus	0.373831	0.30103	2.71567	0.94939	1.78725	1.61749	1.73592	2.61835
Mammals	Herpestes_ichneumon	0.470557	0.09691	3.46982	1.21385	1.87102	1.7865	1.77438	2.86346
Mammals	Herpestes_javanicus	0.344392	0.30103	2.8893	1.12303	1.6902	1.66746	1.69897	2.47857
Mammals	Herpestes_naso	0.440429	0.27412	3.47742	1.0534	1.79181	1.77914	1.82013	2.58612
Mammals	Herpestes_semitorquatus	0.542825	0.235802	3.14494	0.94939	1.78065	1.7261	1.68345	2.53914
Mammals	Herpestes_smithii	0.39794	0.286464	3.23109	1.25042	1.80463	1.72274	1.81311	2.68562
Mammals	Herpestes_urva	0.477121	0.290598	3.32709	1.12412	1.81757	1.76202	1.79104	2.61025
Mammals	Herpestes_vitticollis	0.417472	0.292702	3.36455	1.10735	1.79992	1.7508	1.77134	2.56559
Mammals	Ichneumia_albicauda	0.367356	0.205869	3.54407	1.07918	1.87291	1.80675	2.43769	2.8778
Mammals	Liberiictis_kuhni	0.475536	0.244858	3.26137	0.668231	1.78812	1.63956	1.72957	2.51963
Mammals	Mungos_gambianus	0.455237	0.25581	3.21616	0.733063	1.78894	1.60189	1.67907	2.5289
Mammals	Mungos_mungo	0.428135	0.30103	3.12434	1.07918	1.78469	1.60875	1.31973	2.53608
Mammals	Paracynictis_selousi	0.352183	0.267006	3.23926	1.08825	1.79012	1.6522	1.80124	2.6021
Mammals	Rhynchogale_melleri	0.30103	0.312232	3.35031	1.11527	1.79268	1.67421	1.86529	2.64166
Mammals	Suricata_suricatta	0.586587	0	2.88986	1.10266	1.88649	1.50223	1.64345	2.56229
Mammals	Crocuta_crocuta	0.30103	0	4.79934	1.61384	2.04139	2.13958	2.50746	3.02106
Mammals	Hyaena_brunnea	0.361728	-0.39794	4.63325	1.36173	1.97194	2.10623	2.48064	3
Mammals	Hyaena_hyaena	0.39794	0.133539	4.54494	1.38021	1.95665	2.0597	2.4456	2.93225
Mammals	Proteles_cristata	0.421604	0.275176	3.90954	1.28911	1.94579	1.87446	2.09944	2.80028
Mammals	Conepatus_chinga	0.522969	0.211558	3.53148	1	1.77055	1.6902	1.79401	2.51805
Mammals	Conepatus_humboldtii	0.542825	0.221716	3.35195	0.919078	1.793	1.6249	1.72027	2.51829
Mammals	Conepatus_leuconotus	0.544068	0.176091	3.42247	0.845098	1.77815	1.68124	1.65858	2.50458
Mammals	Conepatus_semistriatus	0.601517	0.204836	3.20376	0.930172	1.78442	1.6902	1.73245	2.51497
Mammals	Mephitis_macroura	0.63749	0.216346	3.01342	0.94118	1.77478	1.54842	1.63677	2.52094
Mammals	Mephitis_mephitis	0.70757	0.0827854	3.46982	1.09502	1.79934	1.63324	1.77815	2.52825
Mammals	Mydaus_javanensis	0.39794	0.230323	3.39794	0.93047	1.78022	1.67723	1.7562	2.55174
Mammals	Mydaus_marchei	0.487404	0.223651	3.39794	0.931355	1.77456	1.62818	1.7458	2.51319
Mammals	Spilogale_angustifrons	0.875061	0.153815	2.78675	1.04369	1.57101	1.5434	1.71763	2.48339
Mammals	Spilogale_gracilis	0.705008	0.153815	2.78675	1.03259	1.57101	1.5434	1.71763	2.48339
Mammals	Spilogale_putorius	0.69897	0.176091	2.76585	1	1.51838	1.5048	1.69897	2.29438
Mammals	Spilogale_pygmaea	0.583765	0	2.49485	0.913928	1.67671	1.53782	1.69651	2.4824
Mammals	Aonyx_capensis	0.40824	0.175804	4.33064	1.14613	1.79934	1.95789	1.72535	2.56612
Mammals	Arctonyx_collaris	0.477121	0.25709	4.02119	1.17075	1.63236	1.84205	2.01741	2.64075
Mammals	Eira_barbara	0.30103	0.24023	3.61647	1.25527	1.82383	1.81045	1.91636	2.8451
Mammals	Enhydra_lutris	0	-0.0809219	2.97463	1.27875	2.33465	1.54283	2.2438	2.81917
Mammals	Galictis_cuja	0.544068	0.179872	3	1.0086	1.66333	1.64013	1.75762	2.50962
Mammals	Galictis_vittata	0.30103	0.212849	3.36642	1.04744	1.59733	1.74036	1.87148	2.66934
Mammals	Gulo_gulo	0.453318	-0.30103	4.10696	1.25527	1.71128	1.90849	1.92241	2.87887
Mammals	Hydrictis_maculicollis	0.30103	0.0413927	3.60206	1.3596	1.78445	1.84944	1.78161	2.92522
Mammals	Ictonyx_striatus	0.33646	0	2.90903	1.12494	1.56257	1.5557	1.89763	2.48287
Mammals	Lontra_canadensis	0.426511	-0.0268721	3.90781	1.379	1.78658	1.85827	2.08636	2.86332
Mammals	Lontra_felina	0.461649	0.0413927	4.04904	0.532542	1.87662	1.87406	1.84353	2.63809
Mammals	Lontra_longicaudis	0.490661	0.236699	3.8468	1.17294	1.75523	1.85127	1.88811	2.647
Mammals	Lontra_provocax	0.437315	0.237469	3.87506	1.06189	1.73836	1.84763	1.87526	2.64606
Mammals	Lutra_lutra	0.308564	0	3.89261	1.26007	1.79682	1.87735	1.76214	2.73878
Mammals	Lutra_nippon	0.308564	0	3.89261	1.26007	1.79682	1.87735	1.76214	2.73878
Mammals	Lutra_sumatrana	0.451642	0.223489	3.77602	1.02228	1.72867	1.8984	1.84597	2.62801
Mammals	Lutrogale_perspicillata	0.614897	0.0375744	3.95213	1.24777	1.79935	1.90516	1.96057	2.97494
Mammals	Lyncodon_patagonicus	0.544068	0.17213	3	1.0086	1.63409	1.58731	1.75432	2.51317
Mammals	Martes_americana	0.436163	0	2.95036	1.24838	1.44716	1.61876	1.6602	2.6592
Mammals	Martes_flavigula	0.39794	0.193125	3.39794	1.14613	2.17508	1.77756	1.95177	3.10131
Mammals	Martes_foina	0.577492	0.0211893	3.23045	1.25748	1.47712	1.69837	1.81954	2.73878
Mammals	Martes_gwatkinsii	0.386362	0.24149	3.30931	1.09875	1.65464	1.7087	1.95775	2.69178
Mammals	Martes_martes	0.579784	0	3.11394	1.23045	1.48615	1.71475	1.75523	2.70627
Mammals	Martes_melampus	0.471056	0.199592	3	1.0902	1.56185	1.69263	1.7814	2.59848
Mammals	Martes_pennanti	0.465383	0	3.50174	1.00632	1.60724	1.83869	1.88513	2.61683
Mammals	Martes_zibellina	0.495544	0.191017	3.02804	1.26442	1.48287	1.70325	1.74226	2.67002
Mammals	Meles_anakuma	0.49276	0	4.07496	1.20952	1.6902	1.90469	1.96515	2.6056
Mammals	Meles_leucurus	0.49276	0	4.07496	1.20952	1.6902	1.90469	1.96515	2.6056
Mammals	Meles_meles	0.49276	0	4.07496	1.20952	1.6902	1.90469	1.96515	2.6056
Mammals	Mellivora_capensis	0.367356	0.30103	4	1.42325	2.25527	1.86122	1.37767	2.85587
Mammals	Melogale_everetti	0.39794	0.211087	3.2839	1.07205	1.60672	1.61712	1.81417	2.61429
Mammals	Melogale_moschata	0.352183	0.217476	2.90593	1.16879	1.59689	1.6095	1.80435	2.64908
Mammals	Melogale_orientalis	0.439333	0.21543	3.2839	1.09451	1.58716	1.61712	1.83124	2.64401
Mammals	Melogale_personata	0.439333	0.215782	3.2839	1.09956	1.58803	1.61712	1.82226	2.64282
Mammals	Mustela_africana	0.640963	0.165645	2.72996	0.943278	1.59232	1.53723	1.68757	2.44913
Mammals	Mustela_altaica	0.761176	0.0413927	2.24457	0.952206	1.59132	1.42367	1.72268	2.3614
Mammals	Mustela_erminea	0.829625	0	2.04269	1.04695	1.6361	1.43189	1.65657	1.97763
Mammals	Mustela_eversmanii	0.893207	0	2.98925	1.04532	1.58356	1.6498	1.70684	2.49415
Mammals	Mustela_felipei	0.685235	0.15345	2.3249	0.948235	1.54937	1.33425	1.62417	2.35238
Mammals	Mustela_frenata	0.79379	0	2.23125	0.869232	1.3972	1.39385	1.5682	2.21011
Mammals	Mustela_itatsi	0.811575	0.0197914	2.72497	0.945304	1.47885	1.54155	1.77815	2.4759
Mammals	Mustela_kathiah	0.654305	0.161967	2.42118	0.94506	1.59967	1.42253	1.66272	2.33347
Mammals	Mustela_lutreola	0.653213	0.0413927	2.75315	1	1.64088	1.59702	1.75755	2.5092
Mammals	Mustela_lutreolina	0.811575	0.0271399	2.69771	0.945304	1.47885	1.49768	1.77815	2.48704
Mammals	Mustela_nigripes	0.53084	0.0413927	2.95766	1.07918	1.63347	1.63141	1.77568	2.56257
Mammals	Mustela_nivalis	0.706291	0.176091	1.69679	0.980003	1.56217	1.41497	1.60909	2.07918
Mammals	Mustela_nudipes	0.60206	0.0887222	2.75543	0.0669468	1.58274	1.53523	1.69424	2.38333
Mammals	Mustela_putorius	0.885361	0.100371	2.90795	1.04532	1.61794	1.61221	1.73552	2.49171
Mammals	Mustela_sibirica	0.811575	0.0201055	2.72497	0.945304	1.47885	1.54155	1.77815	2.47633
Mammals	Mustela_strigidorsa	0.5461	0.0266591	3.17609	1.04719	1.62676	1.48534	1.74836	2.5644
Mammals	Mustela_subpalmata	0.706291	0.176091	1.69679	0.980003	1.56217	1.41497	1.60909	2.07918
Mammals	Neovison_macrodon	0.4389	0.280004	3.5285	1.10763	1.69196	1.81954	1.85942	2.62726
Mammals	Neovison_vison	0.677607	0	2.95412	1.02921	1.55896	1.63347	1.6902	2.47381
Mammals	Poecilogale_albinucha	0.345374	0.138303	2.45153	0.716003	1.50858	1.5212	1.85032	2.83058
Mammals	Pteronura_brasiliensis	0.287802	0	4.38021	1.13566	1.8375	2.10346	2.08091	2.86346
Mammals	Taxidea_taxus	0.477121	-0.130768	3.90309	1.41497	1.64147	1.80562	1.7087	2.34967
Mammals	Vormela_peregusna	0.760422	0.0413927	2.7344	0.94939	1.78442	1.54377	1.48027	1.95978
Mammals	Nandinia_binotata	0.30103	0.30103	3.3359	1.23469	1.81177	1.73179	1.80618	3.03941
Mammals	Odobenus_rosmarus	0.071882	-0.30103	5.92763	1.60206	2.54864	2.50719	2.82607	3.3023
Mammals	Arctocephalus_australis	0	0	4.83238	1.4809	2.38236	2.24768	2.58877	3.03955
Mammals	Arctocephalus_forsteri	0	0	4.83238	1.42359	2.37882	2.25421	2.5563	3.16406
Mammals	Arctocephalus_galapagoensis	0	0	4.65321	1.34242	2.3728	2.20243	2.66098	3.03971
Mammals	Arctocephalus_gazella	0	0	4.83238	1.36078	2.41523	2.21322	2.4347	3.03971
Mammals	Arctocephalus_philippii	0	0.0413927	4.97772	1.25527	2.56263	2.26658	2.48344	3.15754
Mammals	Arctocephalus_pusillus	0	0	5.10568	1.32222	2.55368	2.32627	2.549	3.11208
Mammals	Arctocephalus_townsendi	0	0	5.0046	1.36173	2.39161	2.23157	2.51851	3.03955
Mammals	Arctocephalus_tropicalis	0.0791812	0.0211893	4.85194	1.30517	2.55343	2.08281	2.4347	3.18715
Mammals	Callorhinus_ursinus	0	-0.158015	4.74402	1.41497	2.40611	2.2861	2.02938	3.16465
Mammals	Eumetopias_jubatus	0	0	5.58259	1.47712	2.48862	2.47295	2.54531	3.25603
Mammals	Neophoca_cinerea	0	-0.161151	5.27709	1.20412	2.49385	2.33225	2.74731	3.03969
Mammals	Otaria_flavescens	0	0	5.28706	1.39445	2.55308	2.36851	2.56185	3.16465
Mammals	Phocarctos_hookeri	0	0.0211893	5.43696	1.11101	2.56229	2.35401	2.38639	3.3075
Mammals	Zalophus_californianus	0.0413927	-0.05061	5.2003	1.47712	2.52484	2.35401	2.49831	3.2158
Mammals	Zalophus_japonicus	0.0413927	-0.05061	5.2003	1.47712	2.52484	2.35401	2.49831	3.2158
Mammals	Zalophus_wollebaeki	0	-0.05061	5.2003	1.47712	2.52484	2.35401	2.50933	3.26156
Mammals	Cystophora_cristata	0	0.0211893	5.38996	1.54407	2.5245	2.44894	0.960509	3.03971
Mammals	Erignathus_barbatus	0	-0.0245682	5.4523	1.49136	2.4396	2.42268	1.25527	3.29643
Mammals	Halichoerus_grypus	0	-0.0315171	5.29572	1.64836	2.46423	2.34039	1.27376	3.17589
Mammals	Histriophoca_fasciata	0	0.0211893	4.8341	1.42325	2.47593	2.18097	1.39794	3.03971
Mammals	Hydrurga_leptonyx	-0.00877392	0.0413927	5.57481	1.41497	2.46111	2.47989	1.4832	3.12356
Mammals	Leptonychotes_weddellii	0	0.0413927	5.61367	1.39794	2.49417	2.44011	1.63699	3.18526
Mammals	Lobodon_carcinophaga	0	-0.0245682	5.37718	1.57403	2.43106	2.38343	1.44716	3.16465
Mammals	Mirounga_angustirostris	0	0.0211893	5.9612	1.19866	2.46334	2.68636	1.43136	3.16465
Mammals	Mirounga_leonina	0	-0.00877392	6.14613	1.33202	2.37617	2.80188	1.3604	3.03176
Mammals	Monachus_monachus	0	-0.113509	5.45475	1.37444	2.50443	2.41573	1.66276	3.18024
Mammals	Monachus_schauinslandi	0	-0.05061	5.29613	1.42085	2.53675	2.35425	1.584	3.26155
Mammals	Monachus_tropicalis	0	-0.05061	5.29613	1.10537	2.56229	2.42232	1.67207	3.20537
Mammals	Ommatophoca_rossii	-0.00877392	0.0211893	5.29658	1.32222	2.52484	2.31616	1.44716	3.16465
Mammals	Pagophilus_groenlandicus	0	0.0211893	5.1496	1.47712	2.38543	2.24568	1.05521	3.27005
Mammals	Phoca_largha	0	0	4.96894	1.54407	2.4326	2.22205	1.47712	3.15785
Mammals	Phoca_vitulina	0	0	4.97443	1.60206	2.4041	2.25669	1.48244	3.15785
Mammals	Pusa_caspica	0	0	4.93781	1.63849	2.46082	2.19197	1.4877	3.1838
Mammals	Pusa_hispida	0	0	4.94483	1.63347	2.39967	2.08585	1.68751	3.34074
Mammals	Pusa_sibirica	0.00432137	0	4.95182	1.74819	2.44056	2.1292	1.82643	3.32818
Mammals	Bassaricyon_alleni	0	0.191359	3.09298	1.39562	1.87699	1.64654	1.95177	2.81279
Mammals	Bassaricyon_beddardi	0.506595	0.25355	3.09167	0.895532	1.77289	1.67669	1.69909	2.52036
Mammals	Bassaricyon_gabbii	0	0.189115	3.0943	1.38021	1.87699	1.64654	1.95177	2.81279
Mammals	Bassaricyon_lasius	0.51608	0.247704	3.07918	0.933054	1.77327	1.67669	1.69782	2.51468
Mammals	Bassaricyon_pauli	0.513267	0.258703	3.07918	0.94118	1.77403	1.67669	1.67914	2.51299
Mammals	Bassariscus_astutus	0.477121	0	3.00448	1.20412	1.73424	1.61278	1.73111	2.47712
Mammals	Bassariscus_sumichrasti	0.30103	0.265242	2.95713	1.36875	1.81103	1.62709	2.07671	2.75657
Mammals	Nasua_narica	0.620136	0.0413927	3.57403	1.34275	1.89163	1.79934	2.1038	2.85248
Mammals	Nasua_nasua	0.580925	0.0413927	3.60206	1.31518	1.86941	1.77729	1.9345	2.89537
Mammals	Nasuella_olivacea	0.458507	0.256844	3.1271	0.176091	1.79027	1.58565	1.64175	2.48436
Mammals	Potos_flavus	0	0	3.38398	1.50515	2.06408	1.80262	2.05715	2.91948
Mammals	Procyon_cancrivorus	0.439333	0.280634	3.79727	1.21705	1.82069	1.77919	2.04673	2.69739
Mammals	Procyon_lotor	0.5302	0	3.70544	1.31352	1.8056	1.77815	1.95904	2.56229
Mammals	Procyon_pygmaeus	0.428215	0.266405	3.471	1.06966	1.79373	1.71058	1.87674	2.58646
Mammals	Ailuropoda_melanoleuca	0.187521	-0.154902	5.07004	1.50515	2.11786	2.1532	2.26007	3.37134
Mammals	Helarctos_malayanus	0.0413927	-0.163553	4.66276	1.49136	1.99273	2.1174	1.95598	3.3753
Mammals	Melursus_ursinus	0.187521	-0.200659	5	1.56407	2.29667	2.22984	1.88133	3.07147
Mammals	Tremarctos_ornatus	0.176091	-0.0598525	5.03842	1.5613	2.35324	2.25122	1.95446	3.16465
Mammals	Ursus_americanus	0.391817	-0.39794	5.1219	1.50134	1.95908	2.20152	2.29183	3.10653
Mammals	Ursus_arctos	0.356026	-0.39794	5.38112	1.63849	2.01284	2.35889	2.32838	3.12073
Mammals	Ursus_maritimus	0.220108	-0.39794	5.5702	1.64123	2.16854	2.35146	2.5138	3.23905
Mammals	Ursus_thibetanus	0.222716	0.0413927	4.99876	1.57311	2.32849	2.21823	1.99527	3.00647
Mammals	Arctictis_binturong	0.39794	0.30103	4.11394	1.38576	1.96379	1.94205	1.89763	2.96614
Mammals	Arctogalidia_trivirgata	0.39794	0.30103	3.35218	1.20253	1.65948	1.72382	1.78442	3.03941
Mammals	Chrotogale_owstoni	0.30103	0.176091	3.51307	1.1018	1.78442	1.78006	1.85827	2.56919
Mammals	Civettictis_civetta	0.363612	0.342423	4.13566	1.44716	1.83506	1.92432	2.07918	2.56229
Mammals	Cynogale_bennettii	0.332438	0.204774	3.61524	0.69897	1.80846	1.81276	1.84725	2.52295
Mammals	Diplogale_hosei	0.375652	0.198277	3.73656	-0.778151	1.82471	1.77784	1.8308	2.49498
Mammals	Genetta_abyssinica	0.347868	0.244228	3.14782	1.14014	1.79375	1.70021	1.8103	2.59718
Mammals	Genetta_angolensis	0.383889	0.228853	3.26943	0.765296	1.8074	1.72099	1.77209	2.53972
Mammals	Genetta_cristata	0.30103	0.30103	3.18171	1.38224	1.86909	1.71181	1.85081	2.95553
Mammals	Genetta_genetta	0.359835	0.30103	3.27107	1.33445	1.88133	1.75299	1.85612	3.16997
Mammals	Genetta_johnstoni	0.382343	0.244334	3.34733	1.07812	1.78637	1.76343	1.81261	2.58134
Mammals	Genetta_maculata	0.361728	0.253773	3.34733	1.30776	1.85697	1.74158	1.81616	2.90617
Mammals	Genetta_pardina	0.371991	0.30103	3.26007	1.30776	1.84888	1.74949	1.77119	3.06123
Mammals	Genetta_piscivora	-0.0177288	0.25292	3.21697	1.08159	1.87138	1.65376	1.83201	2.64059
Mammals	Genetta_poensis	0.371991	0.30103	3.26007	1.30776	1.84888	1.74949	1.77119	3.06123
Mammals	Genetta_servalina	0.176091	0.218071	3.07035	1.15305	1.86603	1.72689	1.81606	2.61723
Mammals	Genetta_thierryi	0.357512	0.226627	3.14613	0.690934	1.80542	1.69838	1.74139	2.52769
Mammals	Genetta_tigrina	0.39794	0.30103	3.24551	1.25778	1.84888	1.74949	1.77119	3.06123
Mammals	Genetta_victoriae	0.391725	0.211432	3.43834	0.0669468	1.825	1.75996	1.78101	2.50241
Mammals	Hemigalus_derbyanus	0.30103	0.278331	3.37566	1.20412	1.83516	1.68513	1.85074	2.74099
Mammals	Macrogalidia_musschenbroekii	0.338278	0.21451	3.71171	-0.0408555	1.84854	1.84601	1.86864	2.49558
Mammals	Paguma_larvata	0.361728	0.30103	3.63347	1.25527	1.85728	1.84358	2.03794	2.71904
Mammals	Paradoxurus_hermaphroditus	0.517196	0.30103	3.50243	1.36906	1.77815	1.79318	1.85261	2.53338
Mammals	Paradoxurus_jerdoni	0.477121	0.23682	3.54782	1.06958	1.78778	1.81261	1.8804	2.54735
Mammals	Paradoxurus_zeylonensis	0.39794	0.283202	3.41508	1.24838	1.8212	1.77721	1.84044	2.67546
Mammals	Poiana_leightoni	0.348305	0.206249	2.75594	0.725639	1.73874	1.58141	1.65372	2.5011
Mammals	Poiana_richardsonii	0.348305	0.206249	2.75594	0.725639	1.73874	1.58141	1.65372	2.5011
Mammals	Prionodon_linsang	0.332438	0.193125	2.83974	1.02938	1.75225	1.62796	1.6938	2.50593
Mammals	Prionodon_pardicolor	0.30103	0.193125	3.45046	1.12953	1.76913	1.54801	1.78899	2.52999
Mammals	Viverra_civettina	0.363612	0.342423	4.10962	1.44716	1.83506	1.93778	2.07918	2.56229
Mammals	Viverra_megaspila	0.41073	0.223385	3.81614	0.888367	1.81209	1.97772	1.87619	2.56312
Mammals	Viverra_tangalunga	0.283301	0.264121	3.86629	1.07918	1.84594	1.90466	1.89513	2.5426
Mammals	Viverra_zibetha	0.460898	0.30103	4	1.30103	1.90472	1.94615	1.48027	2.77572
Mammals	Viverricula_indica	0.580925	0.238206	3.47121	1.02119	1.78477	1.76686	2.11178	2.51756
Mammals	Balaena_mysticetus	0	-0.522879	7.90309	1.60206	2.57967	3.13333	2.54654	3.80561
Mammals	Eubalaena_australis	0	-0.341744	7.36173	1.8451	2.56049	3.15076	2.35071	3.51654
Mammals	Eubalaena_glacialis	0	-0.537602	7.36173	1.82607	2.54155	3.2456	2.32849	3.52478
Mammals	Eubalaena_japonica	0	-0.537602	7.36173	1.82607	2.54408	3.2456	2.4367	3.5441
Mammals	Balaenoptera_acutorostrata	0	0	6.87506	1.68574	2.48659	2.89568	2.2236	3.43775
Mammals	Balaenoptera_bonaerensis	0	0	6.87506	1.69897	2.48344	2.89568	2.2236	3.43775
Mammals	Balaenoptera_borealis	0.00432137	-0.346787	7.30103	1.86923	2.53906	3.2831	2.36191	3.51516
Mammals	Balaenoptera_edeni	0	-0.30103	7.30103	1.85733	2.57519	3.15906	2.43763	3.49192
Mammals	Balaenoptera_musculus	0	-0.387216	8.17319	1.94201	2.51451	3.48416	2.32707	3.29221
Mammals	Balaenoptera_physalus	0	-0.39794	7.58883	1.97772	2.53403	3.25335	2.33629	3.36388
Mammals	Megaptera_novaeangliae	0	-0.30103	7.47712	1.9345	2.54262	3.147	2.46289	3.21564
Mammals	Cephalorhynchus_commersonii	0	-0.336691	4.83696	1.25527	2.56257	2.25527	2.48344	3.34386
Mammals	Cephalorhynchus_eutropia	-0.00656377	-0.326613	4.65321	1.29858	2.48153	2.28103	2.5222	3.40769
Mammals	Cephalorhynchus_heavisidii	-0.0132283	-0.389457	4.77815	1.37386	2.50463	2.25527	2.60137	3.40769
Mammals	Cephalorhynchus_hectori	0	-0.376751	4.69897	1.30103	2.52484	2.25527	2.55102	3.44709
Mammals	Delphinus_capensis	-0.00436481	-0.376751	4.89108	1.30103	2.49943	2.4014	2.50458	3.22391
Mammals	Delphinus_delphis	-0.00436481	-0.376751	4.89108	1.30103	2.4726	2.4014	2.55909	3.19698
Mammals	Feresa_attenuata	0	-0.370004	5.18041	1.32222	2.52917	2.43136	2.57452	3.40633
Mammals	Globicephala_macrorhynchus	0	-0.657577	5.86094	1.79934	2.65514	2.78533	2.86332	3.54033
Mammals	Globicephala_melas	0	-0.614649	6.02531	1.69708	2.65653	2.85082	2.86065	3.39305
Mammals	Grampus_griseus	0	-0.380211	5.62839	1.47712	2.56243	2.60206	2.65954	3.56259
Mammals	Lagenodelphis_hosei	0	-0.30103	5.21484	1.20412	2.52478	2.4216	2.63943	3.41885
Mammals	Lagenorhynchus_acutus	0.0863598	-0.39794	5.27072	1.43136	2.50429	2.43024	2.73866	3.34873
Mammals	Lagenorhynchus_albirostris	0	-0.407646	5.2632	1.11394	2.52466	2.48777	2.73872	3.76671
Mammals	Lagenorhynchus_australis	0	-0.407802	5.25527	1.11394	2.52466	2.48777	2.73872	3.76671
Mammals	Lagenorhynchus_cruciger	0	-0.370112	4.85974	1.25527	2.5626	2.25527	2.56263	3.34386
Mammals	Lagenorhynchus_obliquidens	0	-0.672098	5.01284	1.48702	2.5038	2.42379	2.68066	3.58359
Mammals	Lagenorhynchus_obscurus	0	-0.378478	4.90309	1.54407	2.54468	2.30535	2.56259	3.34074
Mammals	Lissodelphis_borealis	0.00174821	-0.30103	5.05308	1.33412	2.56263	2.48714	2.61125	3.56259
Mammals	Lissodelphis_peronii	0.00524396	-0.323131	5	1.30374	2.56259	2.38021	2.58987	3.30771
Mammals	Orcaella_brevirostris	0	-0.404049	5.27875	1.47712	2.62941	2.41913	2.67337	3.2615
Mammals	Orcinus_orca	0	-0.677781	6.63347	1.95424	2.65775	2.96503	2.64678	3.62396
Mammals	Peponocephala_electra	0	-0.438665	5.31387	1.6721	2.56243	2.44716	2.65571	3.6279
Mammals	Pseudorca_crassidens	-0.00656377	-0.920819	6.13354	1.52526	2.65716	2.78533	2.73838	3.54306
Mammals	Sotalia_fluviatilis	-0.00656377	-0.39794	4.66901	1.48269	2.51885	2.27184	2.55588	3.34074
Mammals	Sousa_chinensis	0	-0.479298	5.44716	1.39707	2.56263	2.39794	2.65158	3.54031
Mammals	Sousa_teuszii	0	-0.239744	5	1.24304	2.56263	2.39794	2.96057	3.30295
Mammals	Stenella_attenuata	0	-0.455932	5.05115	1.66276	2.53794	2.3294	2.7348	3.51683
Mammals	Stenella_clymene	0	-0.376751	4.87506	1.30103	2.50443	2.4014	2.60751	3.28944
Mammals	Stenella_coeruleoalba	0.176091	-0.508638	5.08973	1.72835	2.56617	2.46246	2.6592	3.45951
Mammals	Stenella_frontalis	0.00697532	-0.477121	5	1.41397	2.54414	2.44948	3.26156	3.51683
Mammals	Stenella_longirostris	-0.00436481	-0.376751	4.86134	1.30103	2.50042	2.4014	2.60751	3.28944
Mammals	Steno_bredanensis	0.0334985	-0.340369	5.0728	1.50515	2.53036	2.41414	1.78447	3.56229
Mammals	Tursiops_aduncus	0	-0.30103	5.14968	1.54407	2.56229	2.51294	2.77278	3.51683
Mammals	Tursiops_truncatus	0	-0.30103	5.36173	1.60206	2.56229	2.55978	2.74991	3.49499
Mammals	Eschrichtius_robustus	0	-0.30103	7.43616	1.88649	2.57967	3.13672	2.26872	3.46568
Mammals	Inia_geoffrensis	0	-0.176091	4.99344	1.47712	2.47594	2.40765	2.56263	3.26156
Mammals	Lipotes_vexillifer	0	-0.197226	4.99042	1.36603	2.50444	2.3224	2.55373	3.49756
Mammals	Pontoporia_blainvillei	0	-0.197226	4.60656	1.20412	2.51802	2.24304	2.5022	2.96227
Mammals	Delphinapterus_leucas	0.00860017	-0.481486	6.13988	1.53487	2.61179	2.6459	2.8375	3.2332
Mammals	Monodon_monoceros	0	-0.481486	5.97226	1.65321	2.65321	2.75176	2.7839	3.34072
Mammals	Caperea_marginata	0	-0.285161	6.60206	1.7331	2.48344	2.78462	2.24309	3.46286
Mammals	Neophocaena_phocaenoides	0	-0.30103	4.51188	1.36173	2.50458	2.20412	2.50458	3.33042
Mammals	Phocoena_dioptrica	-0.0132283	-0.207309	4.86034	1.30299	2.51879	2.30535	2.50251	3.22806
Mammals	Phocoena_phocoena	0	-0.0291884	4.72207	1.17609	2.48716	2.24675	2.39975	3.02384
Mammals	Phocoena_sinus	0	-0.30103	4.64405	1.10589	2.50875	2.17026	2.56263	2.13666
Mammals	Phocoena_spinipinnis	-0.0132283	-0.216823	4.77815	1.32151	2.52484	2.24999	2.50175	3.21126
Mammals	Phocoenoides_dalli	0	-0.154902	5.02548	1.34242	2.54	2.33512	2.48001	3.30042
Mammals	Kogia_breviceps	0	0	5.62798	1.23045	2.52478	2.60206	2.56201	3.22617
Mammals	Kogia_sima	0	-0.30103	5.27103	1.34616	2.43769	2.38543	2.41286	3.00884
Mammals	Physeter_catodon	0	-0.638272	7.00432	1.88649	2.6671	3.04091	2.61884	3.58631
Mammals	Platanista_gangetica	0	-0.231232	4.93702	1.44716	2.50461	2.47712	2.56229	3.56253
Mammals	Platanista_minor	0	-0.236431	4.92428	1.44716	2.48878	2.47712	2.54683	3.56253
Mammals	Berardius_arnuxii	0.000904372	-0.441865	6.8451	1.83885	2.48342	3.07918	2.63835	3.55606
Mammals	Berardius_bairdii	-0.00436481	-0.481486	7.0569	1.8893	2.64982	2.99564	2.62912	3.64177
Mammals	Hyperoodon_ampullatus	0	-0.124939	6.72835	1.5682	2.56229	2.94342	2.56243	3.55389
Mammals	Hyperoodon_planifrons	0.00681195	-0.298946	6.7356	1.5682	2.29635	2.89763	2.56259	3.56259
Mammals	Indopacetus_pacificus	-0.0132283	-0.299596	6.33244	1.58514	2.55915	2.716	2.5554	3.47247
Mammals	Mesoplodon_bidens	0	-0.289654	6.37107	1.56977	2.56257	2.69592	2.56243	3.46298
Mammals	Mesoplodon_bowdoini	0	-0.391837	6.28556	1.60417	2.5626	2.73214	2.6452	3.46902
Mammals	Mesoplodon_carlhubbsi	0	-0.293259	6.17609	1.54857	2.5626	2.79228	2.56394	3.45116
Mammals	Mesoplodon_densirostris	0	-0.298377	6.02938	1.43136	2.52804	2.67578	2.54988	3.51682
Mammals	Mesoplodon_europaeus	-0.00474181	-0.313322	6.74819	1.5563	2.53072	2.8264	2.52402	3.49738
Mammals	Mesoplodon_ginkgodens	-0.00445688	-0.383488	6.17609	1.55953	2.56171	2.70243	2.64663	3.46733
Mammals	Mesoplodon_grayi	0	-0.173403	6.4624	1.50698	2.52965	2.63249	2.53438	3.26969
Mammals	Mesoplodon_hectori	0	-0.475277	5.95424	1.47712	2.53183	2.8451	2.70444	3.48673
Mammals	Mesoplodon_layardii	0	-0.190464	6.17609	1.52086	2.50463	2.67202	2.52818	3.29109
Mammals	Mesoplodon_mirus	-0.0132283	-0.362854	6.32222	1.57172	2.5579	2.71517	2.63645	3.47911
Mammals	Mesoplodon_peruvianus	-0.00132283	-0.284437	6.02531	1.46076	2.53725	2.57054	2.53339	3.36626
Mammals	Mesoplodon_stejnegeri	0	-0.291065	6.28556	1.58514	2.5626	2.73214	2.55882	3.4726
Mammals	Tasmacetus_shepherdi	-0.00703163	-0.345946	6.74819	1.65505	2.54231	2.8451	2.55423	3.48936
Mammals	Ziphius_cavirostris	0	-0.454366	6.46982	1.5563	2.56229	2.92942	2.66517	3.52261
Mammals	Craseonycteris_thonglongyai	0	0	0.296665	1.00928	1.97871	0.491222	1.72516	2.60023
Mammals	Balantiopteryx_infusca	0.011167	0.00724979	0.956649	0.863417	2.05453	0.724276	1.73647	2.47157
Mammals	Balantiopteryx_io	0	0.0449359	0.598791	0.818854	2.03414	0.624282	1.73097	2.40116
Mammals	Balantiopteryx_plicata	-0.00436481	0	0.817565	0.884835	2.14242	0.724276	1.76782	2.35447
Mammals	Centronycteris_centralis	-0.00877392	0.0253368	1.36173	0.76231	1.92939	0.770852	1.71049	2.51317
Mammals	Centronycteris_maximiliani	-0.00877392	0.0253368	1.36173	0.76231	1.92939	0.770852	1.71049	2.51317
Mammals	Coleura_afra	0	0.176091	1.02857	0.742958	1.96847	0.819544	1.74043	2.56229
Mammals	Coleura_seychellensis	0.0197779	0.00369911	1.02694	0.841979	2.06216	0.778079	1.74722	2.51294
Mammals	Cormura_brevirostris	0.0147761	0.000511525	0.966611	0.875879	2.06322	0.812913	1.75638	2.51591
Mammals	Cyttarops_alecto	-0.0011403	0.00176091	0.724276	0.955731	2.06596	0.740363	1.75867	2.49544
Mammals	Diclidurus_albus	0	0	1.26717	0.825231	2.02242	0.880785	1.75129	2.51051
Mammals	Diclidurus_ingens	0.00588555	0.0030103	1.08991	0.852723	2.06005	0.897627	1.75264	2.50898
Mammals	Diclidurus_isabellus	0.00614469	-8.77076e-17	1.10072	0.857441	2.05308	0.897627	1.73558	2.52937
Mammals	Diclidurus_scutatus	0.00562656	-8.96505e-17	1.13418	0.85849	2.05474	0.897627	1.73875	2.50531
Mammals	Emballonura_alecto	-0.00164129	-6.91114e-17	0.720159	0.974086	2.06442	0.676766	1.82136	2.54219
Mammals	Emballonura_atrata	0.0045036	0.00273001	0.658011	0.854005	2.05418	0.769008	1.72399	2.47689
Mammals	Emballonura_beccarii	-0.00370372	0.0181954	0.634477	0.942014	2.00479	0.685658	1.78221	2.51076
Mammals	Emballonura_dianae	0.176091	0.00165791	1.1209	0.813082	2.02664	0.807015	1.71327	2.5334
Mammals	Emballonura_furax	0.00277999	0.00176091	1.20249	0.846755	2.06042	0.874979	1.74799	2.51423
Mammals	Emballonura_monticola	0	0.00477121	0.69897	0.913862	2.00148	0.694022	1.82028	2.56259
Mammals	Emballonura_raffrayana	-0.00192561	0.00176091	0.748963	0.94007	2.07555	0.695105	1.76194	2.5139
Mammals	Emballonura_semicaudata	-0.00156203	-7.38298e-17	0.798651	0.952544	2.06603	0.672098	1.79643	2.52712
Mammals	Mosia_nigrescens	-0.00877392	0.0774272	0.522444	0.786074	2.03022	0.674328	1.74772	2.40388
Mammals	Peropteryx_kappleri	0	0.178977	0.993436	0.829412	2.13975	0.875061	1.7775	2.43751
Mammals	Peropteryx_leucoptera	0.00486322	-8.88178e-17	1.10721	0.878845	2.06253	0.80618	1.74696	2.50583
Mammals	Peropteryx_macrotis	0	0.00577492	2.36359	1.28762	2.1115	0.724276	1.88074	2.67989
Mammals	Peropteryx_trinitatis	0	-8.77076e-17	0.754348	1.28762	2.1115	0.724276	1.82234	2.62327
Mammals	Rhynchonycteris_naso	-0.00436481	0.30103	0.617	0.801501	2.01446	0.68097	1.8504	2.73838
Mammals	Saccolaimus_flaviventris	0.00983447	0.30103	1.65562	0.749273	1.94658	0.948077	1.63096	2.42078
Mammals	Saccolaimus_mixtus	0.00140247	0.0030103	1.58309	0.951623	2.02018	0.946562	1.69189	2.49036
Mammals	Saccolaimus_peli	0	0.00778151	1.72713	0.985805	2.03437	1.1959	1.77342	2.5022
Mammals	Saccolaimus_saccolaimus	0	0.00477121	1.63347	0.937925	1.98793	0.990694	1.66875	2.49243
Mammals	Saccopteryx_bilineata	-0.00217692	0	0.897627	0.778151	2.02391	0.826075	1.77812	2.56229
Mammals	Saccopteryx_canescens	0	0.0425919	0.532754	0.846939	1.99207	0.60206	1.74098	2.45049
Mammals	Saccopteryx_gymnura	-0.00102635	-7.10543e-17	0.786041	0.949251	2.03104	0.60206	1.76358	2.53149
Mammals	Saccopteryx_leptura	-0.00148703	-7.21645e-17	0.763624	0.971838	2.0485	0.70757	1.80594	2.5369
Mammals	Taphozous_achates	0	0	1.41481	1.09691	2.0855	0.921798	1.78447	2.18241
Mammals	Taphozous_australis	0	0	1.38408	0.843069	1.99123	0.898944	1.67214	2.5415
Mammals	Taphozous_georgianus	0	0	1.38792	0.69897	1.99588	0.898944	1.62325	2.44447
Mammals	Taphozous_hamiltoni	0.000535972	0.0060206	1.59273	1.02974	2.00559	0.964252	1.77217	2.50259
Mammals	Taphozous_hildegardeae	0	0	1.4679	0.988013	2.00132	0.919288	1.72632	2.50947
Mammals	Taphozous_hilli	0	0.00477121	1.34223	0.941274	1.98383	0.930157	1.70739	2.49859
Mammals	Taphozous_kapalgensis	-7.42117e-05	0.00577492	1.42243	0.918235	1.98448	0.931861	1.67944	2.48794
Mammals	Taphozous_longimanus	-0.00436481	0.30103	1.39985	0.756921	2.03028	0.923554	1.34498	2.2283
Mammals	Taphozous_mauritianus	0	0.176091	1.44669	0.729477	1.71504	0.941983	1.67428	2.45264
Mammals	Taphozous_melanopogon	0	0	1.41481	1.09691	2.0855	0.922042	1.78447	2.18241
Mammals	Taphozous_nudiventris	0	0	1.51175	0.987299	1.99588	0.934448	1.67214	2.5415
Mammals	Taphozous_perforatus	0	0	1.38408	0.895757	1.99123	0.898944	1.67214	2.5415
Mammals	Taphozous_theobaldi	0.000172911	0.0030103	1.5662	0.994708	2.01857	0.952658	1.72349	2.49834
Mammals	Taphozous_troughtoni	0	0	1.43894	0.69897	1.99588	0.898944	1.62325	2.44447
Mammals	Amorphochilus_schnablii	-0.00217692	0	0.618048	0.737859	1.9313	0.712366	1.7378	2.46331
Mammals	Furipterus_horrens	0	0.0773068	0.498311	0.748601	1.9321	0.633468	1.73078	2.43047
Mammals	Anthops_ornatus	0.0256805	-7.18869e-17	1.25382	0.89433	1.97363	0.83825	1.77131	2.6184
Mammals	Asellia_patrizii	0.000382216	0.00231724	0.940516	0.754057	1.99445	0.782967	1.69216	2.53553
Mammals	Asellia_tridens	0	0	1	1.12363	1.8202	0.748188	1.90784	2.86362
Mammals	Aselliscus_stoliczkanus	0.000297977	-8.10463e-17	0.784617	1.03718	2.06126	0.739725	1.76582	2.66799
Mammals	Aselliscus_tricuspidatus	-0.00436481	0.0300764	0.61066	0.801586	1.92194	0.722301	1.71994	2.61147
Mammals	Cloeotis_percivali	-0.00436481	0.0184579	0.619093	0.871779	1.96019	0.69897	1.77101	2.61936
Mammals	Coelops_frithii	-0.00877392	0.014107	0.876218	0.802791	1.96703	0.751895	1.68308	2.59319
Mammals	Coelops_robinsoni	0	0	0.812913	0.777678	1.98994	0.772145	1.65954	2.55652
Mammals	Hipposideros_abae	0.176091	0	1.50338	1.04194	1.96019	0.919981	1.78532	2.6179
Mammals	Hipposideros_armiger	0.0194127	0.0112057	1.69888	1.00545	2.07878	1.04309	1.78396	2.57206
Mammals	Hipposideros_ater	-0.00436481	0.00895699	0.852785	0.989162	2.0739	0.713774	1.89873	2.6602
Mammals	Hipposideros_beatus	-0.00246619	0.00610873	0.826075	1.01521	2.02878	0.72447	1.83438	2.72398
Mammals	Hipposideros_bicolor	-0.00436481	0.0121365	0.923762	0.92535	1.62428	0.729649	1.73043	2.76921
Mammals	Hipposideros_breviceps	0.0128328	0.00332438	1.1209	0.983045	2.01761	0.802396	1.8151	2.69115
Mammals	Hipposideros_caffer	-0.00217692	0	0.975891	0.962869	2.05748	0.740284	1.96057	2.76476
Mammals	Hipposideros_calcaratus	0.176091	0	1.27852	0.951716	2.00312	0.843954	1.79595	2.64244
Mammals	Hipposideros_camerunensis	0.00130091	0.00342423	1.7707	1.08724	2.1205	1.00924	1.82977	2.63959
Mammals	Hipposideros_cervinus	-0.00217692	0	0.929674	1.01498	2.04112	0.71584	1.83944	2.70828
Mammals	Hipposideros_cineraceus	-0.00877392	0.197872	0.584331	0.761549	1.91588	0.698116	1.7417	2.55437
Mammals	Hipposideros_coronatus	0.00651342	-8.27116e-17	1.17609	0.985303	2.00755	0.811309	1.87105	2.76447
Mammals	Hipposideros_corynophyllus	-0.00205623	0.00176091	1.17811	0.769535	1.98938	0.869839	1.70603	2.5349
Mammals	Hipposideros_coxi	0.000745852	0.0030103	1.33885	0.931709	1.96941	0.868336	1.78516	2.62072
Mammals	Hipposideros_crumeniferus	0.0434856	0.0030103	1.33885	0.995557	2.00209	0.867002	1.79858	2.66097
Mammals	Hipposideros_curtus	0.0068221	0.0030103	1.1209	0.918846	1.99526	0.806075	1.78533	2.62527
Mammals	Hipposideros_cyclops	0	0	1.51746	1.16463	2.02733	0.880756	2.06789	2.76163
Mammals	Hipposideros_demissus	0	0.0112057	1.67117	0.977724	2.08038	1.03653	1.85864	2.56259
Mammals	Hipposideros_diadema	0	0.0112057	1.67117	0.977724	2.08038	1.03653	1.85864	2.56259
Mammals	Hipposideros_dinops	0.00302838	0.000728011	2.06476	1.12106	2.18186	1.14457	1.92465	2.65576
Mammals	Hipposideros_doriae	0.0109677	0.0114074	0.627366	0.871306	1.92642	0.695571	1.747	2.64246
Mammals	Hipposideros_durgadasi	-0.00877392	0.197872	0.584331	0.761549	1.91588	0.698116	1.7417	2.55437
Mammals	Hipposideros_dyacorum	-0.00362246	0.0030103	1.00389	0.998406	2.04771	0.744647	1.82011	2.72448
Mammals	Hipposideros_fuliginosus	0.0254655	0.0030103	1.4929	1.07526	1.99802	0.880754	1.7887	2.66829
Mammals	Hipposideros_fulvus	-0.00217692	0	0.923762	1.07918	2.00807	0.719115	1.56324	2.75541
Mammals	Hipposideros_galeritus	-0.00436481	0	0.970114	0.987886	2.04417	0.738904	1.83006	2.69936
Mammals	Hipposideros_gigas	0	0	2.06228	1.07918	2.1337	1.13434	2.09522	2.87067
Mammals	Hipposideros_grandis	-0.00877392	0.0153656	1.29994	0.926279	1.9648	0.84944	1.77224	2.629
Mammals	Hipposideros_halophyllus	0.0370606	0.182799	0.60206	0.704899	1.94179	0.710237	1.72718	2.55979
Mammals	Hipposideros_inexpectatus	0.00172557	0.000728011	2.13462	1.12586	2.17321	1.16485	1.92804	2.67002
Mammals	Hipposideros_inornatus	0	0.0129667	1.60692	0.977724	2.07113	1.01924	1.82416	2.56259
Mammals	Hipposideros_jonesi	-0.0023159	0.00113943	0.739572	1.04436	2.05864	0.714542	1.78903	2.71168
Mammals	Hipposideros_lamottei	0.0173515	0.0030103	1.3962	1.07274	1.99282	0.871873	1.80162	2.68396
Mammals	Hipposideros_lankadiva	-0.00436481	0	1.65089	1.18192	2.40997	1.12439	1.91761	2.70794
Mammals	Hipposideros_larvatus	-0.00877392	0.0153656	1.29994	0.929899	1.96365	0.849575	1.77411	2.62461
Mammals	Hipposideros_lekaguli	0.0311858	0.0030103	1.49248	1.10103	1.98585	0.896356	1.79969	2.67925
Mammals	Hipposideros_lylei	0.0379783	0.00944483	1.79372	1.06266	2.09142	1.03297	1.81491	2.60106
Mammals	Hipposideros_macrobullatus	-0.00436481	0.0242697	0.923762	0.93383	2.0739	0.724629	1.89873	2.6602
Mammals	Hipposideros_madurae	-0.00877392	0.0123553	1.29994	0.954181	1.98198	0.845746	1.78946	2.64407
Mammals	Hipposideros_maggietaylorae	0.00239609	-6.82787e-17	1.20683	0.890593	1.96841	0.811328	1.76827	2.61861
Mammals	Hipposideros_marisae	0.0145541	0.0030103	1.00389	0.993195	2.04877	0.757017	1.81794	2.72879
Mammals	Hipposideros_megalotis	-0.00326635	0.00507611	0.857332	0.813243	1.9874	0.753799	1.67203	2.57783
Mammals	Hipposideros_muscinus	-0.00319894	0.0125527	1.14891	0.757198	1.98249	0.848479	1.70566	2.52631
Mammals	Hipposideros_nequam	0.00123427	0.0060206	1.14891	0.890675	2.00383	0.785936	1.76872	2.64557
Mammals	Hipposideros_obscurus	-0.00211611	-7.93809e-17	0.982271	1.00796	2.05309	0.753741	1.84064	2.72796
Mammals	Hipposideros_papua	0.00688161	-8.24341e-17	1.27852	1.01525	2.00118	0.832415	1.82252	2.74971
Mammals	Hipposideros_pelingensis	0.00524473	0.000728011	2.06476	1.12518	2.18019	1.14366	1.91521	2.65231
Mammals	Hipposideros_pomona	-0.00436481	0.017318	0.863025	0.904933	1.62428	0.717778	1.71013	2.76921
Mammals	Hipposideros_pratti	0.00688037	0.000413927	1.92624	1.1086	2.16446	1.12663	1.94995	2.65351
Mammals	Hipposideros_pygmaeus	0.0101821	0.028827	0.547775	0.800935	1.92117	0.707606	1.73164	2.59257
Mammals	Hipposideros_ridleyi	-0.00877392	0.30103	0.981819	0.747992	1.97528	0.782524	1.7371	2.43592
Mammals	Hipposideros_ruber	0	0	1.00152	0.964148	2.02751	0.740284	1.96057	2.76476
Mammals	Hipposideros_semoni	-0.00304523	0.00954243	1.14613	0.772802	1.98662	0.817275	1.70495	2.5366
Mammals	Hipposideros_speoris	-0.00217692	0	1.01662	0.745312	2.14342	0.757911	1.68467	2.43431
Mammals	Hipposideros_stenotis	-0.00227735	-6.32827e-17	1.07918	0.892184	2.0015	0.830079	1.72254	2.57806
Mammals	Hipposideros_sumbae	-0.00877392	0.0123553	1.29994	0.93479	1.97293	0.850725	1.77418	2.63545
Mammals	Hipposideros_thomensis	-0.00217692	0	2.04137	1.07918	2.1337	1.13434	2.09522	2.87067
Mammals	Hipposideros_turpis	0	0.0030103	1.52257	1.08152	1.99192	0.883695	1.78478	2.69179
Mammals	Hipposideros_wollastoni	0.00257133	0.00113943	0.840733	1.03217	2.07238	0.724055	1.75197	2.62454
Mammals	Rhinonicteris_aurantia	0	0	0.919078	1.02066	2.17143	0.698883	1.77808	2.65428
Mammals	Triaenops_auritus	0.000385281	-8.38218e-17	0.745075	1.02389	2.04877	0.852785	1.77477	2.70324
Mammals	Triaenops_persicus	-0.00484322	0.0030103	1.11992	0.753899	1.97316	0.755875	1.71036	2.51651
Mammals	Triaenops_rufus	0.00258902	0.00190332	1.04689	0.926579	1.97007	0.941958	1.74629	2.58393
Mammals	Cardioderma_cor	0	0.30103	1.42243	0.951417	1.96346	0.886491	1.86664	2.4915
Mammals	Lavia_frons	0	0	1.44716	1.06202	1.96057	0.875032	1.74036	2.65895
Mammals	Macroderma_gigas	0	0	2.14301	1.35411	1.96057	1.06378	1.96057	2.56259
Mammals	Megaderma_lyra	0	0	1.59034	1.14613	2.17909	0.869173	1.64914	2.76371
Mammals	Megaderma_spasma	0	0	1.58659	1.14613	2.17609	0.869173	1.58024	2.76371
Mammals	Chaerephon_aloysiisabaudiae	0.0322072	0.307386	1.29092	0.620565	1.87348	0.956096	1.73687	2.40042
Mammals	Chaerephon_ansorgei	0.050059	0.25842	1.16227	0.559278	1.83525	0.952735	1.86231	2.44406
Mammals	Chaerephon_bemmeleni	0.0303802	0.314412	1.09307	0.607743	1.88152	0.936506	1.73988	2.38646
Mammals	Chaerephon_bivittatus	0	0.312176	1.09968	0.648461	1.88937	0.937871	1.73872	2.39134
Mammals	Chaerephon_bregullae	0.000118599	0.306887	1.31618	0.677471	1.89602	0.958058	1.72598	2.42135
Mammals	Chaerephon_chapini	0.0797673	0.25735	0.874482	0.491464	1.88237	0.806817	1.73872	2.43344
Mammals	Chaerephon_gallagheri	0.0599135	0.292535	0.908485	0.569193	1.87432	0.836791	1.75385	2.40712
Mammals	Chaerephon_jobensis	0.0286055	0.297857	1.31618	0.613068	1.88572	0.962996	1.70737	2.40317
Mammals	Chaerephon_johorensis	0.0301447	0.314231	1.19562	0.644102	1.8806	0.951363	1.70745	2.37548
Mammals	Chaerephon_leucogaster	0.0467965	0.313694	1.19258	0.531476	1.87373	0.954243	1.73742	2.38907
Mammals	Chaerephon_major	0	0.29564	1.18099	0.676043	1.89019	0.942788	1.77727	2.4006
Mammals	Chaerephon_nigeriae	0.0306645	0.306066	1.30406	0.541794	1.86384	0.953878	1.72549	2.41618
Mammals	Chaerephon_plicatus	-0.00436481	0.30103	1.33905	0.765108	1.94763	0.940902	1.74787	2.40848
Mammals	Chaerephon_pumilus	0	0.477121	1.0406	0.69897	1.79637	0.977724	1.38917	2.14913
Mammals	Chaerephon_russatus	-0.00436481	0.318221	1.22994	0.649152	1.89955	0.941671	1.69464	2.39371
Mammals	Chaerephon_shortridgei	0.0745395	0.239598	0.874482	0.49028	1.89615	0.798436	1.75197	2.43796
Mammals	Chaerephon_solomonis	0.000280116	0.308229	1.31618	0.67051	1.89249	0.957075	1.70695	2.40676
Mammals	Chaerephon_tomensis	0.074798	0.27554	0.873902	0.509914	1.88252	0.803829	1.75073	2.43017
Mammals	Cheiromeles_parvidens	0.0701059	0.219772	2.22899	-0.30103	1.90133	1.07508	1.78149	2.4476
Mammals	Cheiromeles_torquatus	0.0700321	0.253302	2.22899	-0.30103	1.88805	1.08091	1.74915	2.43768
Mammals	Cynomops_abrasus	-0.00877392	0.0168124	1.54888	0.870009	1.94309	0.954979	1.67778	2.49095
Mammals	Cynomops_greenhalli	-0.00436481	0.00176091	1.20058	0.860152	2.00129	0.778151	1.72606	2.51146
Mammals	Cynomops_mexicanus	-0.0021666	0.00176091	1.22251	0.79503	1.93685	0.880814	1.68761	2.50612
Mammals	Cynomops_paranus	0.00465514	-9.32587e-17	1.08493	0.865068	1.98207	0.819544	1.72169	2.53473
Mammals	Cynomops_planirostris	0	-9.49241e-17	1.10857	0.868616	1.98564	0.819544	1.72595	2.5359
Mammals	Eumops_auripendulus	-0.00436481	0.0060206	1.45469	0.905073	1.94794	0.963788	1.6983	2.49533
Mammals	Eumops_bonariensis	0	0	1.08707	0.832887	1.97225	0.832509	1.69011	2.55002
Mammals	Eumops_dabbenei	0	0	1.76716	0.680291	1.92942	1.09691	1.65954	2.50474
Mammals	Eumops_glaucinus	0.00860017	0	1.5611	0.774908	1.93854	0.977724	1.58535	2.48364
Mammals	Eumops_hansae	-0.0019239	0.0009691	1.18949	0.792784	1.93362	0.875061	1.68123	2.5158
Mammals	Eumops_maurus	-0.000639639	-8.71525e-17	1.31513	0.799242	1.94418	0.935485	1.67518	2.50981
Mammals	Eumops_patagonicus	0	0	1.08707	0.828845	1.97181	0.832509	1.69011	2.54971
Mammals	Eumops_perotis	0	0	1.75205	0.841937	1.92942	1.09691	1.65954	2.51167
Mammals	Eumops_trumbulli	0	0	1.75205	0.818557	1.92942	1.09691	1.65954	2.51167
Mammals	Eumops_underwoodi	0	0	1.77696	0.89195	1.946	1.04922	1.69385	2.48659
Mammals	Molossops_aequatorianus	0.0263285	0.00915914	0.874482	0.778353	1.98796	0.785722	1.72255	2.53252
Mammals	Molossops_mattogrossensis	0.00185757	0	0.873902	0.89157	2.02924	0.732394	1.72518	2.51221
Mammals	Molossops_neglectus	0.00179111	0.0048455	0.839478	0.830824	2.00044	0.819544	1.71413	2.51479
Mammals	Molossops_temminckii	-0.00436481	0	0.767898	0.773611	1.88138	0.633468	1.58546	2.44746
Mammals	Molossus_aztecus	-0.00436481	0.30103	1.14613	0.856989	2.0333	0.795254	1.7814	2.01477
Mammals	Molossus_barnesi	-0.00436481	0.30103	1.14145	0.835288	2.0333	0.795254	1.7814	2.01477
Mammals	Molossus_coibensis	-0.00217692	0.30103	1.14613	0.84576	2.0333	0.812913	1.7814	2.01477
Mammals	Molossus_currentium	-0.00436481	0.30103	1.14613	0.837801	2.0333	0.812913	1.7814	2.01477
Mammals	Molossus_molossus	-0.00436481	0.30103	1.14145	0.858679	2.0333	0.795254	1.7814	2.01477
Mammals	Molossus_pretiosus	-0.00877392	0.0354682	1.99123	0.861655	1.95625	0.892095	1.73167	2.46747
Mammals	Molossus_rufus	-0.00401042	0.00971971	1.38354	0.792466	1.96277	0.970812	1.70941	2.45544
Mammals	Molossus_sinaloae	0.00646604	0	1.32408	0.778151	1.93407	0.929419	1.6744	2.56259
Mammals	Mops_brachypterus	-0.00436481	0.323841	1.20412	0.705175	1.89597	0.94119	1.6864	2.39216
Mammals	Mops_condylurus	0	0.30103	1.42472	0.694779	1.94763	0.989299	1.69888	2.4558
Mammals	Mops_congicus	-0.00436481	0.176091	1.63185	0.721377	1.88536	0.961213	1.70784	2.44073
Mammals	Mops_demonstrator	0	0.0070235	0.988559	0.801547	1.96949	0.848572	1.72676	2.53297
Mammals	Mops_leucostigma	0	0.30103	1.42635	0.66556	1.94763	1.07918	1.69888	2.4558
Mammals	Mops_midas	0	0.30103	1.54407	1.11394	1.65801	0.939519	1.73074	2.56259
Mammals	Mops_mops	0.046372	0.247661	1.49304	0.553432	1.90599	0.959259	1.69552	2.44013
Mammals	Mops_nanulus	0	0.176091	0.588832	0.64953	1.91262	0.709923	1.72352	2.4341
Mammals	Mops_niangarae	-0.00877392	0.295735	1.32695	0.722332	1.90517	0.94542	1.68891	2.41171
Mammals	Mops_niveiventer	0	0.298086	1.19811	0.701207	1.88501	0.939674	1.74855	2.40832
Mammals	Mops_petersoni	0.0217427	0.0274235	0.767898	0.707644	1.95193	0.776725	1.72846	2.49745
Mammals	Mops_sarasinorum	0.0690668	0.282907	1.04922	0.589288	1.85481	0.937022	1.76445	2.41107
Mammals	Mops_spurrelli	0.0622958	0.283018	0.907411	0.531503	1.86835	0.830929	1.74064	2.41989
Mammals	Mops_thersites	0	0.30103	1.34223	0.769078	1.92085	0.941699	1.72959	2.42224
Mammals	Mops_trevori	-0.00877392	0.299505	1.32695	0.720702	1.89512	0.954012	1.72687	2.40697
Mammals	Mormopterus_acetabulosus	0.0293953	0.0079588	0.956649	0.794154	1.9516	0.977724	1.71756	2.54028
Mammals	Mormopterus_beccarii	0.00126228	0.00383591	1.15534	0.816271	1.97134	0.913306	1.71594	2.53829
Mammals	Mormopterus_doriae	0.0356659	0.0142113	0.924796	0.798045	1.97272	0.878157	1.70387	2.53334
Mammals	Mormopterus_jugularis	0.00295372	0.0019382	1.06296	0.87344	1.97801	0.977724	1.74375	2.54863
Mammals	Mormopterus_kalinowskii	0.00848201	0.000314085	0.874482	0.833017	2.02681	0.822811	1.70001	2.54852
Mammals	Mormopterus_loriae	-0.00436481	0	0.909556	0.812356	2.02882	0.81815	1.70685	2.57677
Mammals	Mormopterus_minutus	0.00805073	0.0478859	0.630428	0.76436	1.956	0.736109	1.70509	2.50442
Mammals	Mormopterus_norfolkensis	0	0.00480501	0.90309	0.778151	2.02329	0.793106	1.71073	2.54762
Mammals	Mormopterus_phrudus	0.0201561	0.00753502	0.786041	0.782815	2.01936	0.766812	1.72013	2.52559
Mammals	Mormopterus_planiceps	-0.00436481	0	0.965672	0.812356	2.02882	0.844128	1.71027	2.57677
Mammals	Myopterus_daubentonii	0.00128989	0.00449093	1.266	0.884575	1.98651	0.925819	1.75335	2.52718
Mammals	Myopterus_whitleyi	-0.000666177	0.00847033	1.06258	0.875957	1.98345	0.904604	1.74466	2.54008
Mammals	Nyctinomops_aurispinosus	0	0.0009691	1.26553	0.874871	1.96682	0.939519	1.73316	2.50188
Mammals	Nyctinomops_femorosaccus	-0.00436481	0	1.16137	0.804579	1.90309	0.872625	1.71073	2.50105
Mammals	Nyctinomops_laticaudatus	-0.00217692	0	1.13226	0.830257	1.96242	0.80618	1.70447	2.48484
Mammals	Nyctinomops_macrotis	-0.00217692	0	1.36173	0.875059	1.88138	0.934564	1.88138	2.02751
Mammals	Otomops_formosus	0.00348125	0.00332438	1.48273	0.998131	1.97691	0.961805	1.7555	2.5223
Mammals	Otomops_madagascariensis	-0.00436481	0	1.54307	1.07319	1.96633	1.09691	1.81222	2.56964
Mammals	Otomops_martiensseni	-0.00436481	0	1.54307	1.06445	1.96633	1.04139	1.80812	2.56964
Mammals	Otomops_papuensis	-0.001416	0.00273001	1.266	0.835088	1.96901	0.926692	1.72726	2.52689
Mammals	Otomops_secundus	0.00469645	0.0030103	1.44012	1.01094	1.97551	0.961148	1.76809	2.52516
Mammals	Otomops_wroughtoni	0	0	1.59273	0.991878	1.93753	1.02814	1.7584	2.52136
Mammals	Platymops_setiger	0	0.00466821	0.729974	0.849208	1.97716	0.778151	1.74789	2.53986
Mammals	Promops_centralis	-0.00436481	0	1.47422	0.785389	1.94412	0.94939	1.62315	2.50359
Mammals	Promops_nasutus	-0.00231077	0.00477121	1.19033	0.773629	1.95306	0.832509	1.71241	2.51962
Mammals	Sauromys_petrophilus	-0.000361743	0.00273001	1.15381	0.818857	1.96173	0.917086	1.72811	2.52543
Mammals	Tadarida_aegyptiaca	0	0	1.31175	1	2.07918	0.875061	1.95945	2.47442
Mammals	Tadarida_australis	0	0	1.5611	1.0913	2.18241	0.920053	2.13666	2.43769
Mammals	Tadarida_brasiliensis	0.0232525	0	1.09691	1.07918	1.92425	0.959041	1.73432	2.52715
Mammals	Tadarida_fulminans	0	0.30103	1.53007	0.946254	2.01824	1.11394	1.75358	2.47549
Mammals	Tadarida_insignis	0	0.190718	1.54407	1.11394	1.65801	0.931966	1.7528	2.56259
Mammals	Tadarida_kuboriensis	0	0	1.49969	1.11171	2.18241	0.922802	2.13666	2.43769
Mammals	Tadarida_latouchei	0	0.172678	1.54407	1.11394	1.65801	0.931966	1.74365	2.56259
Mammals	Tadarida_lobata	0.00122874	0.0049485	1.48273	0.964154	1.95445	0.972925	1.74829	2.507
Mammals	Tadarida_teniotis	0	0.172678	1.54407	1.11394	1.65801	0.931966	1.74365	2.56259
Mammals	Tadarida_ventralis	-0.0001994	0.01	1.57322	0.983923	1.9369	0.993758	1.74808	2.5053
Mammals	Tomopeas_ravus	0.0245412	0.136501	0.748963	0.665448	1.9256	0.767789	1.73618	2.44446
Mammals	Mormoops_megalophylla	0	0	1.20534	0.838677	1.95214	0.853516	1.74617	2.50589
Mammals	Pteronotus_davyi	-0.00217692	0	0.973128	0.803814	1.77815	0.740363	1.68397	2.56259
Mammals	Pteronotus_gymnonotus	-0.00877392	0.0207428	1.13354	0.778407	1.96901	0.838849	1.72362	2.52227
Mammals	Pteronotus_macleayii	0	0.0019382	1.09307	0.825442	2.06228	0.685561	1.72308	2.4845
Mammals	Pteronotus_parnellii	-0.00217692	0	1.28769	1.00579	2.0333	0.835691	1.88138	2.50946
Mammals	Pteronotus_personatus	-0.00877392	0.0294935	1.0412	0.761951	1.9747	0.699881	1.73415	2.50563
Mammals	Pteronotus_quadridens	0.0827854	0	0.721811	0.83833	2.19432	0.767468	1.76276	2.50337
Mammals	Mystacina_robusta	0	0	1.38471	0.880814	2.01403	0.881244	1.72336	2.4941
Mammals	Mystacina_tuberculata	0	0	1.17609	0.880814	2.03592	0.866115	1.74671	2.52135
Mammals	Myzopoda_aurita	0.0247854	0.0498053	0.959041	0.781392	2.04591	0.961421	1.70505	2.50744
Mammals	Chilonatalus_micropus	0	0.220652	0.477121	0.68832	2.00969	0.681313	1.73912	2.41664
Mammals	Chilonatalus_tumidifrons	0.00278865	0.20777	0.558709	0.676385	2.00867	0.671727	1.74818	2.41541
Mammals	Natalus_jamaicensis	0	0	0.672098	1.09395	2.3889	0.662758	1.70355	2.58584
Mammals	Natalus_major	0	0	0.672098	1.09395	2.3889	0.662758	1.70355	2.58584
Mammals	Natalus_primus	0	0	0.672098	1.09395	2.3889	0.662758	1.70355	2.58584
Mammals	Natalus_stramineus	0	0	0.672098	1.09395	2.3889	0.662758	1.70355	2.59793
Mammals	Natalus_tumidirostris	0.0231584	0.0823336	0.767156	0.718588	2.04368	0.80618	1.73425	2.48341
Mammals	Nyctiellus_lepidus	0.00382673	0.20661	0.588832	0.701748	2.00031	0.672772	1.74355	2.44783
Mammals	Noctilio_albiventris	0	0	1.64345	1.07188	1.54407	0.908485	1.92655	2.56259
Mammals	Noctilio_leporinus	0	0	1.64345	1.07188	1.54407	0.908485	1.92655	2.56259
Mammals	Nycteris_arge	-0.00877392	0.0180128	1.03302	0.790982	1.99925	0.824752	1.76537	2.54336
Mammals	Nycteris_aurita	-0.00217692	0.176091	0.902003	0.726163	1.96019	0.782544	1.75249	2.46883
Mammals	Nycteris_gambiensis	0	0.09691	0.911956	0.757592	2.06051	0.721398	1.7843	2.5044
Mammals	Nycteris_grandis	0	0.30103	1.47567	0.648506	1.90625	0.880756	1.72016	2.42192
Mammals	Nycteris_hispida	-0.00217692	0.176091	0.902003	0.726163	1.96019	0.782544	1.75249	2.46883
Mammals	Nycteris_intermedia	0.000908129	0.00923883	0.839478	0.8819	2.04888	0.713891	1.73493	2.52093
Mammals	Nycteris_javanica	0	0.00369911	1.24993	0.831324	1.98937	0.895567	1.72163	2.51042
Mammals	Nycteris_macrotis	-0.00436481	0.352183	1.16107	0.739812	1.89326	0.938284	1.78111	2.3538
Mammals	Nycteris_madagascariensis	-0.00436481	0.352183	1.20656	0.723127	1.89326	1.0607	1.78111	2.34484
Mammals	Nycteris_major	0.00715016	0.00829304	1.18921	0.792863	1.98281	0.835934	1.73254	2.54893
Mammals	Nycteris_nana	0	0	0.843855	0.933938	2.0333	0.712812	1.72016	2.51947
Mammals	Nycteris_parisii	0.000316166	0.0088587	0.880814	0.81664	2.04798	0.719508	1.73697	2.50375
Mammals	Nycteris_thebaica	0	0.09691	0.963788	0.76377	2.06051	0.721398	1.7843	2.50379
Mammals	Nycteris_tragata	0	0.0113371	1.20656	0.788632	1.96163	0.833119	1.73711	2.56259
Mammals	Nycteris_vinsoni	-0.00436481	0.352183	1.23083	0.768885	1.89326	0.913848	1.78111	2.34752
Mammals	Nycteris_woodi	0.00249561	0.0048455	0.880814	0.966063	2.03511	0.721035	1.74499	2.52849
Mammals	Ametrida_centurio	0	0.280637	1.05327	0.71053	1.92487	0.740363	1.54192	2.39154
Mammals	Anoura_caudifer	-0.00217692	0.297362	1.04747	0.8845	2.0333	0.757092	1.62318	2.32741
Mammals	Anoura_cultrata	0.0863598	0.0124551	1.2403	0.868185	2.14521	0.892095	1.55859	2.39936
Mammals	Anoura_geoffroyi	0	0	1.18184	1	2.0855	0.863323	1.79588	2.47861
Mammals	Anoura_latidens	-0.00567376	0.301542	1.17782	0.937876	2.06005	0.839879	1.61063	2.33715
Mammals	Ardops_nichollsi	-0.00217692	0.30103	1.28398	0.882437	1.98735	0.863692	1.50337	2.35723
Mammals	Ariteus_flavescens	0.0281747	0.297633	1.00389	0.70282	1.9437	0.806237	1.55964	2.39121
Mammals	Artibeus_amplus	0.00720983	0.265325	1.78561	0.872173	2.08176	0.971088	1.41042	2.39417
Mammals	Artibeus_anderseni	-0.00877392	0.287385	0.839478	0.741507	1.93396	0.766062	1.5377	2.38644
Mammals	Artibeus_aztecus	-0.00436481	0.30103	1.22414	0.941706	2.01363	0.875061	1.48086	2.36044
Mammals	Artibeus_cinereus	-0.00436481	0.299168	1.1038	0.822059	1.96538	0.797315	1.55623	2.35084
Mammals	Artibeus_concolor	-0.00467412	0.281439	1.29391	0.883912	2.0023	0.877487	1.49835	2.36419
Mammals	Artibeus_fimbriatus	0.0128123	0.234032	1.80547	0.850922	2.08026	0.980314	1.42765	2.39261
Mammals	Artibeus_fraterculus	0	0.30103	1.65944	1.01912	2.02751	0.968483	1.17609	2.45995
Mammals	Artibeus_glaucus	-0.00436481	0.253009	1.09708	0.732688	1.93837	0.672098	1.55984	2.41349
Mammals	Artibeus_gnomus	-0.00436481	0.242131	1.09026	0.738688	1.93987	0.672098	1.54891	2.41662
Mammals	Artibeus_hirsutus	-0.00877392	0.251012	1.6066	0.894321	2.04483	0.845098	1.47302	2.37115
Mammals	Artibeus_inopinatus	0.0186613	0.201075	1.27852	0.906617	2.04979	0.857332	1.47219	2.39758
Mammals	Artibeus_jamaicensis	0	0.30103	1.6637	1.01912	2.02751	0.968483	1.17609	2.45995
Mammals	Artibeus_lituratus	0	0.30103	1.6637	1.01912	2.02751	0.968483	1.17609	2.45995
Mammals	Artibeus_obscurus	0	0.30103	1.65944	1.01912	2.02751	0.968483	1.17609	2.45995
Mammals	Artibeus_phaeotis	-0.00436481	0.30103	1.06781	0.834517	1.96255	0.757775	1.50839	2.30626
Mammals	Artibeus_toltecus	-0.00436481	0.30103	1.14876	1.00523	2.00982	0.812913	1.52893	2.33108
Mammals	Artibeus_watsoni	-0.00217692	0.289958	1.09026	0.868225	1.98384	0.720159	1.53958	2.34564
Mammals	Brachyphylla_cavernarum	0	0.176091	1.65321	1.00825	2.02462	0.909877	1.86593	2.44374
Mammals	Brachyphylla_nana	0	0.176091	1.65321	1.01375	2.07029	0.917637	1.86593	2.46489
Mammals	Carollia_brevicauda	-0.00877392	0.301542	1.17173	0.938809	2.01617	0.845098	1.53464	2.33465
Mammals	Carollia_castanea	-0.00436481	0.299914	1.11727	0.885524	1.99241	0.778151	1.55009	2.32581
Mammals	Carollia_perspicillata	0	0.30103	1.21484	1.2296	1.97772	0.826042	1.55182	2.41162
Mammals	Carollia_subrufa	-0.00656377	0.30103	1.16047	0.847999	1.95996	0.781755	1.56793	2.35235
Mammals	Centurio_senex	-0.00217692	0.227421	1.36342	0.923545	2.05108	0.832509	1.45276	2.3951
Mammals	Chiroderma_doriae	0	0.00778151	1.29885	0.945531	2.02715	0.878762	1.64253	2.44211
Mammals	Chiroderma_improvisum	6.37089e-05	0.270474	1.54888	0.903641	2.06661	0.955821	1.61418	2.39928
Mammals	Chiroderma_salvini	-0.00436481	0.28649	1.41996	0.906896	2.05349	0.939519	1.59465	2.37667
Mammals	Chiroderma_trinitatum	-0.00877392	0.299634	1.14333	0.875094	2.05522	0.845098	1.58216	2.32283
Mammals	Chiroderma_villosum	-0.00436481	0.294272	1.37676	0.95213	2.08515	0.854276	1.61446	2.37259
Mammals	Choeroniscus_godmani	-0.00877392	0.289197	0.897627	0.713798	1.97144	0.763428	1.60545	2.39821
Mammals	Choeroniscus_minor	-0.00877392	0.0167094	0.936011	0.863292	2.02569	0.70757	1.67227	2.47435
Mammals	Choeroniscus_periosus	0.105278	0.0608324	1.01953	0.67245	1.97056	0.819544	1.59729	2.41839
Mammals	Choeronycteris_mexicana	-0.00217692	0	1.28171	0.967906	2.10101	0.900367	1.24304	2.38523
Mammals	Chrotopterus_auritus	-0.00217692	0	1.92624	1.25532	2.18482	1.03543	2.43769	2.73868
Mammals	Desmodus_rotundus	0	0.100371	1.52088	1.46402	2.27646	0.931966	2.43775	2.45484
Mammals	Diaemus_youngi	0	0.00848271	1.56348	0.954243	2.41286	1.0607	1.81752	2.5463
Mammals	Diphylla_ecaudata	0	0.176091	1.44886	0.907143	2.32854	0.916428	1.79003	2.43871
Mammals	Ectophylla_alba	-0.00217692	0.30103	0.744293	0.763754	1.9422	0.672098	1.39759	2.34656
Mammals	Enchisthenes_hartii	-0.00436481	0.296476	1.23019	0.906898	2.01172	0.835691	1.53949	2.35343
Mammals	Erophylla_bombifrons	0	0	1.20683	0.991019	2.13666	0.883853	1.78447	2.46278
Mammals	Erophylla_sezekorni	0	0	1.20683	0.991019	2.13666	0.884488	1.78447	2.461
Mammals	Glossophaga_commissarisi	0	0.30103	0.968483	0.938147	2.03254	0.812913	1.64114	2.35299
Mammals	Glossophaga_leachii	0	0.30103	1.02938	1.02067	2.03042	0.770852	1.66885	2.3792
Mammals	Glossophaga_longirostris	0	0.30103	1.03743	1.02067	2.03042	0.732354	1.66885	2.35447
Mammals	Glossophaga_morenoi	0	0.0138021	0.931458	0.838145	2.01156	0.763428	1.66533	2.49075
Mammals	Glossophaga_soricina	0	0.30103	1.01072	1.02067	2.03042	0.732354	1.66885	2.36073
Mammals	Glyphonycteris_behnii	-0.00546974	0.285526	1.16227	0.844706	1.99121	0.820365	1.54933	2.36949
Mammals	Glyphonycteris_daviesi	-0.00877392	0.286205	1.26975	0.872586	2.02722	0.944483	1.49002	2.36512
Mammals	Glyphonycteris_sylvestris	-0.00116982	0.304574	0.949878	0.770001	1.94968	0.845098	1.55789	2.37984
Mammals	Hylonycteris_underwoodi	0	0	0.875061	0.978144	2.01498	0.777572	1.70747	2.4864
Mammals	Lampronycteris_brachyotis	-0.00877392	0.0194535	1.01662	0.839083	2.06029	0.792392	1.7469	2.48543
Mammals	Leptonycteris_curasoae	-0.00217692	0	1.39794	0.837536	2.08575	0.934498	1.62315	2.4087
Mammals	Leptonycteris_nivalis	0	0	1.35468	1	2.08515	0.968483	1.67857	2.44798
Mammals	Leptonycteris_yerbabuenae	0	0	1.38489	1	2.08575	0.951823	1.62315	2.42183
Mammals	Lichonycteris_obscura	-0.00877392	0.0465321	0.812913	0.777848	1.99072	0.740363	1.6381	2.46399
Mammals	Lionycteris_spurrelli	-0.00877392	0.302505	0.946943	0.712432	1.97003	0.778151	1.58964	2.38126
Mammals	Lonchophylla_bokermanni	-0.00495222	0.249157	0.988559	0.732102	1.97298	0.763446	1.58929	2.41177
Mammals	Lonchophylla_dekeyseri	0.0213939	0.296344	0.857332	0.7185	1.92053	0.79313	1.56004	2.40656
Mammals	Lonchophylla_handleyi	0.00385986	-8.07687e-17	1.16227	0.954082	2.07783	0.849751	1.63675	2.44768
Mammals	Lonchophylla_hesperia	0.03667	0.294897	0.940516	0.709156	1.9643	0.775351	1.60798	2.39895
Mammals	Lonchophylla_mordax	-0.00877392	0.285752	1.33365	0.896423	2.02109	0.812913	1.53903	2.37691
Mammals	Lonchophylla_robusta	-0.00877392	0.299781	1.13735	0.966444	2.04824	0.892095	1.49855	2.33533
Mammals	Lonchophylla_thomasi	-0.00436481	0.0453723	0.850646	0.74229	1.9662	0.755875	1.63245	2.4769
Mammals	Lonchorhina_aurita	-0.00877392	0	1.18696	0.972239	2.08064	0.869232	1.75092	2.46471
Mammals	Lonchorhina_fernandezi	-0.00470375	0.298385	1.06408	0.867205	2.02396	0.779069	1.62698	2.32315
Mammals	Lonchorhina_marinkellei	0.0109614	0.0168124	1.24724	0.911162	2.07033	0.870727	1.63179	2.44159
Mammals	Lonchorhina_orinocensis	0.0198226	0.0264291	0.956168	0.778358	1.99272	0.690196	1.67578	2.49557
Mammals	Lophostoma_brasiliense	-0.00877392	0.29101	0.98945	0.895844	2.04244	0.78533	1.60949	2.33286
Mammals	Lophostoma_carrikeri	-0.00417487	0.30103	1.34928	0.942939	2.05442	0.872546	1.65566	2.33589
Mammals	Lophostoma_evotis	0	0	1.31345	0.992631	2.08592	0.900367	1.77018	2.45303
Mammals	Lophostoma_schulzi	-0.00591188	0.297793	1.25575	0.961874	2.07745	0.871593	1.62651	2.35819
Mammals	Lophostoma_silvicolum	-0.00436481	0.30103	1.50907	0.911051	2.05921	0.94939	1.61557	2.35898
Mammals	Macrophyllum_macrophyllum	0	0.0140883	0.904174	0.312471	1.94078	0.724276	1.67904	2.45567
Mammals	Macrotus_californicus	0	0	1.07918	1.01738	2.41522	0.797129	1.48344	2.08235
Mammals	Macrotus_waterhousii	0	0.268056	1.20777	1.01738	2.38653	0.797129	1.48344	1.96057
Mammals	Mesophylla_macconnelli	-0.00436481	0.0425527	0.836324	0.77441	1.97796	0.716003	1.65132	2.45597
Mammals	Micronycteris_hirsuta	-0.00436481	0.00273001	1.11025	0.886171	2.02968	0.819544	1.72101	2.4685
Mammals	Micronycteris_homezi	-0.00877392	0.0201931	0.80618	0.860089	2.08515	0.702028	1.73845	2.46975
Mammals	Micronycteris_megalotis	-0.00877392	0.0068867	0.80618	0.836848	2.08515	0.692539	1.73117	2.42679
Mammals	Micronycteris_microtis	-0.00436481	0	0.80618	1.13744	2.08515	0.70757	1.75932	2.56917
Mammals	Micronycteris_minuta	-0.00436481	0.00466821	0.838849	0.843689	2.04213	0.740363	1.72186	2.43438
Mammals	Micronycteris_schmidtorum	0.00366705	0.00712334	0.888179	0.889697	2.00412	0.732394	1.73019	2.45208
Mammals	Mimon_bennettii	0	0	1.11059	0.99871	2.07449	0.875061	1.77219	2.45829
Mammals	Mimon_cozumelae	-0.00436481	0	1.41822	0.997277	2.08662	0.875061	1.78327	2.44494
Mammals	Mimon_crenulatum	-0.00217692	0	1.14333	1.30103	2.02396	0.875061	2.43769	2.73868
Mammals	Mimon_koepckeae	-0.00217692	0	1.14333	1.30103	2.02396	0.875061	2.43769	2.73868
Mammals	Monophyllus_plethodon	-0.00217692	0.291212	1.18554	0.862832	2.03593	0.818358	1.59664	2.34013
Mammals	Monophyllus_redmani	-0.00436481	0.260192	0.94176	0.889653	2.0301	0.76001	1.63946	2.35971
Mammals	Musonycteris_harrisoni	0.0525913	0.0483276	1.03423	0.717113	2.00788	0.836505	1.60099	2.45939
Mammals	Neonycteris_pusilla	0.00689243	0.30234	0.786041	0.707058	1.91488	0.789038	1.53947	2.39995
Mammals	Phylloderma_stenops	-0.00877392	0.016321	1.74679	0.969432	2.13422	1.0607	1.79961	2.45833
Mammals	Phyllonycteris_aphylla	-0.00436481	0.0216791	1.15076	0.859277	2.05227	0.845098	1.61442	2.41766
Mammals	Phyllonycteris_poeyi	-0.00436481	0.299176	1.19285	0.948527	2.05719	0.806112	1.61053	2.33554
Mammals	Phyllops_falcatus	-0.00877392	0.292447	1.03423	0.850045	2.00014	0.757297	1.54279	2.32866
Mammals	Phyllostomus_discolor	0	0.249595	1.6026	0.954243	2.02119	0.986772	1.67911	2.44162
Mammals	Phyllostomus_elongatus	-0.00656377	0.0127992	1.55145	1.09128	2.08515	0.936261	1.7877	2.54149
Mammals	Phyllostomus_hastatus	0	0	1.91698	1.23742	2.07918	1.1089	1.86225	2.75455
Mammals	Phyllostomus_latifolius	7.94983e-05	0.255769	2.1271	0.698371	2.09152	0.880814	1.63167	2.42717
Mammals	Platalina_genovensium	-0.00877392	0.288989	1.21458	0.975979	2.06395	0.857337	1.48893	2.3361
Mammals	Platyrrhinus_aurarius	0.0281004	0.010812	1.54555	0.998849	2.13028	0.939605	1.71843	2.4404
Mammals	Platyrrhinus_brachycephalus	-0.00877392	0.301542	1.15412	0.867049	2.05421	0.829125	1.58418	2.33405
Mammals	Platyrrhinus_dorsalis	-0.00436481	0.280469	1.41497	0.930445	2.06377	0.934498	1.50245	2.35575
Mammals	Platyrrhinus_helleri	-0.00436481	0.30103	1.1284	0.847707	1.96153	0.770852	1.57736	2.34424
Mammals	Platyrrhinus_infuscus	-0.00877392	0.272649	1.70552	0.905001	2.09661	0.943199	1.45731	2.36794
Mammals	Platyrrhinus_lineatus	0	0.30103	1.34242	1.11311	2.02531	1.01284	1.46627	2.42024
Mammals	Platyrrhinus_recifinus	-0.00639533	0.297739	1.03423	0.880466	1.9922	0.771945	1.56141	2.34482
Mammals	Platyrrhinus_umbratus	-0.0062584	0.278709	1.40088	0.92279	2.07268	0.90932	1.48828	2.35761
Mammals	Platyrrhinus_vittatus	-0.00877392	0.268109	1.56832	0.89821	2.08913	0.966118	1.57549	2.38306
Mammals	Pygoderma_bilabiatum	-0.00436481	0	1.25527	0.985057	2.02125	0.929419	1.43553	2.35372
Mammals	Rhinophylla_alethina	0.0152061	0.307175	0.839478	0.707289	1.92008	0.832509	1.54688	2.39758
Mammals	Rhinophylla_fischerae	-0.00877392	0.281467	0.980003	0.873408	1.98867	0.77827	1.5542	2.34504
Mammals	Rhinophylla_pumilio	-0.00436481	0	0.979548	0.935206	1.96201	0.75466	1.57505	2.43163
Mammals	Scleronycteris_ega	0.0114934	0.0912753	1.69496	0.955035	2.09604	0.755875	1.57107	2.37499
Mammals	Sphaeronycteris_toxophyllum	-0.000851216	0.255929	1.21827	0.944851	2.01236	0.799341	1.51884	2.35798
Mammals	Stenoderma_rufum	-0.00217692	0.217159	1.32428	0.941611	2.05357	0.79148	1.46493	2.36742
Mammals	Sturnira_aratathomasi	-0.00436481	0.0133107	1.69609	1.02586	2.13384	0.950706	1.81849	2.47093
Mammals	Sturnira_bidens	0	0.30103	1.25648	0.974827	2.04657	1.00432	1.66083	2.35307
Mammals	Sturnira_bogotensis	-0.00436481	0.176091	1.32222	0.94833	2.0657	0.845098	1.70511	2.3598
Mammals	Sturnira_erythromos	-0.00217692	0	1.19117	0.932373	2.03888	0.84098	1.7349	2.44214
Mammals	Sturnira_lilium	0	0.30103	1.30103	1.07918	2.06019	0.819281	1.94201	2.46117
Mammals	Sturnira_ludovici	-0.00436481	0.30103	1.32222	0.975265	2.06744	0.845098	1.66022	2.326
Mammals	Sturnira_luisi	-0.0018792	0.0030103	1.07882	0.992944	2.04434	0.869232	1.76727	2.46717
Mammals	Sturnira_magna	-0.00877392	0.269644	1.63448	0.858706	2.05072	0.936259	1.65574	2.37919
Mammals	Sturnira_mordax	-0.00436481	0.00778151	1.07151	0.923942	2.06589	0.875061	1.68808	2.42862
Mammals	Sturnira_nana	-0.00877392	0.035563	0.822168	0.769551	1.98834	0.732394	1.67011	2.44566
Mammals	Sturnira_oporaphilum	-0.00436481	0.30103	1.33234	0.977153	2.06482	0.845098	1.67184	2.32623
Mammals	Sturnira_thomasi	-0.000490346	0.0030103	1.18921	0.990225	2.08319	0.875074	1.7766	2.44292
Mammals	Sturnira_tildae	-0.00436481	0	1.35112	0.950508	2.08378	0.880706	1.70981	2.43005
Mammals	Tonatia_bidens	-0.00877392	0.269585	1.44012	0.904041	2.07538	0.977724	1.61337	2.39294
Mammals	Tonatia_saurophila	-0.00877392	0.273845	1.44012	0.930073	2.06952	0.961421	1.62146	2.3783
Mammals	Trachops_cirrhosus	0	0.00677862	1.56703	1.04374	2.11231	0.963788	1.79568	2.47977
Mammals	Trinycteris_nicefori	0	0.29987	0.916454	0.718637	1.91982	0.763428	1.55982	2.40163
Mammals	Uroderma_bilobatum	0	0.30103	1.21059	0.928663	2.11687	0.838849	1.55035	2.32823
Mammals	Uroderma_magnirostrum	-0.00877392	0.296032	1.23805	0.963467	2.07238	0.845098	1.63275	2.34792
Mammals	Vampyressa_bidens	-0.00436481	0.249273	1.07591	0.935948	2.03542	0.792392	1.68215	2.35401
Mammals	Vampyressa_brocki	0.00819798	0.276117	1.68124	0.922471	2.06682	0.948542	1.629	2.40068
Mammals	Vampyressa_melissa	-0.00877392	0.30103	1.21958	0.961324	2.07112	0.849314	1.60698	2.33594
Mammals	Vampyressa_nymphaea	-0.00436481	0.25613	1.83885	0.896152	2.06094	0.80618	1.62679	2.39638
Mammals	Vampyressa_pusilla	-0.00877392	0.30103	0.943742	0.912894	2.03521	0.720159	1.63862	2.35441
Mammals	Vampyressa_thyone	-0.00877392	0.30103	0.943	0.760634	1.97458	0.720159	1.64294	2.3905
Mammals	Vampyrodes_caraccioli	-0.00877392	0.30103	1.55497	0.921798	2.07875	0.926857	1.60356	2.37419
Mammals	Vampyrum_spectrum	0	0.181099	2.23454	0.694971	2.11663	1.19866	1.74063	2.45101
Mammals	Acerodon_celebensis	-0.00877392	0.00322219	2.58528	1.09734	2.20233	1.30374	2.03343	2.58543
Mammals	Acerodon_humilis	-0.00153256	0.00146128	2.54707	1.09477	2.20039	1.30121	2.04398	2.57614
Mammals	Acerodon_jubatus	0	0	3.03625	1.16943	2.22763	1.4351	2.05443	2.65019
Mammals	Acerodon_leucotis	-0.00153256	0.00146128	2.54663	1.11792	2.19643	1.30091	2.04567	2.58126
Mammals	Acerodon_mackloti	-0.00877392	0.00477121	2.67018	1.02628	2.19251	1.31944	2.09453	2.57348
Mammals	Aethalops_aequalis	-0.00217692	0.0187227	1.14301	1.03441	2.18241	0.863323	1.79681	2.62224
Mammals	Aethalops_alecto	-0.00436481	0.219425	1.17609	0.84826	2.11304	0.863323	1.75207	2.43069
Mammals	Alionycteris_paucidentata	-0.00456914	0.250962	1.21059	0.862255	2.09869	0.805501	1.78746	2.3858
Mammals	Aproteles_bulmerae	0	0	2.79512	1.10968	2.20014	1.39	2.20224	2.6193
Mammals	Balionycteris_maculata	0	0.176091	1.15927	0.60206	2.13033	0.819544	1.77815	2.86362
Mammals	Casinycteris_argynnis	-0.00436481	0.249445	1.45148	0.959099	2.09684	0.977724	1.79732	2.44539
Mammals	Chironax_melanocephalus	-0.00877392	0.219992	1.24797	0.849122	2.1084	0.845098	1.75246	2.43762
Mammals	Cynopterus_brachyotis	0.0413927	0.30103	1.57287	1	2.07918	1.05306	1.62325	2.4009
Mammals	Cynopterus_horsfieldii	0.30103	0.268103	1.75553	0.210853	2.18241	1.03957	1.60206	2.32854
Mammals	Cynopterus_luzoniensis	0	0.30103	1.57054	0.999638	2.07918	0.995591	1.65796	2.30288
Mammals	Cynopterus_minutus	0.0413927	0.30103	1.57171	1	2.07918	1.05306	1.62325	2.4009
Mammals	Cynopterus_sphinx	0.0413927	0.30103	1.57287	1	2.07918	1.05306	1.62325	2.4009
Mammals	Cynopterus_titthaecheilus	0	0.30103	1.61337	0.999638	2.07918	1.05306	1.62325	2.4009
Mammals	Dobsonia_anderseni	-0.00436481	0	2.49471	1.09005	2.19432	1.33065	2.2383	2.8542
Mammals	Dobsonia_beauforti	-0.00436481	0	2.2184	0.991181	2.17645	1.20758	2.07976	2.55498
Mammals	Dobsonia_chapmani	0.00888672	0.266651	2.43074	0.463644	2.16083	1.30694	2.06796	2.40406
Mammals	Dobsonia_crenulata	-0.0029108	0.273813	2.36066	0.859338	2.14533	1.25076	2.0662	2.42295
Mammals	Dobsonia_emersa	0.00240679	0.293022	2.30333	0.878036	2.13252	1.21569	1.97422	2.42365
Mammals	Dobsonia_exoleta	0.00855248	0.257688	2.48005	0.463644	2.1604	1.30694	2.0689	2.41619
Mammals	Dobsonia_inermis	-0.00436481	0.30103	2.18355	0.945784	2.11459	1.2405	2.0074	2.42988
Mammals	Dobsonia_magna	-0.00217692	0	2.62029	1.09005	2.19432	1.38382	2.22063	2.86628
Mammals	Dobsonia_minor	-0.00217692	0.176091	1.90363	0.952077	2.13416	1.10608	2.01235	2.43245
Mammals	Dobsonia_moluccensis	-0.00217692	0	2.6067	1.09005	2.19432	1.38382	2.2383	2.8542
Mammals	Dobsonia_pannietensis	-0.00436481	0	2.55431	1.09005	2.19432	1.33065	2.2383	2.8542
Mammals	Dobsonia_peronii	-0.00877392	0.268766	2.35509	0.82825	2.15443	1.3056	2.12537	2.41293
Mammals	Dobsonia_praedatrix	0	0.30103	2.25314	0.899901	2.12774	1.20718	1.99617	2.41854
Mammals	Dobsonia_viridis	-0.00237925	0.277579	2.3814	0.869825	2.13256	1.26172	2.06767	2.41655
Mammals	Dyacopterus_brooksi	0.176091	0.0389535	1.91934	1.47712	2.16554	1.14814	2.00682	2.69223
Mammals	Dyacopterus_spadiceus	0.176091	0.0389535	1.92942	1.47712	2.16925	1.14814	2.00851	2.69403
Mammals	Eidolon_dupreanum	0.0334238	0	2.4736	1.33846	2.2158	1.30643	1.79875	2.78902
Mammals	Eidolon_helvum	0.0170333	0	2.44782	1.33846	2.34179	1.29839	1.79875	2.75504
Mammals	Eonycteris_major	0	0.288653	1.90768	0.935337	2.12569	1.10799	1.93363	2.42776
Mammals	Eonycteris_robusta	0	0.288653	1.89409	0.927298	2.1228	1.09691	1.91128	2.42966
Mammals	Eonycteris_spelaea	0	0.30103	1.74155	0.69897	2.18236	1.09283	1.77779	2.55317
Mammals	Epomophorus_angolensis	0	0.276034	1.94817	0.952199	2.15973	1.1346	1.92999	2.42486
Mammals	Epomophorus_crypturus	0	0.176091	1.94211	0.892095	2.17609	1.20252	1.78111	2.51933
Mammals	Epomophorus_gambianus	0	0.176091	1.90309	0.892095	2.17609	1.20252	1.77808	2.51529
Mammals	Epomophorus_grandis	-0.00175644	0.281512	1.6939	0.956696	2.15398	1.28551	1.98957	2.41233
Mammals	Epomophorus_labiatus	-0.00436481	0.30103	1.84292	0.90916	2.19432	0.97465	1.90958	2.4279
Mammals	Epomophorus_minor	-0.00436481	0.30103	1.75743	0.752879	2.19432	0.97465	1.86001	2.41209
Mammals	Epomophorus_wahlbergi	0	0.30103	1.93849	1.0036	2.19432	1.11955	2.8253	2.38653
Mammals	Epomops_buettikoferi	-0.00877392	0.30103	2.13248	0.335792	2.14588	1.25527	1.74547	2.44074
Mammals	Epomops_dobsonii	0.00375816	0.282289	2.08664	0.966622	2.15115	1.16938	1.9757	2.43591
Mammals	Epomops_franqueti	0	0.30103	2.07551	0.499458	2.2089	1.13043	1.99583	2.43171
Mammals	Haplonycteris_fischeri	0	0	1.25828	1	2.12177	0.876795	1.86344	2.19439
Mammals	Harpyionycteris_celebensis	0	0.30103	2.1008	0.962036	2.123	1.18227	2.04766	2.47532
Mammals	Harpyionycteris_whiteheadi	0	0.30103	2.13188	0.961203	2.123	1.18227	2.04766	2.47532
Mammals	Hypsignathus_monstrosus	0.146128	0.30103	2.52759	1.08725	2.0974	1.42364	2.02942	2.35792
Mammals	Latidens_salimalii	-0.00380191	0.266297	1.69888	0.963296	2.09131	1.02686	1.77025	2.42041
Mammals	Lissonycteris_angolensis	-0.00436481	0.30103	1.83448	0.937016	2.08515	1.07947	1.90409	2.40981
Mammals	Macroglossus_minimus	-0.00436481	0.477121	1.20683	0.864313	2.0974	0.833083	1.81291	1.94335
Mammals	Macroglossus_sobrinus	0	0.305023	1.33846	0.69897	2.1025	0.929419	1.82171	2.3761
Mammals	Megaerops_ecaudatus	0.0118286	0.234762	1.41979	0.932133	2.1153	1.0086	1.72898	2.43523
Mammals	Megaerops_kusnotoi	-0.000480713	0.238529	1.29863	0.945696	2.1086	0.926969	1.75319	2.44257
Mammals	Megaerops_niphanae	0.00470037	0.251649	1.41996	0.920712	2.10508	0.965153	1.733	2.39393
Mammals	Megaerops_wetmorei	0.0153121	0.21369	1.27184	0.963485	2.10864	0.923715	1.75932	2.43134
Mammals	Megaloglossus_woermanni	0	0.30103	1.16301	0.705789	2.09769	0.787425	1.7892	2.36066
Mammals	Melonycteris_melanops	-0.00244094	0.30103	1.70282	0.8915	2.10805	1.00028	1.90184	2.40175
Mammals	Melonycteris_woodfordi	-0.00877392	0.260423	1.55871	0.931032	2.10549	0.945862	1.9182	2.42675
Mammals	Micropteropus_intermedius	-0.00368005	0.295521	1.50529	0.878854	2.12048	0.954959	1.81555	2.35923
Mammals	Micropteropus_pusillus	-0.00436481	0.30103	1.40449	0.660391	2.2089	0.957559	1.74178	2.30552
Mammals	Myonycteris_brachycephala	-0.00471472	0.268431	1.554	0.974119	2.09567	0.995825	1.8149	2.41743
Mammals	Myonycteris_relicta	-0.00381149	0.292284	1.72689	0.93251	2.10376	1.00808	1.85889	2.39018
Mammals	Myonycteris_torquata	0	0.30103	1.5682	1.47712	2.18241	1.12123	2.10045	2.86362
Mammals	Nanonycteris_veldkampii	-0.00877392	0.294592	1.34025	0.725805	2.12474	0.875061	1.77399	2.33273
Mammals	Neopteryx_frosti	-0.00877392	0.244749	2.24711	0.958536	2.1406	1.02119	1.9935	2.44414
Mammals	Notopteris_macdonaldi	-0.00436481	0.268742	1.83359	0.924749	2.11762	1	1.97701	2.42709
Mammals	Notopteris_neocaledonica	-0.00217692	0.267145	1.83359	0.923095	2.11352	1	1.99132	2.42869
Mammals	Nyctimene_aello	-0.00877392	0.283765	1.93075	0.921441	2.11265	1.08475	1.96906	2.42309
Mammals	Nyctimene_albiventer	-0.00436481	0.30103	1.4764	0.744199	2.09803	0.915505	1.8187	2.35851
Mammals	Nyctimene_cephalotes	-0.00877392	0.294783	1.65244	0.764162	2.10457	0.97635	1.8633	2.39322
Mammals	Nyctimene_certans	-0.00492228	0.29677	1.63589	0.74288	2.11327	0.936313	1.83756	2.37198
Mammals	Nyctimene_cyclotis	-0.00410286	0.300265	1.64948	0.827569	2.10205	0.98682	1.84593	2.38069
Mammals	Nyctimene_draconilla	-0.00436481	0.30103	1.47784	0.752893	2.11529	0.982994	1.81641	2.35851
Mammals	Nyctimene_keasti	-0.00436481	0.30103	1.4764	0.785628	2.09078	0.915505	1.81393	2.35851
Mammals	Nyctimene_major	-0.00424961	0.292284	1.78053	0.799251	2.12371	1.13038	1.90283	2.43289
Mammals	Nyctimene_malaitensis	-0.00350116	0.291395	1.89426	0.891687	2.10598	1.07806	1.96155	2.41255
Mammals	Nyctimene_masalai	-0.00436481	0.30103	1.48323	0.698788	2.09218	0.915505	1.81242	2.35851
Mammals	Nyctimene_minutus	-0.00370426	0.300066	1.32858	0.70479	2.10797	0.915722	1.83384	2.36195
Mammals	Nyctimene_rabori	0	0	1.8341	0.944542	2.14038	1.09337	2.02119	2.38653
Mammals	Nyctimene_robinsoni	-0.00217692	0	1.68869	0.940522	1.99533	1.01542	2.0855	2.45218
Mammals	Nyctimene_sanctacrucis	-0.00485901	0.300292	1.77269	0.794355	2.13002	1.03145	1.91338	2.41485
Mammals	Nyctimene_vizcaccia	-0.00877392	0.30103	1.48996	0.756317	2.10934	0.972804	1.81766	2.35851
Mammals	Otopteropus_cartilagonodus	-0.00436481	0.176091	1.2284	0.838092	2.10521	0.863323	1.76649	2.38757
Mammals	Paranyctimene_raptor	-0.00877392	0.30103	1.36173	0.704565	2.10684	0.896719	1.82532	2.36371
Mammals	Penthetor_lucasi	0	0.241179	1.54888	0.932225	2.10776	1.0569	1.72324	2.42235
Mammals	Plerotes_anchietae	0.00274293	0.288896	1.30081	0.689574	2.11765	0.939519	1.76162	2.35433
Mammals	Ptenochirus_jagori	0	0.30103	1.89862	0.90309	2.0974	1.02119	1.95419	2.4009
Mammals	Ptenochirus_minor	0.007999	0.268338	1.67228	0.93289	2.10625	1.00432	1.73107	2.40318
Mammals	Pteralopex_acrodonta	0.00573975	0.00459704	2.41083	1.03893	2.18426	1.27135	2.01256	2.55271
Mammals	Pteralopex_anceps	0	0.00365488	2.72654	1.02866	2.22637	1.41881	2.07523	2.59563
Mammals	Pteralopex_atrata	0.00278058	0.00365488	2.6909	1.15403	2.23282	1.38689	2.08021	2.62482
Mammals	Pteralopex_pulchra	0.00953782	0.00447158	2.46412	1.1203	2.19419	1.27099	2.02154	2.56421
Mammals	Pteropus_admiralitatum	0	0.270139	2.48637	0.350571	2.13924	1.2552	1.94783	2.41432
Mammals	Pteropus_aldabrensis	0	0	2.60341	0.995635	2.19432	1.42325	2.21932	2.55922
Mammals	Pteropus_alecto	0.0413927	0	2.80694	1.29373	2.20821	1.40586	1.95022	2.74351
Mammals	Pteropus_anetianus	-0.00877392	0.249623	2.59903	0.869232	2.1676	1.32321	2.26341	2.42871
Mammals	Pteropus_aruensis	0.0160638	0.23152	2.94198	0.946679	2.17032	1.45488	2.18303	2.51662
Mammals	Pteropus_banakrisi	0.0413927	0	2.80694	1.29373	2.20599	1.40586	1.95022	2.74669
Mammals	Pteropus_brunneus	0.00504742	0.0850589	2.30103	0.970602	2.13367	1.07056	1.89529	2.45365
Mammals	Pteropus_caniceps	0.00246613	0.235912	2.72026	0.932812	2.17175	1.3358	2.08904	2.45386
Mammals	Pteropus_capistratus	0.00222007	0	2.09139	1.03655	2.16278	1.15522	2.04213	2.51595
Mammals	Pteropus_chrysoproctus	0.0207242	0.252735	2.86344	0.979408	2.16093	1.40413	2.20164	2.46034
Mammals	Pteropus_cognatus	-0.00436481	-3.19189e-17	2.6518	1.10457	2.20558	1.40744	2.25854	2.60719
Mammals	Pteropus_conspicillatus	0	0.000211893	2.88122	1.0629	2.20575	1.42919	2.14461	2.87803
Mammals	Pteropus_dasymallus	0	0.0073482	2.66598	1.38021	2.22352	1.39209	2.04125	2.78658
Mammals	Pteropus_faunulus	0.00575355	0.289103	2.34756	0.951225	2.1354	1.22914	2.06391	2.41531
Mammals	Pteropus_fundatus	0.023356	0.285677	2.3236	0.845882	2.09876	1.16838	1.94811	2.41134
Mammals	Pteropus_giganteus	-0.00217692	0	2.91637	1.55267	2.19255	1.45308	2.13367	2.57995
Mammals	Pteropus_gilliardorum	0.00860565	0.0062941	2.60953	1.13302	2.18908	1.20145	2.03583	2.56163
Mammals	Pteropus_howensis	-0.00877392	0.00805501	2.36721	1.06088	2.17895	1.26633	2.04423	2.57317
Mammals	Pteropus_hypomelanus	0	0	2.64621	1.30553	2.19432	1.31154	1.9689	2.577
Mammals	Pteropus_insularis	0.00755956	0.27599	2.191	0.94858	2.13081	1.21666	2.02147	2.45942
Mammals	Pteropus_intermedius	0	0	2.94052	1.26639	2.22016	1.44571	1.96057	2.76012
Mammals	Pteropus_keyensis	0.0176521	0.248436	2.94198	0.953707	2.15141	1.45488	2.1576	2.49142
Mammals	Pteropus_leucopterus	0.00245386	0.00146128	2.53632	1.07349	2.1971	1.30113	2.02479	2.56155
Mammals	Pteropus_livingstonii	0	0.0184468	2.85454	1.17573	2.18207	1.53148	2.17961	2.79701
Mammals	Pteropus_lombocensis	0.00282752	0.018897	2.40849	0.871276	2.2042	1.30501	2.15358	2.47036
Mammals	Pteropus_loochoensis	-0.00115434	0.00531479	2.66142	0.987227	2.1995	1.33746	2.26512	2.52734
Mammals	Pteropus_lylei	0.00182355	-3.88578e-17	2.50273	1.30936	2.21518	1.37565	2.08884	2.80984
Mammals	Pteropus_macrotis	0	0.0138017	2.56347	0.971082	2.19813	1.32463	2.54503	2.48481
Mammals	Pteropus_mahaganus	0.0085013	0.00146128	2.47317	1.1285	2.1876	1.27857	2.04074	2.5679
Mammals	Pteropus_mariannus	0.00934694	0.00631444	2.66142	1.03215	2.18658	1.33746	2.17897	2.53989
Mammals	Pteropus_melanopogon	0.0105575	0.245937	2.94198	0.947008	2.1645	1.45488	2.15929	2.49512
Mammals	Pteropus_melanotus	0	0	2.62123	0.922474	2.19432	1.31177	2.08282	2.32315
Mammals	Pteropus_molossinus	0	0.252757	2.08411	0.992841	2.11975	1.1374	1.88442	2.44366
Mammals	Pteropus_neohibernicus	0	0.00942219	3.00748	0.995635	2.18418	1.44571	2.09146	2.60456
Mammals	Pteropus_niger	0	-3.83027e-17	2.66779	1.28762	2.20508	1.39903	2.11572	2.80866
Mammals	Pteropus_nitendiensis	0.00634377	0.0113906	2.44022	1.06388	2.18105	1.24423	1.99183	2.56034
Mammals	Pteropus_ocularis	-0.0040758	0.261197	2.35938	0.849603	2.16596	1.30722	2.11824	2.42333
Mammals	Pteropus_ornatus	-0.00877392	0	2.52666	1.01354	2.27351	1.26288	2.15045	2.87803
Mammals	Pteropus_pelewensis	0.00845404	0.00932474	2.51348	1.00959	2.19735	1.33746	2.21166	2.51599
Mammals	Pteropus_personatus	0.00941076	0.0420673	2.11674	0.993529	2.1491	1.13475	1.87062	2.48193
Mammals	Pteropus_pilosus	0.00753731	0.027246	2.64453	0.961952	2.19693	1.31571	2.25694	2.45894
Mammals	Pteropus_pohlei	0.0041564	0.0196284	2.54747	0.957104	2.19925	1.29519	2.22747	2.50026
Mammals	Pteropus_poliocephalus	0	0	2.8293	1.37237	2.27351	1.43551	2.07918	2.73083
Mammals	Pteropus_pselaphon	-0.00877392	0.0060206	2.50717	1.22185	2.24311	1.30892	2.15719	2.74547
Mammals	Pteropus_pumilus	0.0169415	0.30103	2.28825	1.23469	2.15263	1.27101	2.08525	2.4655
Mammals	Pteropus_rayneri	-0.00436481	0.00643453	2.82039	1.15861	2.21368	1.40744	2.25854	2.70107
Mammals	Pteropus_rennelli	-0.00436481	0.0030103	2.82039	1.11512	2.20902	1.40744	2.25854	2.65404
Mammals	Pteropus_rodricensis	0	0	2.48156	1.45063	2.29667	1.40686	2.17534	2.87803
Mammals	Pteropus_rufus	0	0.234759	2.89005	0.934919	2.16513	1.4386	2.14273	2.49686
Mammals	Pteropus_samoensis	0	0	2.49135	1.00225	2.19386	1.31065	2.21197	2.53847
Mammals	Pteropus_scapulatus	0	0.00447158	2.55871	1.19751	2.22563	1.31945	2.12633	2.74287
Mammals	Pteropus_seychellensis	0	0	2.69214	0.995635	2.19432	1.42325	2.20038	2.57048
Mammals	Pteropus_speciosus	-0.00440689	0.261197	2.37079	0.848835	2.15406	1.3054	2.10276	2.42521
Mammals	Pteropus_subniger	0.00344719	0.225593	2.10432	0.977908	2.138	1.13397	1.85176	2.44215
Mammals	Pteropus_tokudae	0	0.281266	2.18667	1.00965	2.12727	1.16286	1.91849	2.44464
Mammals	Pteropus_tonganus	0	0.192712	2.70761	0.849215	2.22347	1.29537	2.15594	2.50195
Mammals	Pteropus_tuberculatus	0.00472657	0.25766	2.35534	0.993224	2.14239	1.18682	1.99546	2.44516
Mammals	Pteropus_ualanus	0.00934694	0.00631444	2.66142	1.03215	2.18658	1.33746	2.17897	2.53989
Mammals	Pteropus_vampyrus	0	0	2.97529	1.26639	2.21709	1.44571	1.96057	2.76012
Mammals	Pteropus_vetulus	0.000920249	0.275531	2.18053	1.003	2.11253	1.13351	1.89585	2.41773
Mammals	Pteropus_voeltzkowi	0	0	2.73432	1.01002	2.18207	1.42325	2.15594	2.5552
Mammals	Pteropus_woodfordi	0	0.25378	2.08874	0.974388	2.12528	1.15082	1.88693	2.44652
Mammals	Pteropus_yapensis	0.00385846	0.0090309	2.57296	1.10311	2.19082	1.33746	2.1721	2.57035
Mammals	Rousettus_aegyptiacus	0.0149403	0.30103	2.1271	1.35984	2.06446	1.236	2.08636	2.56229
Mammals	Rousettus_amplexicaudatus	-0.00436481	0.30103	1.91874	0.902184	2.00595	1.03193	1.93531	2.41271
Mammals	Rousettus_bidens	-0.00877392	0.289786	2.09068	0.961106	2.12348	1.13988	2.01986	2.44816
Mammals	Rousettus_celebensis	0	0.283539	1.79982	0.931397	2.07452	1.01912	1.8459	2.38634
Mammals	Rousettus_lanosus	0.0112912	0.30103	2.01284	1.27184	2.1306	1.18412	2.03299	2.49951
Mammals	Rousettus_leschenaultii	0.00216606	0.30103	1.98482	1.09517	2.07309	1.11757	1.71883	2.37313
Mammals	Rousettus_madagascariensis	0.045323	0	1.8177	0.974738	2.09454	1.13829	1.74819	2.56259
Mammals	Rousettus_obliviosus	-0.00877392	0.268943	1.65629	0.971256	2.08508	1.00784	1.79915	2.42095
Mammals	Rousettus_spinalatus	0	0.262396	1.9653	0.948883	2.0957	1.08621	1.86124	2.42542
Mammals	Scotonycteris_ophiodon	-0.00436481	0.176091	1.84148	0.929193	2.08317	1.15534	1.812	2.44352
Mammals	Scotonycteris_zenkeri	-0.00436481	0.252019	1.32838	0.888374	2.10323	0.90309	1.78563	2.39216
Mammals	Sphaerias_blanfordi	-0.00417754	0.257813	1.4606	0.885262	2.09313	0.90309	1.77963	2.38124
Mammals	Styloctenium_wallacei	0.00616917	0.271468	2.23659	0.953438	2.1384	1.23363	2.03322	2.43592
Mammals	Syconycteris_australis	0	0.30103	1.24428	0.740034	2.03975	0.84317	1.74819	2.32854
Mammals	Syconycteris_carolinae	-0.00493471	0.300292	1.59846	0.714229	2.10885	0.968316	1.79241	2.3646
Mammals	Syconycteris_hobbit	-0.00877392	0.289919	1.30233	0.732114	2.07515	0.83803	1.77998	2.37101
Mammals	Thoopterus_nigrescens	-0.00877392	0.25395	1.82033	0.957448	2.08154	1.01903	1.82993	2.4452
Mammals	Rhinolophus_acuminatus	0	-6.96665e-17	1.08279	0.900049	1.99028	0.798659	1.75079	2.64277
Mammals	Rhinolophus_adami	0.0019585	-6.66134e-17	1.2408	0.886277	1.99206	0.848424	1.75418	2.60237
Mammals	Rhinolophus_affinis	-0.00436481	0.30103	1.13672	0.732033	1.98498	0.805394	1.73465	2.42116
Mammals	Rhinolophus_alcyone	-0.00877392	0.0030103	1.26998	0.927233	1.9536	0.807431	1.79539	2.67093
Mammals	Rhinolophus_arcuatus	-0.00320709	0.00113943	0.953276	1.01385	2.02161	0.727288	1.7406	2.73191
Mammals	Rhinolophus_beddomei	-0.00436481	0.00778151	1.50413	1.13624	2.01517	0.89005	1.82497	2.71915
Mammals	Rhinolophus_blasii	0	0	1.04708	0.812913	1.84584	0.70757	1.44716	2.86362
Mammals	Rhinolophus_bocharicus	0.0200119	0.0030103	1.17754	0.810652	1.98071	0.84918	1.72796	2.58568
Mammals	Rhinolophus_borneensis	-0.000716809	0.000314085	0.977724	0.982371	1.99232	0.739796	1.74447	2.73607
Mammals	Rhinolophus_canuti	0.00337241	-7.02216e-17	1.2413	0.890812	1.97217	0.828696	1.74743	2.6163
Mammals	Rhinolophus_capensis	-0.00217692	0	1.21748	0.740363	2.0333	0.811746	1.74819	2.58063
Mammals	Rhinolophus_celebensis	-0.00374293	0.00231724	0.991226	0.880943	1.98979	0.766607	1.74839	2.63709
Mammals	Rhinolophus_coelophyllus	0.00565989	0.00210853	0.849419	1.01061	2.05037	0.713451	1.82779	2.69299
Mammals	Rhinolophus_cognatus	0.00568311	-8.35443e-17	0.973128	0.984017	2.04497	0.74683	1.83881	2.70753
Mammals	Rhinolophus_cornutus	0	0.00410701	0.861534	0.8378	2.02987	0.752821	1.6217	2.57249
Mammals	Rhinolophus_creaghi	0.00705502	0.000314085	1.2284	0.941731	1.96556	0.823348	1.76361	2.67484
Mammals	Rhinolophus_darlingi	0.292256	0.020683	0.951338	0.657664	1.96363	0.820946	1.71421	2.54967
Mammals	Rhinolophus_deckenii	0.0070858	-6.71685e-17	1.30298	0.878438	1.98989	0.840966	1.75586	2.59872
Mammals	Rhinolophus_denti	0	0	0.788875	1.30103	1.99194	0.80511	1.81207	2.82334
Mammals	Rhinolophus_eloquens	-0.00436481	0	1.20737	0.904123	1.96633	0.804768	1.78111	2.62539
Mammals	Rhinolophus_euryale	0	0	0.940765	0.845098	1.95424	0.763428	1.83302	2.91434
Mammals	Rhinolophus_euryotis	0.00189024	0.0030103	1.15534	0.951376	1.97796	0.830356	1.75182	2.65387
Mammals	Rhinolophus_ferrumequinum	-0.00436481	0	1.35936	1.47712	1.93258	0.838849	1.72374	2.89145
Mammals	Rhinolophus_formosae	-0.00436481	0.0107918	1.53237	1.12087	2.00911	0.889263	1.80884	2.71883
Mammals	Rhinolophus_fumigatus	-0.00436481	0	1.11694	0.962189	1.96633	0.799701	1.78111	2.69284
Mammals	Rhinolophus_guineensis	-0.00436481	-8.43769e-17	1.08618	0.980123	2.07777	0.764809	1.78111	2.7618
Mammals	Rhinolophus_hildebrandtii	-0.00436481	0	1.41481	1.1073	1.96633	0.888819	1.76968	2.74994
Mammals	Rhinolophus_hilli	-0.00877392	0.0209146	1.39305	0.6874	1.93149	0.784332	1.74509	2.57655
Mammals	Rhinolophus_hipposideros	0	0	0.661339	1.32222	1.85282	0.602006	1.53275	2.67544
Mammals	Rhinolophus_imaizumii	-0.00234298	0.00190332	1.03423	0.894013	2.00122	0.792146	1.73157	2.58989
Mammals	Rhinolophus_inops	0	0	1.13513	0.812913	1.97696	0.824652	1.72682	2.59152
Mammals	Rhinolophus_keyensis	0	0.0093246	0.796574	0.958581	1.99548	0.704036	1.7386	2.68157
Mammals	Rhinolophus_landeri	-0.00436481	-8.16014e-17	0.972666	0.97623	2.07777	0.755638	1.78111	2.77585
Mammals	Rhinolophus_lepidus	0	0.00646698	0.737193	0.971869	1.98563	0.707234	1.7096	2.65677
Mammals	Rhinolophus_luctus	-0.00436481	0.0107918	1.53237	1.12091	2.0091	0.900759	1.80387	2.68936
Mammals	Rhinolophus_maclaudi	-0.00877392	0.00518514	1.55437	1.09508	2.00002	0.909581	1.74916	2.67082
Mammals	Rhinolophus_macrotis	-0.00877392	0.0187694	0.790988	0.901784	1.97466	0.699506	1.76806	2.67669
Mammals	Rhinolophus_madurensis	-0.00119487	0.00231724	0.991226	0.854096	1.9837	0.764881	1.74028	2.62069
Mammals	Rhinolophus_malayanus	0.00418583	0.00714976	0.828015	0.983592	2.01119	0.728989	1.73137	2.6831
Mammals	Rhinolophus_marshalli	0.00134469	0.0093246	0.700704	0.980198	1.98632	0.705079	1.74083	2.6578
Mammals	Rhinolophus_megaphyllus	0	0	0.937016	0.875061	2.0974	0.778194	1.75289	2.86362
Mammals	Rhinolophus_mehelyi	0.30103	0	1.14706	0.680683	1.94903	0.80618	1.69566	2.55543
Mammals	Rhinolophus_mitratus	0.0249048	0.00176091	1.44012	1.04472	1.97251	0.903952	1.76678	2.62609
Mammals	Rhinolophus_monoceros	0	0.00410701	0.868056	0.822694	2.02987	0.752821	1.6217	2.56968
Mammals	Rhinolophus_montanus	0.000587368	0.00231724	1.03782	0.801163	1.97539	0.7818	1.72381	2.61669
Mammals	Rhinolophus_nereis	0.0118934	-8.18789e-17	1.13513	0.977048	1.99004	0.793761	1.7511	2.71884
Mammals	Rhinolophus_osgoodi	-0.00259203	-6.80012e-17	1.09307	0.814284	1.98447	0.805801	1.73181	2.6138
Mammals	Rhinolophus_paradoxolophus	0	0.00410701	0.912222	0.930684	2.00208	0.759897	1.74233	2.65596
Mammals	Rhinolophus_pearsonii	0.00210314	0.00491362	1.06258	0.790094	2.00061	0.85421	1.73697	2.58241
Mammals	Rhinolophus_philippinensis	0.00328374	0.00190332	1.03782	0.861161	1.95221	0.818051	1.74119	2.61548
Mammals	Rhinolophus_pusillus	0	0.00601033	0.69897	0.838037	1.99885	0.744884	1.6217	2.58516
Mammals	Rhinolophus_rex	0.0178939	0.00995635	1.51348	1.0393	2.02404	0.946326	1.76625	2.60565
Mammals	Rhinolophus_robinsoni	-0.000228011	0.00400717	0.931458	0.983738	1.9831	0.731115	1.71884	2.70131
Mammals	Rhinolophus_rouxii	-0.00436481	0	1.08814	0.69897	2.09181	0.801856	1.77393	2.65428
Mammals	Rhinolophus_ruwenzorii	-0.00877392	0.00860712	1.487	0.977626	1.99142	0.910424	1.76718	2.60038
Mammals	Rhinolophus_sedulus	-0.00394977	-8.60423e-17	0.941511	1.00386	2.04349	0.736675	1.76095	2.74969
Mammals	Rhinolophus_shameli	-0.00179389	0.00231724	0.921166	0.875679	1.99531	0.760578	1.71927	2.64469
Mammals	Rhinolophus_shortridgei	0	0.00646698	0.737193	0.933398	1.98154	0.705536	1.73585	2.65763
Mammals	Rhinolophus_siamensis	-0.00877392	0.013414	0.866878	0.811169	1.95245	0.724854	1.71796	2.65459
Mammals	Rhinolophus_silvestris	0.00615786	0.0030103	1.32695	0.869259	1.99481	0.870476	1.74477	2.58941
Mammals	Rhinolophus_simulator	-0.00436481	0.00808641	0.910091	0.788377	1.96019	0.756057	1.72353	2.61814
Mammals	Rhinolophus_sinicus	-0.00436481	0	1.01094	0.69897	2.09181	0.797023	1.77393	2.65428
Mammals	Rhinolophus_stheno	-0.00436481	0	0.898725	1.00209	2.03202	0.728613	1.74426	2.73979
Mammals	Rhinolophus_subbadius	0.000439809	0.00377076	0.767898	0.960622	2.016	0.699787	1.81645	2.66933
Mammals	Rhinolophus_subrufus	0.00522366	-8.27116e-17	1.38471	1.03916	1.96615	0.868183	1.75925	2.75638
Mammals	Rhinolophus_swinnyi	-0.00436481	0	0.799341	1.30103	1.96019	0.802795	1.81831	2.82464
Mammals	Rhinolophus_thomasi	-0.000623457	0.00410701	0.91698	0.853874	1.98836	0.768487	1.72662	2.62291
Mammals	Rhinolophus_trifoliatus	0	0.0263548	1.1807	0.756744	1.9564	0.826503	1.73024	2.56259
Mammals	Rhinolophus_virgo	0.00202705	0.00452094	0.782473	0.946694	1.96667	0.72631	1.70513	2.65491
Mammals	Rhinolophus_yunanensis	0.00398334	-6.77236e-17	1.28623	0.873869	1.98601	0.839303	1.75439	2.59398
Mammals	Rhinopoma_hardwickii	-0.00217692	0	1.07918	0.755345	1.99247	0.776701	1.55654	2.43769
Mammals	Rhinopoma_microphyllum	0	0	1.44747	1.09654	2.08075	0.791129	1.49554	2.83866
Mammals	Rhinopoma_muscatellum	0.0555286	0.0110679	0.960471	0.729282	2.01468	0.806505	1.66029	2.49658
Mammals	Thyroptera_discifera	0.0155084	0.0647874	0.495544	0.807102	2.03542	0.672098	1.70167	2.35704
Mammals	Thyroptera_tricolor	-0.00877392	0.30103	0.655138	0.867733	2.1882	0.681241	1.69576	2.35409
Mammals	Antrozous_pallidus	0.30103	0.000211893	1.34242	0.959041	1.78179	0.883863	1.69897	2.56229
Mammals	Arielulus_circumdatus	0.141462	-0.00124939	1.01703	0.472657	1.91158	0.842893	1.61024	2.50106
Mammals	Arielulus_cuprosus	0.154857	0.0160206	0.839478	0.778763	1.90307	0.687381	1.66962	2.45944
Mammals	Arielulus_societatis	0.130083	0.0138021	0.940516	0.833527	1.9197	0.832464	1.65225	2.4891
Mammals	Barbastella_barbastellus	0.30103	0	1	1.32222	1.81833	0.763428	1.70006	2.73868
Mammals	Barbastella_leucomelas	0.30103	0	1	1.32222	1.8138	0.763428	1.70139	2.73868
Mammals	Bauerus_dubiaquercus	0.232996	0.00556303	1.34674	0.829215	1.92221	0.892095	1.65014	2.48183
Mammals	Chalinolobus_dwyeri	0.222716	0	0.941511	-0.300568	1.86012	0.846637	1.56122	2.47476
Mammals	Chalinolobus_gouldii	0.231724	-0.124939	1.20058	0.878905	1.96346	0.863426	1.64442	2.56259
Mammals	Chalinolobus_morio	0.075547	0	0.949878	-0.326852	1.89646	0.870754	1.57571	2.48358
Mammals	Chalinolobus_neocaledonicus	0.231724	-0.124939	1.20058	0.878905	1.96346	0.863292	1.64442	2.56259
Mammals	Chalinolobus_nigrogriseus	0.176091	-0.00573541	0.943989	-0.306784	1.87393	0.871633	1.55954	2.49134
Mammals	Chalinolobus_picatus	0.30103	-0.0117511	0.767898	-0.310291	1.85219	0.763984	1.58556	2.4378
Mammals	Chalinolobus_tuberculatus	-0.00877392	-0.000964199	1.01953	-0.18857	1.89437	0.928578	1.56744	2.48482
Mammals	Cistugo_lesueuri	0.000866072	0.0030103	0.804821	1.20226	2.00801	0.696449	1.76967	2.62129
Mammals	Cistugo_seabrae	0.0018801	0.0030103	0.729974	1.06863	2.02376	0.685874	1.7978	2.56634
Mammals	Corynorhinus_mexicanus	0	0	1.06819	1.00396	1.8237	0.792392	1.49831	2.32315
Mammals	Corynorhinus_rafinesquii	0	0	0.961421	1.00432	1.74249	0.763646	1.32222	2.32315
Mammals	Corynorhinus_townsendii	0	0	1.01284	1.00432	1.82924	0.759668	1.60746	2.32315
Mammals	Eptesicus_andinus	0.164353	0.0276042	0.963788	-0.376431	1.89142	0.857332	1.56566	2.46853
Mammals	Eptesicus_bobrinskoi	0.136001	0.00993161	0.887898	0.0619342	1.92887	0.827044	1.5772	2.46791
Mammals	Eptesicus_bottae	0.30103	0	1.19479	1.07918	1.91518	0.87116	1.55691	2.42091
Mammals	Eptesicus_brasiliensis	0.164353	0.0125527	0.963788	-0.390826	1.89378	0.857332	1.56438	2.49979
Mammals	Eptesicus_chiriquinus	0.164353	0.0198227	0.963788	-0.296199	1.94327	0.857332	1.57729	2.44885
Mammals	Eptesicus_diminutus	0.1242	0.0412306	0.777427	-0.195438	1.91535	0.671778	1.65157	2.38589
Mammals	Eptesicus_dimissus	0.177647	0.00130334	1.11494	0.0746891	1.93657	0.917196	1.5872	2.49972
Mammals	Eptesicus_floweri	0.16902	-0.00573541	0.857332	-0.296929	1.88665	0.842354	1.55906	2.46187
Mammals	Eptesicus_furinalis	0.269513	0.30103	0.886491	-0.29425	1.96633	0.80618	1.58929	2.52934
Mammals	Eptesicus_fuscus	0.284431	0	1.2354	1.27875	1.63919	0.875061	1.53377	2.67315
Mammals	Eptesicus_gobiensis	0.09691	-0.00374816	1.11394	1.19033	1.84279	0.806163	1.54564	2.50626
Mammals	Eptesicus_guadeloupensis	0.134516	-0.00471236	1.27852	0.460084	1.97091	0.918372	1.59071	2.48671
Mammals	Eptesicus_hottentotus	0.208287	0.0151063	1.48187	0.968089	2.01007	0.942124	1.54797	2.43748
Mammals	Eptesicus_innoxius	0.0816729	0.0382494	0.874482	-0.384288	1.92695	0.704053	1.64251	2.40699
Mammals	Eptesicus_japonensis	0.176091	0	1.11394	1.19033	1.81532	0.801974	1.51799	2.50878
Mammals	Eptesicus_kobayashii	0.148326	0.00778151	1.16227	0.954993	1.90653	0.828123	1.63697	2.47379
Mammals	Eptesicus_matroka	0.0863598	0.0185733	0.817565	0.712342	1.91845	0.935734	1.63739	2.47772
Mammals	Eptesicus_nasutus	0.185264	0.0125527	0.898176	0.876544	1.88831	0.673754	1.68423	2.47574
Mammals	Eptesicus_nilssonii	0.176091	0	1.11394	1.19033	1.85521	0.732394	1.41497	2.51583
Mammals	Eptesicus_pachyotis	0.201408	0.00850493	0.908485	-0.0902667	1.90597	0.860702	1.56935	2.46982
Mammals	Eptesicus_platyops	0.176091	0	1.26007	1.09691	1.82426	0.869202	1.48855	2.52075
Mammals	Eptesicus_serotinus	0.176091	0	1.26007	1.09691	1.82426	0.869202	1.48855	2.52075
Mammals	Eptesicus_tatei	0.180925	0.000285188	1.13513	0.942227	1.98538	0.845801	1.57623	2.44785
Mammals	Euderma_maculatum	0	0.030103	1.20871	0.866049	1.93724	0.866741	1.59667	2.43422
Mammals	Eudiscopus_denticulus	0.127233	0.0454903	0.857332	-0.290169	1.91742	0.694128	1.63137	2.38189
Mammals	Falsistrellus_mackenziei	0.135641	0.0128379	1.36173	0.0606151	2.01082	0.933912	1.57695	2.42593
Mammals	Falsistrellus_mordax	0.171347	0.0303342	1.01953	-0.298822	1.92233	0.814992	1.57223	2.40424
Mammals	Falsistrellus_petersi	0.155102	0.0376042	0.956649	-0.33533	1.9292	0.802639	1.57573	2.40349
Mammals	Falsistrellus_tasmaniensis	0.142729	0.0322446	1.35295	-0.0877858	1.98441	0.930787	1.58013	2.42469
Mammals	Glauconycteris_alboguttata	0.178582	0.00419129	0.956649	0.0973583	1.92739	0.845762	1.60354	2.47349
Mammals	Glauconycteris_argentata	0.136827	0.0113033	0.968483	0.547612	1.92667	0.828106	1.61242	2.4528
Mammals	Glauconycteris_beatrix	0.169087	0.0218946	0.875061	-0.0720752	1.91664	0.741286	1.65223	2.43516
Mammals	Glauconycteris_egeria	0.144164	0.0121748	0.924796	0.410539	1.92252	0.831221	1.61569	2.46159
Mammals	Glauconycteris_gleni	0.175546	0.00720159	1.03383	0.203762	1.92903	0.848527	1.6003	2.44798
Mammals	Glauconycteris_humeralis	0.115135	0.00670941	0.739572	-0.12463	1.89442	0.693727	1.6674	2.48855
Mammals	Glauconycteris_kenyacola	0.168089	0.0154946	0.855519	-0.0428687	1.91956	0.705661	1.65281	2.43842
Mammals	Glauconycteris_poensis	0.18534	0.0177671	0.839478	0.13894	1.90804	0.710306	1.67789	2.43
Mammals	Glauconycteris_superba	0.103215	0.00528274	1.17609	0.527163	1.95417	0.876142	1.60683	2.47852
Mammals	Glauconycteris_variegata	0.0253059	0	1.05115	0.865997	1.96057	0.81999	1.65954	2.51832
Mammals	Glischropus_javanus	0.168005	-6.13398e-17	0.729974	0.840954	1.9065	0.675158	1.73973	2.44871
Mammals	Glischropus_tylopus	0	0.30103	0.647872	0.819969	1.87251	0.688984	1.61316	2.19896
Mammals	Harpiocephalus_harpia	0.00972851	-1.01585e-16	1.13513	0.986192	2.02277	0.847059	1.76498	2.4631
Mammals	Harpiocephalus_mordax	0.00855335	0.0030103	1.22712	0.997128	2.05748	0.860449	1.80346	2.46072
Mammals	Hesperoptenus_blanfordi	0.194908	0.0120952	0.839478	0.479837	1.91402	0.68517	1.69431	2.476
Mammals	Hesperoptenus_doriae	0.126959	-0.00124939	0.988559	0.509164	1.91827	0.825651	1.61993	2.49109
Mammals	Hesperoptenus_gaskelli	0.120319	-0.00124939	0.973128	0.497725	1.91979	0.816533	1.62821	2.50134
Mammals	Hesperoptenus_tickelli	0	0.010054	1.21219	0.55768	1.96457	0.885732	1.62537	2.5057
Mammals	Hesperoptenus_tomesi	0.143498	0.00653213	1.31513	0.789756	1.99809	0.918852	1.61229	2.49007
Mammals	Histiotus_laephotis	-0.00877392	0.0192185	0.997823	-0.277934	1.90657	1.05881	1.56648	2.49065
Mammals	Histiotus_macrotus	-0.00877392	0.0167197	0.997823	-0.281751	1.90657	1.05881	1.56386	2.49065
Mammals	Histiotus_magellanicus	0.109845	0.0070976	1.14675	-0.339738	1.94199	1.03443	1.57548	2.46778
Mammals	Histiotus_montanus	0.141549	0.00908485	1.20249	-0.341198	1.92958	0.832509	1.5705	2.4822
Mammals	Histiotus_velatus	0.106207	0	1.05154	-0.324129	1.92482	0.979763	1.56997	2.47013
Mammals	Hypsugo_alaschanicus	0.267577	0.0247524	0.716166	0.09691	1.81082	0.681241	1.65018	2.38846
Mammals	Hypsugo_anthonyi	0.191598	0.0262864	0.924796	0.637442	1.88659	0.790296	1.61533	2.46681
Mammals	Hypsugo_arabicus	0.26805	0.0549255	0.501059	0.62545	1.85064	0.683838	1.61492	2.3331
Mammals	Hypsugo_ariel	0.246188	0.0278279	0.609594	0.661384	1.85625	0.686697	1.63914	2.36351
Mammals	Hypsugo_bodenheimeri	0.30103	0.176091	0.436163	0.362219	1.84027	0.697664	1.61935	2.12453
Mammals	Hypsugo_cadornae	0.264381	0.0307384	0.825426	0.09691	1.80496	0.681241	1.62633	2.40045
Mammals	Hypsugo_crassulus	0.252419	0.019952	0.784617	0.632722	1.84939	0.683353	1.64786	2.37779
Mammals	Hypsugo_eisentrauti	0.241323	0.018605	0.786041	0.687424	1.85664	0.683689	1.64892	2.38638
Mammals	Hypsugo_imbricatus	0.252738	0.0221268	0.798651	0.641954	1.85002	0.683221	1.64995	2.37725
Mammals	Hypsugo_joffrei	0.14328	0.00875061	0.956649	0.750972	1.89736	0.765407	1.62829	2.4961
Mammals	Hypsugo_kitcheneri	0.161891	0.0268124	0.857332	0.76796	1.8588	0.676233	1.66169	2.40837
Mammals	Hypsugo_lophurus	0.151769	0.0220412	0.822168	0.801105	1.9053	0.678624	1.68365	2.42912
Mammals	Hypsugo_macrotis	0.128114	0.0385006	0.710963	-0.231671	1.9107	0.678884	1.64532	2.36389
Mammals	Hypsugo_musciculus	0.21384	0.03436	0.298853	0.667126	1.873	0.671788	1.64608	2.35372
Mammals	Hypsugo_pulveratus	0.250028	0.0229623	0.742725	0.646652	1.85994	0.686794	1.65	2.38215
Mammals	Hypsugo_savii	0.30103	0	0.799341	0.09691	1.91468	0.681241	1.71684	1.89575
Mammals	Ia_io	0.194197	0.0336432	1.69285	0.964761	2.06262	0.968872	1.51809	2.43129
Mammals	Idionycteris_phyllotis	0	0	1.09916	0.500602	1.8503	0.770852	1.55766	2.49259
Mammals	Kerivoula_africana	0.0424591	0.0627858	0.544068	0.776781	1.98808	0.695026	1.73038	2.3904
Mammals	Kerivoula_agnella	0.038463	0.0150025	0.857332	0.772244	1.94274	0.698947	1.70062	2.46426
Mammals	Kerivoula_argentata	0.0229481	0.00875061	1.00475	0.902435	2.00516	0.775689	1.73054	2.48183
Mammals	Kerivoula_cuprosa	-0.00877392	0.0009691	0.748963	0.89927	2.00219	0.682315	1.78147	2.48436
Mammals	Kerivoula_eriophora	0.0293984	0.0610249	0.544068	0.790596	1.98874	0.692109	1.73508	2.38385
Mammals	Kerivoula_flora	0	-7.71605e-17	0.722634	0.977434	2.02317	0.689528	1.81771	2.49408
Mammals	Kerivoula_hardwickii	0	0.0009691	0.658011	0.838856	2.01474	0.690026	1.75084	2.43358
Mammals	Kerivoula_intermedia	0.0197078	0.0552845	0.565848	0.80485	1.98203	0.693077	1.73363	2.38309
Mammals	Kerivoula_lanosa	0	0.0366221	0.823474	0.828198	1.8451	0.715345	1.63578	2.45151
Mammals	Kerivoula_lenis	-0.00877392	0.0136991	1.00903	0.87251	2.02325	0.765856	1.70944	2.46844
Mammals	Kerivoula_minuta	0.0356431	0.0642124	0.307496	0.742402	1.97872	0.680376	1.74677	2.3925
Mammals	Kerivoula_muscina	0.0305239	-7.74381e-17	0.723456	0.871099	1.98203	0.681189	1.77386	2.48006
Mammals	Kerivoula_myrella	0.0204214	0.00971971	0.857332	0.843762	1.96109	0.69626	1.74567	2.47245
Mammals	Kerivoula_papillosa	-0.00877392	0.00875061	1.00903	0.86733	2.02448	0.768911	1.69769	2.45981
Mammals	Kerivoula_pellucida	0.0397073	0.0509487	0.617	0.790838	1.9802	0.704291	1.74287	2.43051
Mammals	Kerivoula_phalaena	0.100807	0.0572282	0.481443	0.774867	1.98718	0.69503	1.72158	2.38688
Mammals	Kerivoula_picta	0	0.0060206	0.653213	0.887949	1.98318	0.68478	1.75631	2.45489
Mammals	Kerivoula_smithii	-0.00877392	-7.77156e-17	0.767898	0.906819	2.00354	0.679422	1.78416	2.48843
Mammals	Kerivoula_whiteheadi	0.0461699	0.0589837	0.517196	0.737063	1.98227	0.690613	1.74216	2.38863
Mammals	Laephotis_angolensis	0.0639357	0.038396	0.786041	-0.488283	1.94534	0.732503	1.64467	2.42597
Mammals	Laephotis_botswanae	0.078848	0.0333445	0.862131	-0.479204	1.95416	0.770315	1.61644	2.43271
Mammals	Laephotis_namibensis	0.166455	0.0276042	0.940516	-0.405609	1.9457	0.827666	1.57308	2.43585
Mammals	Laephotis_wintoni	0.0855844	0.0478355	0.78533	-0.432605	1.90812	0.741287	1.62495	2.39369
Mammals	Lasionycteris_noctivagans	0.275311	0	1.0216	1.07918	1.7346	0.83599	1.55624	2.18566
Mammals	Lasiurus_blossevillii	0.485721	0	1.09096	0.410777	1.90309	0.812913	1.57978	2.54053
Mammals	Lasiurus_borealis	0.485721	0	1.11394	0.410777	1.90309	0.814233	1.57978	2.5273
Mammals	Lasiurus_castaneus	0.133646	0.0113033	1.09726	0.708194	1.8876	0.78533	1.60422	2.48756
Mammals	Lasiurus_cinereus	0.30103	0	1.41547	0.383965	1.74819	0.917374	1.53148	2.4134
Mammals	Lasiurus_degelidus	0.485721	0	1.09096	0.410777	1.90309	0.812913	1.57978	2.54313
Mammals	Lasiurus_ebenus	0.238287	0.00130334	1.14613	0.645357	1.88977	0.899515	1.61911	2.52903
Mammals	Lasiurus_ega	0.31597	0	1.08636	0.719397	1.969	0.875061	1.78447	2.57677
Mammals	Lasiurus_egregius	0.0945527	0.0245939	1.2408	0.807671	1.90608	0.845098	1.60003	2.46908
Mammals	Lasiurus_insularis	0.474944	0	1.30103	0.466941	1.88138	0.94939	1.57056	2.52624
Mammals	Lasiurus_intermedius	0.474944	0	1.30103	0.464695	1.88138	0.94939	1.57402	2.52638
Mammals	Lasiurus_minor	0.494155	0	1.09096	0.410777	1.90309	0.812913	1.51851	2.56259
Mammals	Lasiurus_pfeifferi	0.494155	0	1.09096	0.410777	1.90309	0.812913	1.51851	2.56259
Mammals	Lasiurus_salinae	0.485721	0	1.09096	0.410777	1.90309	0.812913	1.57978	2.54006
Mammals	Lasiurus_seminolus	0.494155	0	1.11394	0.410777	1.90309	0.883859	1.51851	2.56259
Mammals	Lasiurus_varius	0.485721	0	1.07243	0.410777	1.90309	1.03443	1.57978	2.52279
Mammals	Lasiurus_xanthinus	0.31597	0	1.08636	0.717087	1.969	0.875061	1.78447	2.57677
Mammals	Mimetillus_moloneyi	-0.00877392	0.0307482	0.948902	-0.29289	1.94405	0.778151	1.59354	2.4125
Mammals	Miniopterus_africanus	-0.00436481	-8.71525e-17	1.17319	1.15596	1.96019	0.832943	1.83219	2.87067
Mammals	Miniopterus_australis	-0.00217692	0	0.869232	0.740363	2.25527	0.868297	1.77612	2.72143
Mammals	Miniopterus_fraterculus	0	-9.24261e-17	0.868056	0.958441	2.19058	1.0607	1.80575	2.59686
Mammals	Miniopterus_fuscus	0	-8.6875e-17	1.03763	1.14613	2	0.800483	1.81954	2.76118
Mammals	Miniopterus_gleni	-0.000703012	-1.01308e-16	1.15716	0.942117	2.09727	1	1.75888	2.58092
Mammals	Miniopterus_inflatus	-0.00436481	-8.46545e-17	1.17319	1.16226	1.96019	0.836625	1.86593	2.87067
Mammals	Miniopterus_macrocneme	0	0	0.878809	0.740363	2.25527	0.894735	1.77656	2.72143
Mammals	Miniopterus_magnater	0	-8.57647e-17	1.11394	1.14613	2	0.816548	1.81954	2.76118
Mammals	Miniopterus_majori	-0.00217692	0	1.05918	1.14613	2.05477	0.90309	1.77952	2.82376
Mammals	Miniopterus_manavi	0.000732014	-9.21485e-17	0.892651	0.88585	2.10094	1.04139	1.74623	2.59143
Mammals	Miniopterus_medius	0	-8.6875e-17	1.03782	1.14613	2	0.796353	1.81954	2.76118
Mammals	Miniopterus_natalensis	-0.00217692	0	1.04864	1.14613	2.05477	0.778151	1.77952	2.82376
Mammals	Miniopterus_paululus	0	0	0.876795	0.740363	2.25527	0.883137	1.77595	2.72143
Mammals	Miniopterus_pusillus	-0.00217692	0	0.880814	0.740363	2.25527	0.866981	1.77687	2.72143
Mammals	Miniopterus_robustior	0.00175224	-9.82547e-17	1.01953	0.875681	2.08926	0.904428	1.76259	2.55943
Mammals	Miniopterus_schreibersii	-0.00217692	0	1.04864	1.14613	2.05477	0.778151	1.77952	2.82376
Mammals	Miniopterus_shortridgei	-0.00217692	0	0.869232	0.740363	2.25527	0.852514	1.77526	2.72143
Mammals	Miniopterus_tristis	-0.000628229	-9.57567e-17	1.18099	0.957346	2.11127	0.908073	1.76332	2.57629
Mammals	Murina_aenea	0.050269	0.0159716	0.875061	0.783383	1.95703	0.699527	1.71987	2.46928
Mammals	Murina_aurata	0.0338416	0.0195999	0.630428	0.959518	2.06741	0.696267	1.79412	2.49253
Mammals	Murina_cyclotis	0.30103	0.0339664	0.970812	0.668767	1.89223	0.77963	1.64637	2.44245
Mammals	Murina_florium	0.0382661	0.0090309	0.644439	0.974577	1.99855	0.679766	1.76792	2.47146
Mammals	Murina_fusca	0.0518551	0.0312003	0.877371	0.774747	1.94424	0.734704	1.68856	2.43671
Mammals	Murina_grisea	0.00401683	0.0124497	0.748963	0.781527	1.99901	0.681702	1.73128	2.45829
Mammals	Murina_hilgendorfi	0.176091	0.00176091	0.877371	0.954243	2.02066	0.735576	1.7171	2.4932
Mammals	Murina_leucogaster	0.0514732	0.00176091	0.877371	0.924101	1.98962	0.705549	1.72472	2.49041
Mammals	Murina_puta	0.0636599	0.00273001	0.839478	0.886344	2.02942	0.693358	1.7362	2.4871
Mammals	Murina_rozendaali	0.00401683	0.0124497	0.748963	0.781527	1.99901	0.681702	1.73128	2.45829
Mammals	Murina_silvatica	0.038678	0.0237531	0.651278	0.764079	1.96501	0.692756	1.734	2.42742
Mammals	Murina_suilla	0.046495	0.0273815	0.60206	0.905801	2.04918	0.694413	1.77911	2.48973
Mammals	Murina_tenebrosa	0.0507364	0.0167634	0.804821	0.765355	1.94365	0.690044	1.71581	2.44933
Mammals	Murina_tubinaris	0.136721	0.0137531	0.813247	0.734416	1.94846	0.691861	1.70952	2.44428
Mammals	Murina_ussuriensis	0.0382444	0.0069897	0.651278	0.996353	2.07208	0.684305	1.79783	2.49804
Mammals	Myotis_abei	0.0102784	-8.29892e-17	0.86362	1.17609	1.73239	0.773203	1.76151	2.86332
Mammals	Myotis_adversus	0	0.39794	1.01745	0.774216	1.96186	0.802819	1.75035	2.36378
Mammals	Myotis_aelleni	-0.00422203	0.010674	0.973128	0.821906	1.97097	0.751977	1.71722	2.45501
Mammals	Myotis_albescens	-0.00436481	0.39794	0.755112	0.759155	1.96497	0.792392	1.48173	2.02865
Mammals	Myotis_altarium	0.0145062	-9.21485e-17	1.04139	0.912491	2.03723	0.785534	1.73148	2.46186
Mammals	Myotis_anjouanensis	-0.000306784	0.0009691	0.745075	0.998271	2.03527	0.989005	1.71285	2.49791
Mammals	Myotis_annamiticus	0.00241305	-8.02136e-17	0.718556	1.1203	1.98387	0.684224	1.80643	2.54936
Mammals	Myotis_annectans	-0.00132376	0.0019382	0.989005	0.906492	1.99182	0.697403	1.6942	2.45444
Mammals	Myotis_atacamensis	-0.00877392	0.0235016	0.903361	0.822699	1.99802	0.669317	1.70633	2.45913
Mammals	Myotis_ater	0	0	0.724276	1.0607	2.00598	0.69897	1.78504	2.56229
Mammals	Myotis_auriculus	0	0	0.90309	0.477121	1.89343	0.732394	1.68197	2.4703
Mammals	Myotis_australis	0	0	0.724276	1.0607	2.01059	0.69897	1.81869	2.56229
Mammals	Myotis_austroriparius	0.287802	0	0.866287	0.778151	1.90897	0.739967	1.67025	2.27573
Mammals	Myotis_bechsteinii	0	0	0.999348	1.30103	1.82583	0.724276	1.66053	2.62673
Mammals	Myotis_blythii	0	0	1.39278	1.34242	1.83885	0.880814	1.6232	2.62419
Mammals	Myotis_bocagii	-0.00436481	0.0131674	0.899273	0.819963	1.97431	0.685902	1.68505	2.45895
Mammals	Myotis_bombinus	0	0	0.875061	1.30103	1.8919	0.69897	1.77815	2.64902
Mammals	Myotis_brandtii	0.0150587	0.00281035	0.845098	1.61278	1.77159	0.768376	1.6562	2.6776
Mammals	Myotis_bucharensis	0	-8.96505e-17	0.877371	1.22668	1.88629	0.800197	1.83525	2.86332
Mammals	Myotis_californicus	-0.00436481	0	0.642465	0.92514	1.96569	0.724276	1.95323	2.52567
Mammals	Myotis_capaccinii	0	0	1.37694	1.34242	1.81291	0.857332	1.6232	2.61305
Mammals	Myotis_chiloensis	-0.00877392	0.0103109	0.903361	0.852718	1.99939	0.669317	1.72787	2.46795
Mammals	Myotis_chinensis	0.09691	0	1.45561	1.34242	1.83885	0.880814	1.6232	2.65398
Mammals	Myotis_ciliolabrum	0	0	0.69897	1.07918	1.94747	0.724276	1.95323	2.56259
Mammals	Myotis_cobanensis	0.00322751	-8.27116e-17	1.03423	0.933328	1.98183	0.544068	1.71523	2.47759
Mammals	Myotis_dasycneme	0	-9.9365e-17	1.17609	1.30103	1.8293	0.78533	1.68199	2.64888
Mammals	Myotis_daubentonii	0.0827854	0	0.929419	1.44716	1.73695	0.678518	1.54814	2.74085
Mammals	Myotis_davidii	0	0	0.724276	1.0607	1.98686	0.69897	1.81085	2.56229
Mammals	Myotis_dominicensis	0	0.439333	0.623249	0.845098	1.87887	0.755875	1.54407	1.99123
Mammals	Myotis_elegans	-0.00877392	0.0467112	0.624282	0.84946	2.02524	0.690196	1.75828	2.3973
Mammals	Myotis_emarginatus	-0.00217692	0	0.967548	1.25527	1.80248	0.69897	1.6192	2.63841
Mammals	Myotis_evotis	0	0	0.869232	1.34242	1.69897	0.730198	1.54104	2.51675
Mammals	Myotis_fimbriatus	0	0	1.3694	1.34242	1.81291	0.857332	1.6232	2.61305
Mammals	Myotis_findleyi	-0.00313297	-6.80012e-17	0.691081	0.998474	2.02925	0.702174	1.84933	2.54918
Mammals	Myotis_formosus	-0.00505097	0.0214604	0.849419	0.829733	1.99391	0.685331	1.71117	2.44788
Mammals	Myotis_fortidens	0	0	0.812913	1.4624	1.75887	0.762303	1.40654	2.3897
Mammals	Myotis_frater	0	-8.46545e-17	0.877371	1.23038	1.89249	0.818131	1.87115	2.86332
Mammals	Myotis_goudoti	0.000253438	-8.63198e-17	0.745075	0.958859	2.01812	0.989005	1.70716	2.49845
Mammals	Myotis_grisescens	-0.00217692	0	1.00195	1.21748	1.84098	0.78775	1.62685	2.69304
Mammals	Myotis_hajastanicus	0	0	0.724276	1.0607	1.97698	0.69897	1.80646	2.56229
Mammals	Myotis_hasseltii	-0.00436481	0.0030103	0.939519	1.00743	2.09409	0.730393	1.71721	2.48384
Mammals	Myotis_hermani	0.00388943	-8.60423e-17	0.849419	1.04117	2.00629	0.686993	1.76147	2.53212
Mammals	Myotis_horsfieldii	0.00458568	-8.71525e-17	0.787106	1.00404	2.01864	0.666303	1.77138	2.4885
Mammals	Myotis_hosonoi	0.00459947	-8.85403e-17	0.79588	1.1042	1.91877	0.623249	1.75089	2.55832
Mammals	Myotis_ikonnikovi	0.00320363	-8.24341e-17	0.767898	1.07433	1.97072	0.623249	1.78888	2.56722
Mammals	Myotis_insularum	0.00797554	-8.88178e-17	0.786041	1.14152	1.90051	0.634334	1.73989	2.5733
Mammals	Myotis_keaysi	-0.00877392	0.00477121	0.717671	0.937785	2.06219	0.724276	1.82554	2.51921
Mammals	Myotis_keenii	0	0	0.796227	1.273	1.69897	0.71897	1.56779	2.56263
Mammals	Myotis_laniger	0.00943894	-8.21565e-17	0.929419	1.17609	1.73239	0.831991	1.77982	2.86332
Mammals	Myotis_leibii	0	0	0.733197	1.07918	1.9622	0.718502	1.88915	2.55213
Mammals	Myotis_levis	-0.0017381	-6.63358e-17	0.719331	1.01103	1.99938	0.705094	1.8654	2.55392
Mammals	Myotis_longipes	0	0	1.3694	1.34242	1.81291	0.857332	1.6232	2.61305
Mammals	Myotis_lucifugus	0	0	0.854306	1.4624	1.75887	0.721811	1.40654	2.3897
Mammals	Myotis_macrodactylus	0	0	1.3694	1.34242	1.81291	0.857332	1.6232	2.61305
Mammals	Myotis_macropus	0	0.39794	1.01745	0.787442	1.99442	0.782237	1.75035	2.36378
Mammals	Myotis_macrotarsus	0.00270351	-9.57567e-17	1.10175	1.05966	2.04226	0.845842	1.74633	2.52853
Mammals	Myotis_martiniquensis	-0.0026584	0.0202457	0.874482	0.817372	1.9789	0.710052	1.69769	2.45397
Mammals	Myotis_melanorhinus	0	0	0.69897	1.07918	1.95313	0.724276	1.95323	2.56259
Mammals	Myotis_moluccarum	0	0.439333	1.01745	0.771491	1.96726	0.791021	1.75035	2.36378
Mammals	Myotis_montivagus	0	0	0.724276	1.0607	2.00185	0.69897	1.80704	2.56229
Mammals	Myotis_morrisi	0.00259251	-9.10383e-17	1.14891	0.972389	1.99535	0.859545	1.71328	2.50361
Mammals	Myotis_muricola	0	0	0.724276	1.0607	2.00307	0.69897	1.80148	2.56229
Mammals	Myotis_myotis	0.09691	0	1.43249	1.34242	1.83885	0.880814	1.6232	2.65398
Mammals	Myotis_mystacinus	0	0	0.724276	1.0607	1.97566	0.69897	1.80646	2.56229
Mammals	Myotis_nattereri	0	0	0.875061	1.30103	1.8913	0.69897	1.77815	2.64902
Mammals	Myotis_nesopolus	0.00498294	0.0319539	0.55145	0.899345	1.9997	0.683156	1.79963	2.44053
Mammals	Myotis_nigricans	0	0.439333	0.612784	0.845098	1.87887	0.755875	1.54407	1.99123
Mammals	Myotis_nipalensis	0	0	0.724276	1.0607	1.97295	0.69897	1.80646	2.56229
Mammals	Myotis_occultus	0	0	0.892095	1.4624	1.75887	0.721811	1.40654	2.3897
Mammals	Myotis_oreias	0.01024	0.00971971	0.924796	0.863182	2.02174	0.752271	1.71413	2.45862
Mammals	Myotis_oxygnathus	0	0	1.37694	1.34242	1.83885	0.869232	1.6232	2.62419
Mammals	Myotis_oxyotus	-0.00877392	-6.71685e-17	0.752048	0.995129	2.02242	0.716003	1.85556	2.54958
Mammals	Myotis_ozensis	0.0100162	-8.60423e-17	0.767898	1.1271	1.92442	0.623249	1.75062	2.57901
Mammals	Myotis_peninsularis	0.00272328	-7.29972e-17	0.956649	0.905112	2.01411	0.707889	1.73947	2.49423
Mammals	Myotis_pequinius	0.000478734	-9.07607e-17	1.2408	0.982198	1.9664	0.879466	1.74746	2.48857
Mammals	Myotis_planiceps	0.00588255	0.0354757	0.475671	0.947588	2.0017	0.693018	1.85253	2.471
Mammals	Myotis_pruinosus	0.00207734	-8.38218e-17	0.691081	1.06878	2.01782	0.67771	1.82554	2.57202
Mammals	Myotis_punicus	0	0	1.39278	1.34242	1.83885	0.880814	1.6232	2.62419
Mammals	Myotis_ricketti	0.00574629	0.00100371	1.41814	0.959354	2.13853	0.905436	1.76251	2.43954
Mammals	Myotis_ridleyi	0.00175739	0.0194448	0.608526	1.01179	2.087	0.681827	1.83188	2.492
Mammals	Myotis_riparius	-0.00877392	0.0102601	0.801747	0.815118	1.98823	0.732394	1.71786	2.4578
Mammals	Myotis_rosseti	0.0141058	0.0331578	0.517196	0.951182	2.04157	0.688462	1.81355	2.48621
Mammals	Myotis_ruber	-0.0017391	-6.46705e-17	0.698101	0.974541	2.01089	0.707204	1.86928	2.5466
Mammals	Myotis_schaubi	-0.000839128	-9.76996e-17	1.07882	0.979119	2.00722	0.85445	1.74727	2.51004
Mammals	Myotis_scotti	-0.00240531	-8.71525e-17	0.940516	0.916426	1.96229	0.827082	1.70759	2.50301
Mammals	Myotis_septentrionalis	0	0	0.778151	1.26717	1.69897	0.720002	1.54407	2.56263
Mammals	Myotis_sicarius	0.000558336	-9.35363e-17	1.30298	0.990287	2.0945	0.869977	1.72789	2.46753
Mammals	Myotis_siligorensis	-0.00877392	0.0435871	0.466868	0.840616	2.02201	0.67443	1.7503	2.38221
Mammals	Myotis_simus	-0.00877392	0.01128	0.908485	0.846341	1.98817	0.696404	1.73646	2.45828
Mammals	Myotis_sodalis	-0.00217692	0	0.870696	1.13988	1.83671	0.742057	1.66342	2.55213
Mammals	Myotis_stalkeri	0	-9.85323e-17	1.21564	0.995058	2.06553	0.868618	1.7679	2.48536
Mammals	Myotis_thysanodes	0	0	0.812913	1.26245	1.74036	0.733959	1.32222	2.43089
Mammals	Myotis_tricolor	-0.00436481	0	1.13577	0.816524	1.88891	0.801715	1.62201	2.19822
Mammals	Myotis_velifer	-0.00217692	0	1.0412	1.05365	1.80878	0.812913	1.63347	2.59434
Mammals	Myotis_vivesi	0	0.00750123	1.39794	1	2.05461	0.886169	1.62404	2.40404
Mammals	Myotis_volans	-0.00217692	0	0.895146	0.628389	1.89965	0.796358	1.59593	2.29622
Mammals	Myotis_welwitschii	-0.000313245	-9.49241e-17	1.20085	0.976744	1.97985	0.872119	1.73694	2.50475
Mammals	Myotis_yesoensis	0.00591527	0.0030103	0.777064	0.990557	2.00308	0.623249	1.75771	2.47143
Mammals	Myotis_yumanensis	0	0	0.770852	0.945961	1.9619	0.714004	1.83369	2.56259
Mammals	Neoromicia_capensis	0.292256	0.032784	0.775246	-0.297274	1.88155	0.803517	1.57548	2.38668
Mammals	Neoromicia_flavescens	0.154559	0.034216	1.02119	-0.330775	1.93359	0.817949	1.57884	2.40998
Mammals	Neoromicia_guineensis	0.0966974	0.0308292	0.544068	-0.202378	1.90383	0.690061	1.63615	2.3601
Mammals	Neoromicia_helios	0.0923681	0.0376852	0.55145	-0.149525	1.92436	0.6909	1.64843	2.36039
Mammals	Neoromicia_melckorum	0.296665	0.0178355	0.857332	-0.461367	1.87697	0.775117	1.57968	2.41252
Mammals	Neoromicia_rendalli	0.130654	0.0390121	0.807535	-0.236053	1.91096	0.683426	1.63603	2.37053
Mammals	Neoromicia_tenuipinnis	0.0851779	0.0208458	0.728354	-0.320483	1.94639	0.568202	1.67681	2.44677
Mammals	Neoromicia_zuluensis	0.0834798	0.0424294	0.617	-0.389413	1.95519	0.929419	1.6049	2.38273
Mammals	Nyctalus_aviator	0.270679	0.0148598	1.59023	0.908078	1.99086	0.949376	1.77408	2.48914
Mammals	Nyctalus_azoreum	0.176091	0	1.15336	1.09691	1.85237	0.80618	1.64815	2.47534
Mammals	Nyctalus_furvus	0.0663259	0	1.28724	1.07918	1.82033	0.875061	1.65079	2.61786
Mammals	Nyctalus_lasiopterus	0.260071	0.0166207	1.66257	0.920673	1.99491	0.95324	1.77408	2.48898
Mammals	Nyctalus_leisleri	0.176091	0	1.20412	1.09691	1.84646	0.80618	1.64606	2.48598
Mammals	Nyctalus_montanus	0.176091	0	1.20412	1.09691	1.84827	0.80618	1.66595	2.49198
Mammals	Nyctalus_noctula	0.0663259	0	1.28724	1.07918	1.82033	0.875061	1.65079	2.61786
Mammals	Nyctalus_plancyi	0.0663259	0	1.28724	1.07918	1.82033	0.875061	1.65079	2.61786
Mammals	Nycticeius_aenobarbus	-0.00436481	0.39794	0.755112	0.728887	1.96497	0.792392	1.48173	2.02865
Mammals	Nycticeius_cubanus	0.167317	0	0.822822	0.69897	1.88706	0.69897	1.46449	2.56229
Mammals	Nycticeius_humeralis	0.167317	0	0.822822	0.69897	1.8849	0.69897	1.46449	2.56229
Mammals	Nyctophilus_arnhemensis	0.30103	0.03282	0.834421	0.711598	1.89288	0.685915	1.61482	2.40697
Mammals	Nyctophilus_bifax	0.30103	0.06041	1.02551	0	1.36059	0.789436	1.6468	2.5143
Mammals	Nyctophilus_geoffroyi	0.0868976	0.0069897	0.90309	0.771465	1.95859	0.763207	1.65261	2.47042
Mammals	Nyctophilus_gouldi	0.247973	0.0637883	1.05385	0	1.36059	0.82263	1.6468	2.5143
Mammals	Nyctophilus_microdon	0.267738	0.0266614	0.956649	0.573698	1.83921	0.682118	1.61969	2.40736
Mammals	Nyctophilus_microtis	0.236117	0.0532617	0.862728	0.516291	1.80232	0.754235	1.56082	2.44918
Mammals	Nyctophilus_timoriensis	0.30103	0.0238674	1.04218	0.449362	1.84832	0.749504	1.59392	2.39955
Mammals	Nyctophilus_walkeri	0.249738	0.0161062	0.647383	0.685299	1.85727	0.685384	1.64461	2.38601
Mammals	Otonycteris_hemprichii	0.139879	0.00995635	1.34203	0.858874	1.94541	0.988113	1.59216	2.43055
Mammals	Pharotis_imogene	0.254233	0.0292675	0.908485	0.73329	1.84855	0.684592	1.61973	2.39812
Mammals	Philetor_brachypterus	0.141902	0.00197281	1.07918	0.233119	1.94322	0.830475	1.60252	2.49778
Mammals	Phoniscus_aerosa	0.0106371	0.0340334	0.891537	0.847588	1.97437	0.722622	1.71099	2.44641
Mammals	Phoniscus_atrox	0.00429955	0.0116579	0.682145	0.801746	2.00597	0.682716	1.77464	2.46659
Mammals	Phoniscus_jagorii	0	-7.38298e-17	0.672098	1.01065	2.0974	0.685996	1.92273	2.52073
Mammals	Phoniscus_papuensis	0.024371	0.0112003	0.800717	0.790083	1.9866	0.685071	1.73758	2.49042
Mammals	Pipistrellus_abramus	0.341435	0.033661	0.731991	0.463644	1.85418	0.714096	1.60552	2.38241
Mammals	Pipistrellus_adamsi	0.283301	0.477121	0.523746	0.450067	1.78725	0.735623	1.65128	1.72892
Mammals	Pipistrellus_aero	0.240608	0.0181911	0.710963	0.710471	1.86225	0.685199	1.65731	2.40359
Mammals	Pipistrellus_angulatus	0.283301	0.477121	0.525045	0.448414	1.78725	0.733962	1.65128	1.72892
Mammals	Pipistrellus_ceylonicus	0.298853	0	0.905796	0.553334	1.71867	0.773607	1.43933	2.44803
Mammals	Pipistrellus_collinus	0.283301	0.477121	0.541579	0.433504	1.78725	0.738003	1.65128	1.72892
Mammals	Pipistrellus_coromandra	0.146128	0.03273	0.661813	0.774897	1.93105	0.68705	1.58801	2.40734
Mammals	Pipistrellus_deserti	0.176091	0	0.707144	0.90309	1.91128	0.667406	1.77815	2.47211
Mammals	Pipistrellus_endoi	0.201722	0.0215836	0.710963	0.786908	1.88768	0.686297	1.67757	2.45077
Mammals	Pipistrellus_hesperidus	0.131939	0	0.778151	0.90309	1.93596	0.667406	1.77815	2.50437
Mammals	Pipistrellus_hesperus	0.269513	0	0.55145	0.784082	1.88169	0.695844	1.64465	2.3739
Mammals	Pipistrellus_inexspectatus	0.235782	0.0212014	0.691081	0.69316	1.85972	0.684065	1.65093	2.38237
Mammals	Pipistrellus_javanicus	0.359835	0.221538	0.691965	0.463644	1.85418	0.729272	1.58406	2.356
Mammals	Pipistrellus_kuhlii	0.131939	0	0.778151	0.90309	1.89598	0.667406	1.77815	2.477
Mammals	Pipistrellus_maderensis	0.216193	0.0160206	0.691081	0.767625	1.87141	0.678763	1.66903	2.40938
Mammals	Pipistrellus_minahassae	0.184746	0.247009	0.857332	0.551383	1.86295	0.752799	1.53387	2.38116
Mammals	Pipistrellus_nanulus	0.292256	0.034	0.399674	0.651275	1.85201	0.676595	1.62176	2.32895
Mammals	Pipistrellus_nathusii	0.270679	0	0.940516	0.977724	1.85314	0.681241	1.57294	2.0221
Mammals	Pipistrellus_papuanus	0.283301	0.477121	0.523746	0.433134	1.78725	0.730359	1.65128	1.72892
Mammals	Pipistrellus_paterculus	0.341435	0.197455	0.691965	0.463644	1.85418	0.723028	1.5954	2.32732
Mammals	Pipistrellus_permixtus	0.200783	0.0169897	0.767898	0.789771	1.88719	0.676505	1.67802	2.4101
Mammals	Pipistrellus_pipistrellus	0.108903	0	0.69897	1.20412	1.62325	0.662663	1.62325	2.65896
Mammals	Pipistrellus_pygmaeus	0.0791812	0	0.69897	1.20412	1.62325	0.662663	1.62325	2.65896
Mammals	Pipistrellus_rueppellii	0.296665	0.0234782	0.849419	0.643846	1.69897	0.653213	1.64481	2.40828
Mammals	Pipistrellus_rusticus	0.292256	0	0.659916	0.734502	1.90526	0.687739	1.66876	2.42855
Mammals	Pipistrellus_stenopterus	-0.00877392	0.0138021	1.19507	0.789869	1.92501	0.847187	1.63175	2.50296
Mammals	Pipistrellus_sturdeei	0.247769	0.0250079	0.630428	0.733415	1.85585	0.694822	1.65703	2.3878
Mammals	Pipistrellus_subflavus	0.296665	0	0.820858	1.17026	1.65181	0.740363	1.49429	2.35939
Mammals	Pipistrellus_tenuis	0.283301	0.477121	0.523746	0.448414	1.78725	0.733962	1.65128	1.72892
Mammals	Pipistrellus_wattsi	0.283301	0.477121	0.523746	0.443199	1.78725	0.729537	1.65128	1.72892
Mammals	Pipistrellus_westralis	0.283301	0.477121	0.523746	0.450886	1.78725	0.736848	1.65128	1.72892
Mammals	Plecotus_auritus	0.10551	0	0.963552	1.47712	1.81331	0.70757	1.62371	2.54613
Mammals	Plecotus_austriacus	0.10551	0	0.913284	1.17609	1.81331	0.70757	1.62371	2.54613
Mammals	Plecotus_kolombatovici	0.10551	0	0.913284	1.17609	1.81331	0.70757	1.62371	2.54613
Mammals	Plecotus_teneriffae	0.10551	0	0.963552	1.47712	1.81331	0.70757	1.62371	2.54613
Mammals	Rhogeessa_aeneus	0.227887	0.0309358	0.650793	0.680452	1.86579	0.69897	1.6558	2.39678
Mammals	Rhogeessa_alleni	0.260528	0.0207482	0.729974	0.69867	1.84001	0.681971	1.66442	2.45223
Mammals	Rhogeessa_genowaysi	0.30103	0	0.588832	1.02502	1.83917	0.709807	1.68195	2.56106
Mammals	Rhogeessa_gracilis	0.206874	0.0267688	0.710963	0.782903	1.86423	0.684557	1.67466	2.44697
Mammals	Rhogeessa_io	0.227887	0.0212597	0.650793	0.696337	1.86686	0.69897	1.65475	2.39455
Mammals	Rhogeessa_minutilla	0.296665	0.0417028	0.608526	0.491717	1.8524	0.697805	1.63282	2.36695
Mammals	Rhogeessa_mira	0.237461	0.0392288	0.428135	0.628991	1.86259	0.688935	1.64823	2.35398
Mammals	Rhogeessa_parvula	0.296665	0.0227403	0.640481	0.632254	1.84582	0.693018	1.64554	2.37436
Mammals	Rhogeessa_tumida	0.227887	0.0257506	0.650793	0.6445	1.86357	0.69897	1.65095	2.38028
Mammals	Scoteanax_rueppellii	0	0.0090309	1.42177	0.84974	1.9298	0.933956	1.59203	2.43035
Mammals	Scotoecus_albigula	0.292256	0.0221748	0.966845	0.755969	1.80679	0.674549	1.63624	2.43801
Mammals	Scotoecus_albofuscus	0.186403	0.0286094	0.653213	0.805869	1.87833	0.677172	1.6871	2.4088
Mammals	Scotoecus_hindei	0.292256	0.0289873	0.974512	0.747005	1.8059	0.672491	1.62461	2.43157
Mammals	Scotoecus_hirundo	0.292256	0.0319976	0.926857	0.740449	1.80581	0.671743	1.63581	2.43746
Mammals	Scotoecus_pallidus	0.24898	0.0289873	0.857332	0.715103	1.8222	0.670844	1.66023	2.41984
Mammals	Scotomanes_ornatus	0.167922	0.00327614	1.34713	0.927224	1.99855	0.926415	1.60281	2.45186
Mammals	Scotophilus_borbonicus	0.30103	0	1.28814	0.805308	2.26788	0.901677	1.58886	2.43089
Mammals	Scotophilus_collinus	0.176091	0	1.30771	0.934401	2.04139	0.887451	1.58377	2.38496
Mammals	Scotophilus_dinganii	0.176091	0.0163246	1.40002	0.885949	2.35816	0.946832	1.64715	2.45017
Mammals	Scotophilus_heathii	0.283301	0	1.55787	0.816244	2.05633	0.929547	1.28262	2.28535
Mammals	Scotophilus_kuhlii	0.176091	0	1.30771	0.933878	2.04139	0.886651	1.58377	2.38496
Mammals	Scotophilus_leucogaster	0.176091	0.0332469	1.40002	0.884465	2.35816	0.942648	1.59581	2.42441
Mammals	Scotophilus_nigrita	0.176091	0.00778233	1.40002	0.995245	2.35816	0.969645	1.73289	2.46375
Mammals	Scotophilus_nucella	0.176091	0.0169461	1.40002	0.885847	2.35816	0.942146	1.6296	2.44055
Mammals	Scotophilus_nux	0.176091	0.00501771	1.4188	0.990154	2.35816	0.971232	1.7081	2.46706
Mammals	Scotophilus_robustus	0.0871243	0.0179374	1.77887	0.902144	2.19656	1.2075	1.72224	2.46128
Mammals	Scotophilus_viridis	0.30103	0	1.28814	0.882655	2.26788	0.901586	1.67347	2.46778
Mammals	Scotorepens_balstoni	0.176091	0.0180667	1.06819	0.986772	2.32522	0.830961	1.4624	2.39136
Mammals	Scotorepens_greyii	0.142274	0.0198227	1	-0.316018	1.94248	0.836419	1.57965	2.45834
Mammals	Scotorepens_orion	0.176091	0.0180667	1.07059	0.985651	2.32222	0.836278	1.4624	2.39567
Mammals	Scotorepens_sanborni	0.176091	0.0142992	0.996293	0.985651	2.32222	0.835035	1.4624	2.38933
Mammals	Scotozous_dormeri	0.0334238	0.0412306	0.83187	-0.293892	1.89805	0.696421	1.63555	2.36589
Mammals	Tylonycteris_pachypus	0.283301	0	0.612784	-0.0402389	1.95847	0.686878	1.76686	2.43794
Mammals	Tylonycteris_robustula	0.30103	0	0.902003	0.0600834	1.95847	0.83678	1.59971	2.14913
Mammals	Vespadelus_baverstocki	0.0702551	0.0333985	0.633468	-0.470488	1.92756	0.735125	1.63863	2.41871
Mammals	Vespadelus_caurinus	0.11059	0.00829304	0.83187	-0.60206	1.90533	0.796432	1.56122	2.45017
Mammals	Vespadelus_darlingtoni	0	0.049833	0.782473	-0.60206	1.92297	0.739163	1.61999	2.41522
Mammals	Vespadelus_douglasorum	0.0649928	0.0311261	0.698101	-0.490299	1.94439	0.741828	1.63781	2.4296
Mammals	Vespadelus_finlaysoni	0.0897223	0.0221491	0.790796	-0.60206	1.96172	0.736934	1.63845	2.46427
Mammals	Vespadelus_pumilus	0.0827854	0	0.732394	-0.60206	1.89721	0.660217	1.66839	2.62419
Mammals	Vespadelus_regulus	0	0	0.703291	-0.10727	1.96346	0.676	1.78111	2.4455
Mammals	Vespadelus_troughtoni	0.0576523	0.0238561	0.785369	-0.60206	1.93917	0.741491	1.6181	2.45784
Mammals	Vespadelus_vulturnus	0	0	0.576341	-0.234083	1.90133	0.713653	1.62479	2.41216
Mammals	Vespertilio_murinus	0.176091	0	1.19618	1.07918	1.71717	0.799341	1.97447	2.56964
Mammals	Vespertilio_sinensis	0.30103	0.0241321	1.38561	0.381717	1.71717	0.931067	1.54394	2.48255
Mammals	Cabassous_centralis	0	0.0217417	3.58092	0.94118	2.01895	1.6106	1.77314	2.5958
Mammals	Cabassous_chacoensis	0.531994	0.258669	3.17319	0.967339	1.98064	1.55754	1.72027	2.49619
Mammals	Cabassous_tatouay	0.406767	0.228499	3.72835	0.963972	1.98505	1.7256	1.80068	2.49895
Mammals	Cabassous_unicinctus	0	0.0199469	3.60075	0.874095	2.02124	1.65256	1.79413	2.62082
Mammals	Calyptophractus_retusus	0.31862	0.189898	2.11391	0.784142	1.79922	1.22076	1.62043	2.4842
Mammals	Chaetophractus_nationi	0.176091	0.0116135	3.20683	1.20952	2.03497	1.34242	1.78435	2.58867
Mammals	Chaetophractus_vellerosus	0.372062	0.0120252	3.00863	1.20974	2.00205	1.34242	1.75131	2.54279
Mammals	Chaetophractus_villosus	0.217484	0	3.64076	1.33746	1.82607	1.60206	1.74819	2.43763
Mammals	Chlamyphorus_truncatus	0.359425	0.148549	1.92184	0.635986	1.7561	1.1538	1.6008	2.45423
Mammals	Dasypus_hybridus	0.790988	0.220826	3.17609	1.02906	2.09367	1.54135	1.6855	2.49316
Mammals	Dasypus_kappleri	0.509874	0.225494	3.99679	0.0669468	1.92437	1.75218	1.72336	2.5089
Mammals	Dasypus_novemcinctus	0.60206	0	3.59649	1.27068	2.12385	1.70577	2.13666	2.58586
Mammals	Dasypus_pilosus	0.465372	0.233816	3.64787	1.02491	2.01068	1.70786	1.81366	2.51137
Mammals	Dasypus_sabanicola	0.60206	0.268421	3.0607	0.92948	1.96035	1.53436	1.6934	2.4743
Mammals	Dasypus_septemcinctus	0.777789	0.0283863	3.17633	1.22315	2.10053	1.4843	1.71757	2.43763
Mammals	Euphractus_sexcinctus	0.243038	0.169963	3.68574	1.27493	1.81064	1.67286	1.44716	2.43775
Mammals	Priodontes_maximus	0.176091	0.0450484	4.65504	1.14613	2.08636	1.97197	1.54407	2.50515
Mammals	Tolypeutes_matacus	0	0	3.08814	1.5612	2.0974	1.47712	1.74036	2.51213
Mammals	Tolypeutes_tricinctus	-0.0315171	0	3.16605	0.822822	2.01608	1.47712	1.73129	2.58744
Mammals	Zaedyus_pichiy	0.30103	0.269038	3.17609	0.954243	1.78442	1.50003	1.62325	2.50458
Mammals	Antechinomys_laniger	0.778151	0.176091	1.41162	0.498311	1.07918	1.04139	1.95722	2.54414
Mammals	Antechinus_adustus	0.778151	0	1.59697	0	1.44716	1.02763	2.11394	2.46117
Mammals	Antechinus_agilis	0.875061	0	1.41913	0.477121	1.44052	0.997339	1.95424	2.50133
Mammals	Antechinus_bellus	1.00346	0	1.56068	0.332438	1.47712	1.05926	1.98227	2.51481
Mammals	Antechinus_flavipes	1	0	1.64997	0.361728	1.47712	1.05926	1.96614	2.53121
Mammals	Antechinus_godmani	0.778151	0	1.87933	0	1.47712	1.22487	2.09982	2.48344
Mammals	Antechinus_leo	0.958803	0	1.84566	0.176091	1.49122	1.16867	2	2.48344
Mammals	Antechinus_minimus	0.856729	0	1.72066	0.176091	1.46642	0.875061	1.95424	2.48344
Mammals	Antechinus_stuartii	0.841672	0	1.44483	0.39794	1.44948	1.01004	1.96614	2.46938
Mammals	Antechinus_swainsonii	0.909556	0	1.76856	0.30103	1.46007	1.24304	1.97543	2.49399
Mammals	Dasycercus_cristicauda	0.79588	0	1.95424	0.812913	1.5854	1.29557	2.07918	2.53092
Mammals	Dasykaluta_rosamondae	0.864511	0	1.50745	0.39794	1.69627	1.04139	2.04727	2.49747
Mammals	Dasyuroides_byrnei	0.778151	0.30103	2.02119	0.845098	1.51514	1.23107	2.04139	2.43769
Mammals	Dasyurus_albopunctatus	0.791691	0.0219193	2.78066	0.477121	1.28533	1.4906	1.98967	2.49222
Mammals	Dasyurus_geoffroii	0.758533	0	3.11394	0.69897	1.22608	1.69849	2.19329	2.56263
Mammals	Dasyurus_hallucatus	0.819215	0	2.75166	0.643453	1.32414	1.45037	2.1253	2.51178
Mammals	Dasyurus_maculatus	0.650308	0	3.25091	0.69897	1.32222	1.77353	2.13033	2.56263
Mammals	Dasyurus_spartacus	0.83123	0.0212813	2.94727	0.477121	1.28149	1.56601	1.98967	2.49852
Mammals	Dasyurus_viverrinus	0.778151	0	2.99211	0.832509	1.31175	1.59294	2.18554	2.56263
Mammals	Murexia_longicaudata	0.579784	0.080587	2.10309	0.492364	1.29003	1.36682	2.02751	2.41286
Mammals	Myoictis_melas	0.689105	0.0134409	2.3459	0.536016	1.36983	1.34333	2.06639	2.5013
Mammals	Myoictis_wallacii	0.694403	0.012613	2.3459	0.530725	1.36388	1.34333	2.05174	2.50345
Mammals	Ningaui_ridei	0.777427	0.30103	0.96426	0.30103	1.14613	0.755875	1.90509	2.51693
Mammals	Ningaui_timealeyi	0.767156	0.30103	0.896802	0.30103	1.14613	0.755875	1.89209	2.36303
Mammals	Ningaui_yvonnae	0.845098	0.30103	1.06258	0.0347621	1.16816	0.755875	1.90346	2.38653
Mammals	Parantechinus_apicalis	0.889302	0	1.84914	0.477121	1.6835	1.15761	2.06948	2.51178
Mammals	Phascogale_calura	0.875061	0	1.63362	0.477121	1.46605	1.0607	1.95422	2.52484
Mammals	Phascogale_tapoatafa	0.819215	0	2.1959	0.60206	1.45599	1.36173	2.17484	2.56263
Mammals	Phascolosorex_doriae	0.711929	0.0221711	2.22776	0.589633	1.35413	1.30734	2.07156	2.50962
Mammals	Phascolosorex_dorsalis	0.556303	0.00714059	2.09001	0.492802	1.29557	1.21844	2.11183	2.54414
Mammals	Planigale_gilesi	0.718502	0.30103	0.959041	0.60206	1.19368	0.805916	1.92179	2.37104
Mammals	Planigale_ingrami	0.859739	0.30103	0.780677	0.113943	1.24889	0.69897	1.95424	2.3714
Mammals	Planigale_maculata	0.883377	0.30103	1.05308	0.687603	1.30103	1	1.84954	2.4624
Mammals	Planigale_novaeguineae	0.803022	0.227861	1.17319	-0.380211	1.26592	0.890086	1.91058	2.40897
Mammals	Planigale_tenuirostris	0.777789	0.30103	0.835691	0.60206	1.27875	0.69897	1.97649	2.38021
Mammals	Pseudantechinus_bilarni	0.676694	0	1.36267	0.30103	1.59084	0.992023	2.00294	2.53697
Mammals	Pseudantechinus_macdonnellensis	0.773786	0	1.60195	0.39794	1.64699	1.02119	2.02531	2.54407
Mammals	Pseudantechinus_mimulus	0.773786	0	1.60195	0.39794	1.64699	1.02119	2.02531	2.54407
Mammals	Pseudantechinus_ningbing	0.60206	0.0211893	1.31681	0.30103	1.66941	0.968772	2.04798	2.53368
Mammals	Pseudantechinus_woolleyae	0.777789	0.0142923	1.60869	0.556303	1.44378	1.02608	1.96719	2.50524
Mammals	Sarcophilus_harrisii	0.468347	0	3.81291	0.908485	1.41497	1.83182	2.3862	2.86366
Mammals	Sminthopsis_aitkeni	0.863218	0.0593494	1.32736	0.513996	1.31232	0.906747	1.90613	2.49262
Mammals	Sminthopsis_archeri	0.911158	0.0490387	1.20412	0.495992	1.33203	0.965766	1.9023	2.50323
Mammals	Sminthopsis_bindi	0.818724	0.097379	1.11559	0.377545	1.27222	0.902693	1.90349	2.46032
Mammals	Sminthopsis_boullangerensis	0.90309	0.0483904	1.24304	0.554792	1.34722	0.912013	1.8451	2.56263
Mammals	Sminthopsis_butleri	0.79999	0.0115015	1.39794	0.488976	1.43359	1.01566	1.97123	2.52161
Mammals	Sminthopsis_crassicaudata	0.845098	0.30103	1.20358	0.30103	1.17609	0.883658	1.8451	2.0855
Mammals	Sminthopsis_dolichura	0.857332	0.0413927	1.15806	0.477121	1.32453	0.891765	1.95424	2.46108
Mammals	Sminthopsis_douglasi	0.83187	0.282149	1.74036	0.414973	1.24346	0.977724	1.92512	2.2616
Mammals	Sminthopsis_fuliginosus	0.90309	0.30103	1.21352	0.30103	1.09691	0.888131	1.84899	2.26025
Mammals	Sminthopsis_gilberti	0.817924	0.022908	1.29003	0.474121	1.41509	0.974084	1.95673	2.51546
Mammals	Sminthopsis_granulipes	0.771463	0.0837148	1.39794	0.454086	1.28673	0.894653	1.90979	2.47134
Mammals	Sminthopsis_griseoventer	0.90309	0.0394985	1.24304	0.554792	1.3503	0.90883	1.8451	2.56263
Mammals	Sminthopsis_hirtipes	0.865502	0.0993422	1.17609	0.151268	1.28437	0.882476	1.88468	2.47085
Mammals	Sminthopsis_leucopus	0.90309	0	1.36847	0.30103	1.20844	1.04922	1.92691	2.55636
Mammals	Sminthopsis_longicaudata	0.558709	0.30103	1.25527	0.359361	1.17609	1.03141	1.9411	2.42296
Mammals	Sminthopsis_macroura	0.845098	0.30103	1.32838	0.690196	1.07918	0.909571	1.8451	2.12189
Mammals	Sminthopsis_murina	0.90309	0.30103	1.21352	0.30103	1.09691	0.891312	1.84899	2.26025
Mammals	Sminthopsis_ooldea	0.859739	0.0413927	1.06427	0.282547	1.31952	0.873181	1.84386	2.51105
Mammals	Sminthopsis_psammophila	0.739572	0.176091	1.52504	0.69897	1.25527	1.02119	1.96057	2.48237
Mammals	Sminthopsis_virginiae	0.519171	0.346353	1.53148	0.30103	1.19465	1.04167	1.95177	2.36173
Mammals	Sminthopsis_youngsoni	0.740363	0.0413927	1	0.724276	1.39357	0.864658	1.95479	2.54277
Mammals	Myrmecobius_fasciatus	0.60206	0.0211893	2.67348	0.778151	1.14613	1.40226	2.43392	2.54414
Mammals	Thylacinus_cynocephalus	0.477121	0.190332	4.39794	1.05067	1.43792	2.11394	1.78447	2.65029
Mammals	Cynocephalus_volans	0	0.0326096	3.09691	1.24304	2.02119	1.57913	2.2737	2.83512
Mammals	Galeopterus_variegates	0	0.214839	3.02371	0.949085	1.77815	1.60175	2.2616	2.629
Mammals	Caluromys_derbianus	0.487138	0.30103	2.51851	0.801632	1.32222	1.42406	2.07918	2.38021
Mammals	Caluromys_lanatus	0.39794	0.477121	2.61278	0.69897	1.24269	1.45355	1.84347	2.29266
Mammals	Caluromys_philander	0.63749	0.30103	2.47456	0.881765	1.38012	1.36574	2.0407	2.49032
Mammals	Caluromysiops_irrupta	0.30103	0.217448	2.41074	0.892095	1.11394	1.4624	2.07004	2.47326
Mammals	Chironectes_minimus	0.558709	0.0413927	2.93247	0.477121	1.19247	1.47385	2.03487	2.48344
Mammals	Didelphis_albiventris	0.838849	0.176091	3.01304	0.215285	1.07918	1.55713	2.06633	2.49925
Mammals	Didelphis_aurita	0.792392	0.30103	3.06065	0.60206	1.14613	1.59808	2	2.25042
Mammals	Didelphis_imperfecta	0.838849	0.176091	3.01304	0.215285	1.07918	1.55713	2.06633	2.49925
Mammals	Didelphis_marsupialis	0.792392	0.30103	3.06065	0.60206	1.14613	1.59808	2	2.25042
Mammals	Didelphis_pernigra	0.838849	0.176091	3.01304	0.215285	1.07918	1.55713	2.06633	2.49925
Mammals	Didelphis_virginiana	0.822495	0.30103	3.1506	0.62109	1.09149	1.60498	2	2.26482
Mammals	Glironia_venusta	0.60206	0.272501	2.14613	0.176091	1.25037	1.28004	1.92959	2.43412
Mammals	Gracilinanus_aceramarcae	0.827027	0.276491	1.33746	0.481434	1.23193	0.919078	1.81195	2.39814
Mammals	Gracilinanus_agilis	1.0607	0.30103	1.33244	0.783546	1.30103	1.00288	1.81291	2.43136
Mammals	Gracilinanus_agricolai	0.76257	0.278072	1	0.392173	1.26852	0.873669	1.82803	2.41383
Mammals	Gracilinanus_dryas	0.796864	0.260819	1.26162	0.458639	1.27042	0.977724	1.8158	2.40236
Mammals	Gracilinanus_emiliae	0.753917	0.276921	1	0.400617	1.25094	0.873669	1.82472	2.40704
Mammals	Gracilinanus_formosus	0.794795	0.278206	1.35946	0.486984	1.23756	0.954194	1.81361	2.41969
Mammals	Gracilinanus_marica	0.777427	0.254826	1.22789	0.440738	1.24929	0.996293	1.81403	2.41666
Mammals	Gracilinanus_microtarsus	0.986772	0	1.38917	0	1.35972	1.03141	1.88138	2.56261
Mammals	Hyladelphys_kalinowskii	0.670779	0.220409	1.19033	0.262664	1.28603	0.954243	1.78393	2.44177
Mammals	Lestodelphys_halli	0.887914	0.240064	1.8936	0.475913	1.2098	1.13462	1.84194	2.31634
Mammals	Lutreolina_crassicaudata	0.90309	0.30103	2.65321	0.470435	1.14613	1.51187	1.96057	2.2616
Mammals	Marmosa_andersoni	0.954243	0.183681	1.51851	0.366836	1.19512	1.09724	1.81078	2.44547
Mammals	Marmosa_lepida	0.69897	0.223734	1.20412	0.369912	1.28048	1.0569	1.84423	2.44629
Mammals	Marmosa_mexicana	0.763428	0.30103	1.77815	0.977724	1.34242	1.17609	2.18752	2.60951
Mammals	Marmosa_murina	0.740363	0.30103	2.71433	1.07918	1.47712	1.17609	2.18752	2.60951
Mammals	Marmosa_quichua	0.740363	0.39794	2.71433	1.07918	1.47712	1.17609	2.18752	2.60951
Mammals	Marmosa_robinsoni	0.989005	0.176091	1.99344	0.30103	1.14348	1.24319	1.82161	2.42555
Mammals	Marmosa_rubra	0.954243	0.228444	1.79927	0.387604	1.19793	1.21748	1.84947	2.41676
Mammals	Marmosa_tyleriana	0.477121	0.275912	1.47712	0.451538	1.25224	1.07056	1.82704	2.43098
Mammals	Marmosa_xerophila	0.897627	0.0606978	1.47712	0.0347621	1.14613	1.11727	1.77815	2.43769
Mammals	Marmosops_bishopi	0.607455	0.255338	1.30643	0.422968	1.27981	1.01477	1.82359	2.42895
Mammals	Marmosops_cracens	0.837146	0	1.42537	0.348349	1.32581	1.0728	1.81043	2.47473
Mammals	Marmosops_dorothea	0.85996	0.20238	1.62583	0.409214	1.21117	1.13354	1.8156	2.43829
Mammals	Marmosops_fuscatus	0.737987	0	1.65466	0.39649	1.29302	1.1214	1.81043	2.2686
Mammals	Marmosops_handleyi	0.699528	0.217651	1.47712	0.408227	1.21626	1.05308	1.8185	2.43841
Mammals	Marmosops_impavidus	0.977724	0.30103	1.32222	0.476518	1.20632	1.06446	1.82202	2.34168
Mammals	Marmosops_incanus	0.827189	0	1.77728	0.341228	1.32316	1.16062	1.81043	2.46733
Mammals	Marmosops_invictus	0.978776	0.286717	1.46523	0.366423	1.20368	1.0536	1.8221	2.34523
Mammals	Marmosops_juninensis	0.607455	0.264227	1.32222	0.429596	1.28779	1.02119	1.81961	2.42789
Mammals	Marmosops_neblina	0.977724	0.30103	1.54407	0.476518	1.20008	1.07188	1.82972	2.31569
Mammals	Marmosops_noctivagus	0.917424	0.265722	1.5682	0.65281	1.20097	1.07004	1.8291	2.42009
Mammals	Marmosops_parvidens	0.607455	0.249614	1.25527	0.415723	1.28137	1.00888	1.82556	2.41302
Mammals	Marmosops_paulensis	0.917478	0	1.6936	0	1.30718	1.11893	1.81043	2.47789
Mammals	Marmosops_pinheiroi	0.607455	0.248615	1.38917	0.431223	1.25351	1.00992	1.82386	2.43901
Mammals	Metachirus_nudicaudatus	0.69897	0.190332	2.64345	0.477121	1.17428	1.43192	2.00593	2.45637
Mammals	Monodelphis_adusta	0.932345	0.273199	1.54407	0.612784	1.21082	1.0569	1.81991	2.39453
Mammals	Monodelphis_americana	0.763779	0.269542	1.36173	0.500544	1.21567	1.02119	1.83049	2.42783
Mammals	Monodelphis_brevicaudata	0.85248	0.176091	1.95424	0.591065	1.19779	1.20156	1.87186	2.26386
Mammals	Monodelphis_dimidiata	1.14613	0	1.64895	0	1.28708	0.998259	1.7457	2.48344
Mammals	Monodelphis_domestica	0.954243	0.60206	2	0.744293	1.16953	1.2293	1.70965	2.13704
Mammals	Monodelphis_emiliae	0.936502	0.248102	1.71875	0.414565	1.21897	1.16477	1.83228	2.35532
Mammals	Monodelphis_glirina	0.85248	0.176091	1.95424	0.591065	1.19779	1.20156	1.86962	2.26386
Mammals	Monodelphis_iheringi	0.820277	0.177036	2.04922	0.38025	1.19757	0.958994	1.87091	2.47075
Mammals	Monodelphis_kunsi	0.774909	0.281455	1.07188	0.479496	1.25932	0.851258	1.81937	2.41543
Mammals	Monodelphis_maraxina	0.954243	0.60206	1.99564	0.744293	1.16953	1.17056	1.70965	2.13704
Mammals	Monodelphis_osgoodi	0.961495	0.255103	1.79934	0.512797	1.21375	0.977724	1.82914	2.35509
Mammals	Monodelphis_rubida	0.85747	0.262556	1.65801	0.413276	1.19863	1.1271	1.83831	2.35442
Mammals	Monodelphis_scalops	0.976024	0.29388	1.54407	0.612784	1.20344	1.08235	1.81972	2.34876
Mammals	Monodelphis_sorex	0.857297	0	1.68124	-0.176091	1.29765	1.07918	1.83171	2.48094
Mammals	Monodelphis_theresa	0.807172	0.205309	2.04922	0.398663	1.20946	0.936614	1.86345	2.44025
Mammals	Monodelphis_umbristriata	0.835853	0.193367	1.65801	0.398056	1.19594	1.1271	1.83363	2.44352
Mammals	Monodelphis_unistriata	0.92323	0.253026	1.74273	0.425134	1.20759	1.14613	1.83208	2.33386
Mammals	Philander_andersoni	0.582063	0.477121	2.51851	0.361728	1.3198	1.40739	1.88081	2.38653
Mammals	Philander_frenatus	0.669782	0.39794	2.70757	0.544068	1.13033	1.45301	1.90184	2.33579
Mammals	Philander_mcilhennyi	0.582063	0.477121	2.56289	0.361728	1.31646	1.45864	1.88081	2.38653
Mammals	Philander_opossum	0.662758	0.39794	2.70757	0.544068	1.14342	1.45301	1.90184	2.32854
Mammals	Thylamys_cinderella	1.11394	0.30103	1.49136	0.199572	1.19919	1.07135	1.79577	2.35529
Mammals	Thylamys_elegans	1.11394	0.30103	1.47712	0.199572	1.19201	1.07135	1.80169	2.33483
Mammals	Thylamys_karimii	0.848212	0.271039	1.39585	0.503216	1.21396	0.977724	1.80494	2.41951
Mammals	Thylamys_macrurus	0.829328	0.204283	1.57305	0.417376	1.19786	1.10255	1.81134	2.43053
Mammals	Thylamys_pallidior	0.977724	0.30103	1.18583	0.176091	1.23912	0.933841	1.80236	2.32863
Mammals	Thylamys_pusillus	0.846178	0.270679	1.4504	0.522067	1.20788	0.974512	1.81234	2.41724
Mammals	Thylamys_tatei	1.11394	0.30103	1.47712	0.199572	1.20169	1.07135	1.80006	2.35217
Mammals	Thylamys_velutinus	0.802058	0.271337	1.34918	0.475435	1.23911	0.698883	1.80614	2.39996
Mammals	Thylamys_venustus	1.11394	0.30103	1.49136	0.199572	1.20233	1.07135	1.79254	2.34716
Mammals	Tlacuatzin_canescens	1.04139	0.260853	1.67879	0.30103	1.14613	1.17319	1.82057	2.2616
Mammals	Acrobates_pygmaeus	0.477121	0.30103	1.11394	0.901277	1.45357	0.883661	1.99564	2.38021
Mammals	Distoechurus_pennatus	0.062582	0.30103	1.717	0.176091	1.35781	1.07493	1.92466	2.48157
Mammals	Burramys_parvus	0.550228	0	1.6464	1.0086	1.17231	1.08725	1.7775	2.5418
Mammals	Cercartetus_caudatus	0.374748	0.30103	1.36267	0.50515	1.35026	1.03737	1.88104	2.66656
Mammals	Cercartetus_concinnus	0.633468	0.176091	1.60206	0.90309	1.71717	0.845098	1.74819	2.55446
Mammals	Cercartetus_lepidus	0.564074	0.190332	1.00065	0.423428	1.41051	0.799552	1.95419	2.449
Mammals	Cercartetus_nanus	0.599883	0.30103	1.77815	0.961421	1.43438	0.845098	1.79414	2.28307
Mammals	Hypsiprymnodon_moschatus	0.30963	0.0413927	2.72774	0.698608	1.20164	1.53275	2.4289	2.61683
Mammals	Dendrolagus_bennettianus	0	0.0413927	3.98141	1.1959	1.50515	1.84924	2.77815	2.81594
Mammals	Dendrolagus_dorianus	0	0.0438696	3.98141	1.13033	1.50515	1.84924	2.77815	2.78795
Mammals	Dendrolagus_goodfellowi	0	0.0128372	3.86923	1.37007	1.5791	1.73063	2.5563	2.95283
Mammals	Dendrolagus_inustus	0	0.0128372	3.91873	1.3749	1.51818	1.79727	2.7068	2.81582
Mammals	Dendrolagus_lumholtzi	0	0	3.82282	0.318759	1.50027	1.84167	2.73182	2.91188
Mammals	Dendrolagus_matschiei	0.00216606	0.0128372	3.85003	1.37718	1.51818	1.73063	2.7029	2.95283
Mammals	Dendrolagus_mbaiso	0	0.168371	3.9729	0.705477	1.50515	1.82901	2.46478	2.73601
Mammals	Dendrolagus_pulcherrimus	0	0.0128372	3.86923	1.37007	1.5791	1.73063	2.5563	2.95283
Mammals	Dendrolagus_scottae	0.00216606	0.0211893	3.9991	1.30103	1.50515	1.78926	2.61066	2.78801
Mammals	Dendrolagus_spadix	0	0.0128372	3.86923	1.37007	1.5791	1.75605	2.5563	2.95283
Mammals	Dendrolagus_stellarum	0	0.0128372	3.88504	1.29483	1.55564	1.78063	2.7029	2.95283
Mammals	Dendrolagus_ursinus	0	0.0210069	3.90309	1.3032	1.51931	1.79454	2.67423	2.82044
Mammals	Dorcopsis_atrata	0.00216606	0.175003	3.36173	0.90309	1.43505	1.84242	2.55982	2.71374
Mammals	Dorcopsis_hageni	0.00216606	0.126118	3.74036	0.94916	1.43949	1.73048	2.48429	2.71374
Mammals	Dorcopsis_luctuosa	0.00216606	0.181844	3.62888	1.14275	1.45054	1.82181	2.47849	2.68293
Mammals	Dorcopsis_muelleri	0	0.181844	3.69897	1.09328	1.44161	1.82676	2.43136	2.68293
Mammals	Dorcopsulus_macleayi	0.0791812	0.056335	3.47538	0.897627	1.32222	1.60171	2.73872	2.86362
Mammals	Dorcopsulus_vanheurni	0.071882	0.261824	3.27654	0.734843	1.40248	1.58759	2.24731	2.52564
Mammals	Lagorchestes_asomatus	0	0.241605	3.17609	0.822822	1.45492	1.60148	2.2246	2.56523
Mammals	Lagorchestes_conspicillatus	0	0.232996	3.43783	0.944483	1.48494	1.6721	2.30963	2.57627
Mammals	Lagorchestes_hirsutus	0	0.276462	3.13308	1.12057	1.48852	1.59106	2.17609	2.5464
Mammals	Lagorchestes_leporides	0	0.22987	3.47712	0	1.43499	1.72917	2.34874	2.55715
Mammals	Lagostrophus_fasciatus	-0.0457575	0.0413927	3.28634	0.60206	1.39017	1.66276	2.43012	2.59324
Mammals	Macropus_agilis	0.00216606	0.255273	4.14326	1.07918	1.47356	1.9284	2.42792	2.58533
Mammals	Macropus_antilopinus	0	0.11227	4.47199	1.29483	1.53148	2.14613	2.59714	2.87976
Mammals	Macropus_bernardus	0	0.139662	4.24304	1.07188	1.52504	1.93366	2.2616	2.71327
Mammals	Macropus_dorsalis	0	0.161368	4.05115	1.13672	1.54382	2.02119	2.45024	2.67779
Mammals	Macropus_eugenii	0.00216606	0	3.70219	1.14613	1.46157	1.72181	2.50515	2.53646
Mammals	Macropus_fuliginosus	0	0	4.42987	1.33445	1.48287	2.14613	2.72373	2.83848
Mammals	Macropus_giganteus	0	0	4.61758	1.38021	1.55967	2.05617	2.61795	2.82732
Mammals	Macropus_greyi	0	0.129984	4	0.0347621	1.49802	2.02119	2.47864	2.73008
Mammals	Macropus_irma	0	0.106208	3.90309	0.335792	1.49418	2.02119	2.46266	2.71096
Mammals	Macropus_parma	-0.0222764	0.113943	3.62359	1	1.53567	1.72181	2.47373	2.70936
Mammals	Macropus_parryi	0	0.11059	4.1014	0.993436	1.56984	2.02119	2.64682	2.88288
Mammals	Macropus_robustus	0	0.117271	4.47199	1.34201	1.52238	2.10457	2.5546	2.79979
Mammals	Macropus_rufogriseus	0.00216606	0	4.21814	1.18184	1.46982	2.02119	2.48659	2.64355
Mammals	Macropus_rufus	0	0.133539	4.55302	1.39794	1.51851	2.20412	2.5563	2.71349
Mammals	Onychogalea_fraenata	0	0.276462	3.71817	0.869232	1.36173	1.78711	2.21686	2.29529
Mammals	Onychogalea_lunata	0	0.244527	3.54407	-0.30103	1.38767	1.75785	2.28995	2.47981
Mammals	Onychogalea_unguifera	0	0.154784	3.76343	0.740363	1.42759	1.8451	2.45336	2.68438
Mammals	Petrogale_assimilis	0	0.173186	3.66454	1.11394	1.49122	1.86201	2.46863	2.7747
Mammals	Petrogale_brachyotis	0	0.167893	3.60206	1.00432	1.47712	1.90309	2.32222	2.73239
Mammals	Petrogale_burbidgei	0	0.25172	3.09968	0.941811	1.44752	1.54777	2.18769	2.54593
Mammals	Petrogale_concinna	0	0	3.12192	1.06819	1.48756	1.54407	2.26263	2.66693
Mammals	Petrogale_godmani	0.00989877	0.18673	3.67669	0.265995	1.45045	1.83916	2.35901	2.60032
Mammals	Petrogale_herberti	0	0.170262	3.81062	1.15698	1.48423	1.90309	2.44948	2.74577
Mammals	Petrogale_inornata	0	0.230449	3.65854	0.844063	1.49122	1.87777	2.45664	2.78694
Mammals	Petrogale_lateralis	0	0.170262	3.72296	1.07918	1.47712	1.90309	2.44948	2.73239
Mammals	Petrogale_penicillata	0	0.170262	3.81062	1.15698	1.48423	1.90309	2.44948	2.74577
Mammals	Petrogale_persephone	0	0.164353	3.74707	1	1.50515	1.95424	2.51728	2.88312
Mammals	Petrogale_purpureicollis	0	0.170262	3.72296	1.07918	1.47712	1.90309	2.44948	2.73239
Mammals	Petrogale_rothschildi	0.0123162	0.165471	3.65766	-0.234083	1.45915	1.90309	2.40948	2.6635
Mammals	Petrogale_xanthopus	0.0253059	0.176091	3.86034	1.15811	1.50623	1.90309	2.53533	2.74926
Mammals	Setonix_brachyurus	0	0.146128	3.45043	1.07918	1.43048	1.77815	2.39641	2.54045
Mammals	Thylogale_billardierii	0	0	3.73503	0.944483	1.47516	1.79934	2.3902	2.63035
Mammals	Thylogale_browni	0.00432137	0.168089	3.73862	0.843848	1.44275	1.74106	2.44406	2.6905
Mammals	Thylogale_brunii	0	0	3.68088	0.982271	1.47553	1.73206	2.50515	2.53646
Mammals	Thylogale_stigmatica	0	0.190332	3.63405	0.985651	1.4624	1.77638	2.39967	2.55909
Mammals	Thylogale_thetis	0	0.193125	3.66276	0.954243	1.45512	1.79934	2.3216	2.77166
Mammals	Wallabia_bicolor	0.00860017	0.146128	4.17063	1.17609	1.55558	1.92788	2.5462	2.66121
Mammals	Dactylopsila_megalura	0.181844	0.0413927	2.60206	0.981517	1.25643	1.42123	2.16452	2.57044
Mammals	Dactylopsila_palpator	0.00432137	0.108024	2.56805	0.996881	1.27134	1.37086	2.10852	2.57064
Mammals	Dactylopsila_tatei	0.181844	0.0413927	2.55509	0.981517	1.25643	1.43616	2.15482	2.56998
Mammals	Dactylopsila_trivirgata	0.181844	0.0413927	2.60928	0.981517	1.25643	1.43616	2.1686	2.57337
Mammals	Gymnobelideus_leadbeateri	0.187521	0.30103	2.126	1.04139	1.23591	1.21484	2.06878	2.67944
Mammals	Petaurus_abidi	0.00860017	0.0768743	2.44404	0.975974	1.25591	1.40805	2.12506	2.56678
Mammals	Petaurus_australis	0	0	2.75778	1.17609	1.28793	1.48073	2.17619	2.88846
Mammals	Petaurus_biacensis	0.281033	0.113943	2.1038	1.14613	1.21325	1.19454	2.08036	2.44407
Mammals	Petaurus_breviceps	0.30103	0.113943	2.10568	1.14613	1.21325	1.23237	2.08036	2.44407
Mammals	Petaurus_gracilis	0.202761	0.10721	2.49136	1.1271	1.30103	1.38917	2.08636	2.65954
Mammals	Petaurus_norfolcensis	0.1959	0.193125	2.43537	1.1271	1.30103	1.38917	2.08636	2.5908
Mammals	Ailurops_melanotis	0.176091	0.176091	3.8451	0.771159	1.21861	1.75128	2.38653	2.66964
Mammals	Ailurops_ursinus	0.176091	0.176091	3.8451	0.771159	1.21806	1.75128	2.38653	2.67441
Mammals	Phalanger_carmelitae	0.00432137	0.245618	3.26374	0.39649	1.18322	1.62829	2.15158	2.50956
Mammals	Phalanger_gymnotis	0	0.171675	3.38021	1.27608	1.11394	1.68606	2.43136	2.69692
Mammals	Phalanger_intercastellanus	0.30103	0.23739	3.32222	0.610128	1.11394	1.61182	2.12982	2.52034
Mammals	Phalanger_lullulae	0.243038	0.256258	3.28302	0.610128	1.11394	1.60536	2.11451	2.48654
Mammals	Phalanger_matabiru	0.30103	0.23765	3.36055	0.610128	1.11394	1.63732	2.15812	2.52242
Mammals	Phalanger_matanim	0.00860017	0.244893	3.15908	0.66851	1.19922	1.60181	2.19818	2.53543
Mammals	Phalanger_mimicus	0.30103	0.249007	3.36055	0.610128	1.11394	1.63732	2.15305	2.50356
Mammals	Phalanger_orientalis	0.30103	0.249007	3.36055	0.610128	1.11394	1.63732	2.15305	2.50356
Mammals	Phalanger_ornatus	0.30103	0.238757	3.36055	0.610128	1.11394	1.63732	2.15795	2.52259
Mammals	Phalanger_rothschildi	0	0.231057	3.13513	0.532542	1.21662	1.57873	2.16882	2.55117
Mammals	Phalanger_sericeus	0.00432137	0.204264	3.30168	0.692195	1.20586	1.61528	2.24979	2.55869
Mammals	Phalanger_vestitus	0.00216606	0.243438	3.26717	0.39649	1.20831	1.70965	2.25063	2.51904
Mammals	Spilocuscus_kraemeri	0.100371	0.0413927	3.6186	1.08323	1.11378	1.66083	2.38089	2.34588
Mammals	Spilocuscus_maculatus	0.212188	0.0413927	3.6186	1.08323	1.11378	1.66083	2.38089	2.34588
Mammals	Spilocuscus_papuensis	0.212188	0.0413927	3.6186	1.08323	1.11378	1.66083	2.38089	2.34588
Mammals	Spilocuscus_rufoniger	0.00860017	0.161446	3.77815	0.870709	1.21804	1.64542	2.30713	2.61307
Mammals	Strigocuscus_celebensis	0.0993634	0.192571	3.04073	0.532542	1.1791	1.56061	2.17514	2.5621
Mammals	Strigocuscus_pelengensis	0.137456	0.198479	3.04169	0.532542	1.17268	1.5611	2.16977	2.557
Mammals	Trichosurus_arnhemensis	0	0.255273	3.29962	1.11394	1.23679	1.72131	2.27211	2.56259
Mammals	Trichosurus_caninus	0.00860017	0	3.49347	1.23045	1.20952	1.76343	2.38373	3.03941
Mammals	Trichosurus_johnstonii	0.00432137	0.176091	3.30211	1.16732	1.23679	1.72131	2.29622	2.56579
Mammals	Trichosurus_vulpecula	0.00432137	0.176091	3.30211	1.16732	1.23679	1.72131	2.29622	2.56579
Mammals	Wyulda_squamicaudata	0.00432137	0	3.25508	0.711807	1.23911	1.5966	2.38196	2.92154
Mammals	Phascolarctos_cinereus	0.00216606	0	3.75181	1.30103	1.49136	1.92942	2.53403	2.81023
Mammals	Aepyprymnus_rufescens	0.00646604	0.477121	3.45025	0.90309	1.35984	1.716	2.21095	2.53046
Mammals	Bettongia_gaimardi	0	0.311754	3.14145	1.07188	1.3251	1.59107	2.08393	2.48233
Mammals	Bettongia_lesueur	0	0.477121	3.16055	0.997823	1.32797	1.59183	2.21625	2.39886
Mammals	Bettongia_penicillata	0	0.477121	3.04186	1.27416	1.28274	1.58393	2.17609	2.27693
Mammals	Bettongia_tropica	0	0.40824	3.07348	1.11059	1.2887	1.5758	2.17609	2.29756
Mammals	Caloprymnus_campestris	0	0.285881	2.95822	1.11394	1.65954	1.45025	2.17249	2.56076
Mammals	Potorous_gilbertii	0	0.30103	3.03636	1.07918	1.52569	1.58263	2.22357	2.58277
Mammals	Potorous_longipes	0	0.235528	3.24118	1.18469	1.57978	1.58827	2.20683	2.90595
Mammals	Potorous_platyops	0.111631	0.294155	2.69896	0.93927	1.40169	1.61805	2.15703	2.45388
Mammals	Potorous_tridactylus	0	0.30103	3.02312	1.12222	1.50209	1.61805	2.20592	2.60951
Mammals	Hemibelideus_lemuroides	0	0.0211893	3.01703	0.732394	1.25438	1.54654	2.0855	2.86362
Mammals	Petauroides_volans	0	0	3.05729	1.17609	1.27841	1.64345	2.35861	2.86528
Mammals	Petropseudes_dahli	0	0.30103	3.27347	0.487845	1.36173	1.65321	1.54407	1.6902
Mammals	Pseudocheirus_peregrinus	0.28892	0.176091	2.93414	0.90309	1.19704	1.56211	2.27547	2.56836
Mammals	Pseudochirops_albertisii	0.00432137	0.106646	2.89479	0.243038	1.20491	1.51227	2.16322	2.56127
Mammals	Pseudochirops_archeri	0.00646604	0.0413927	3.04881	0.898652	1.23273	1.55496	2.16379	2.59636
Mammals	Pseudochirops_corinnae	0.00432137	0.0978508	3.05038	0.822173	1.22264	1.52369	2.19245	2.62034
Mammals	Pseudochirops_coronatus	0.00432137	0.10943	3.03757	0.243038	1.20872	1.52137	2.14353	2.56354
Mammals	Pseudochirops_cupreus	0.00216606	0.184842	3.24652	0.833361	1.22297	1.62268	2.18723	2.61235
Mammals	Pseudochirulus_canescens	0.358886	0	2.8451	0.69897	1.23217	1.3486	2.19033	2.80563
Mammals	Pseudochirulus_caroli	0.103232	0.0820159	2.65898	0.823762	1.21322	1.49136	2.22952	2.59572
Mammals	Pseudochirulus_cinereus	0.30103	0	2.99011	0.69897	1.23904	1.54738	2.19033	2.80563
Mammals	Pseudochirulus_forbesi	0.100371	0.0866089	2.80561	0.81857	1.20694	1.42354	2.23582	2.59926
Mammals	Pseudochirulus_herbertensis	0.28892	0.18327	3.04074	0.69897	1.11394	1.55398	2.0855	2.65776
Mammals	Pseudochirulus_mayeri	0.100371	0.17168	2.18505	0.653213	1.04139	1.29844	2.19033	2.56259
Mammals	Pseudochirulus_schlegeli	0.100371	0.0841555	2.6506	0.839899	1.21384	1.38148	2.22572	2.58532
Mammals	Tarsipes_rostratus	0.472025	0.477121	1	0.30103	1.78725	0.888404	1.95299	2.24846
Mammals	Lasiorhinus_krefftii	0	0	4.45686	1.47537	1.31952	2	2.51331	2.77025
Mammals	Lasiorhinus_latifrons	0	0.0413927	4.4177	1.38917	1.31952	1.96731	2.50384	2.77025
Mammals	Vombatus_ursinus	0	-0.113509	4.41078	1.41664	1.45484	2.03878	2.60067	2.87074
Mammals	Atelerix_albiventris	0.652246	0	2.65321	1.05675	1.55017	1.36173	1.64345	1.92507
Mammals	Atelerix_algirus	0.574031	0.30103	2.91619	0.845098	1.59559	1.3662	1.60304	2.44978
Mammals	Atelerix_frontalis	0.715586	0.176091	2.50387	0.838849	1.56974	1.33427	1.54661	2.5892
Mammals	Atelerix_sclateri	0.652246	0	2.59329	1.05659	1.55017	1.28924	1.64345	1.92507
Mammals	Echinosorex_gymnura	0.267172	0.30103	2.87883	0.661181	1.57855	1.59533	1.7105	2.47327
Mammals	Erinaceus_amurensis	0.625312	0.198657	2.88901	0.911158	1.55712	1.39731	1.62017	2.42455
Mammals	Erinaceus_concolor	0.653213	0.187521	2.88705	0.90309	1.55159	1.37506	1.62011	2.3674
Mammals	Erinaceus_europaeus	0.625312	0.198657	2.89095	1.06602	1.55712	1.42908	1.62017	2.42455
Mammals	Erinaceus_roumanicus	0.653213	0.187521	2.88705	0.90309	1.55159	1.37506	1.62011	2.3674
Mammals	Hemiechinus_auritus	0.60206	0	2.56761	0.856326	1.58376	1.38917	1.5563	2.32843
Mammals	Hemiechinus_collaris	0.594945	0	2.53403	0.832509	1.58455	1.32222	1.5563	2.32843
Mammals	Hylomys_parvus	0.372912	0.30103	1.76193	-0.477121	1.51575	1.14534	1.59712	2.33687
Mammals	Hylomys_suillus	0.372912	0.30103	1.76193	-0.477121	1.51575	1.14534	1.59712	2.33687
Mammals	Mesechinus_dauuricus	0.569263	0.000777573	2.44968	0.815014	1.57982	1.31667	1.63202	2.42497
Mammals	Mesechinus_hughi	0.543619	0.00319951	2.36092	0.717047	1.57911	1.30103	1.65893	2.46683
Mammals	Neohylomys_hainanensis	0.496029	0.186986	1.71775	0.300863	1.52977	1.1492	1.59994	2.45669
[truncated: 34,860 more rows]
[truncated: 3 more columns]

## Sheet: Spatial occurences
Supplementary Table 1. The number of species informed for spatial, traits and the IUCN Red List databases.
Supplementary Fig 1. Proportion of species shared by each database for the world.
Supplementary Table 3. Comparison between the proportion of functionally-informed species or the IUCN Red List and species with spatial occurrences in each biogeographic realm.
COLUMN	DESCRIPTION
Taxonomic groups	Mammals, Birds, Reptiles, Amphibians, Freshwater fishes
Species	Names of the species (with PC coordinates and spatial occurrences)
Spatial	species with spatial occurences (1/0)
Traits	species with functional trait information (1/0)
IUCN	Species with IUCN Status (including DD, 1/0)
Taxonomic group	Species	Spatial	Traits	IUCN
Mammals	Abditomys latidens	1	1	1
Mammals	Abeomelomys sevia	1	1	1
Mammals	Abrawayaomys ruschii	1	1	1
Mammals	Abrocoma bennettii	1	1	1
Mammals	Abrocoma boliviensis	1	1	1
Mammals	Abrocoma budini	1	1	1
Mammals	Abrocoma cinerea	1	1	1
Mammals	Abrocoma famatina	1	1	1
Mammals	Abrocoma uspallata	1	0	0
Mammals	Abrocoma vaccarum	1	1	1
Mammals	Abrothrix hershkovitzi	1	0	0
Mammals	Abrothrix jelskii	1	1	1
Mammals	Abrothrix longipilis	1	1	1
Mammals	Abrothrix manni	1	0	0
Mammals	Abrothrix sanborni	1	1	1
Mammals	Acerodon celebensis	1	1	1
Mammals	Acerodon humilis	1	1	1
Mammals	Acerodon jubatus	1	1	1
Mammals	Acerodon leucotis	1	1	1
Mammals	Acerodon mackloti	1	1	1
Mammals	Acinonyx jubatus	1	1	1
Mammals	Acomys cahirinus	1	1	1
Mammals	Acomys chudeaui	1	0	0
Mammals	Acomys cilicicus	1	1	1
Mammals	Acomys cineraceus	1	1	1
Mammals	Acomys dimidiatus	1	1	1
Mammals	Acomys ignitus	1	1	1
Mammals	Acomys johannis	1	1	1
Mammals	Acomys kempi	1	1	1
Mammals	Acomys louisae	1	1	1
Mammals	Acomys minous	1	1	1
Mammals	Acomys mullah	1	1	1
Mammals	Acomys muzei	1	0	0
Mammals	Acomys nesiotes	1	1	1
Mammals	Acomys ngurui	1	0	0
Mammals	Acomys percivali	1	1	1
Mammals	Acomys russatus	1	1	1
Mammals	Acomys selousi	1	0	0
Mammals	Acomys seurati	1	1	1
Mammals	Acomys spinosissimus	1	1	1
Mammals	Acomys subspinosus	1	1	1
Mammals	Acomys wilsoni	1	1	1
Mammals	Aconaemys fuscus	1	1	1
Mammals	Aconaemys porteri	1	1	1
Mammals	Aconaemys sagei	1	1	1
Mammals	Acrobates pygmaeus	1	1	1
Mammals	Addax nasomaculatus	1	1	1
Mammals	Aegialomys galapagoensis	1	0	0
Mammals	Aegialomys xanthaeolus	1	0	0
Mammals	Aepeomys lugens	1	1	1
Mammals	Aepeomys reigi	1	0	0
Mammals	Aepyceros melampus	1	1	1
Mammals	Aepyprymnus rufescens	1	1	1
Mammals	Aeretes melanopterus	1	1	1
Mammals	Aeromys tephromelas	1	1	1
Mammals	Aeromys thomasi	1	1	1
Mammals	Aethalops aequalis	1	1	1
Mammals	Aethalops alecto	1	1	1
Mammals	Aethomys bocagei	1	1	1
Mammals	Aethomys chrysophilus	1	1	1
Mammals	Aethomys hindei	1	1	1
Mammals	Aethomys ineptus	1	1	1
Mammals	Aethomys kaiseri	1	1	1
Mammals	Aethomys nyikae	1	1	1
Mammals	Aethomys silindensis	1	1	1
Mammals	Aethomys stannarius	1	0	0
Mammals	Aethomys thomasi	1	1	1
Mammals	Ailuropoda melanoleuca	1	1	1
Mammals	Ailurops furvus	1	0	0
Mammals	Ailurops melanotis	1	1	1
Mammals	Ailurops ursinus	1	1	1
Mammals	Ailurus fulgens	1	1	1
Mammals	Akodon aerosus	1	1	1
Mammals	Akodon affinis	1	1	1
Mammals	Akodon albiventer	1	1	1
Mammals	Akodon azarae	1	1	1
Mammals	Akodon boliviensis	1	1	1
Mammals	Akodon budini	1	1	1
Mammals	Akodon caenosus	1	0	0
Mammals	Akodon cursor	1	1	1
Mammals	Akodon dayi	1	1	1
Mammals	Akodon dolores	1	1	1
Mammals	Akodon fumeus	1	1	1
Mammals	Akodon iniscatus	1	1	1
Mammals	Akodon josemariarguedasi	1	0	0
Mammals	Akodon juninensis	1	1	1
Mammals	Akodon kofordi	1	1	1
Mammals	Akodon lindberghi	1	1	1
Mammals	Akodon lutescens	1	1	1
Mammals	Akodon mimus	1	1	1
Mammals	Akodon mollis	1	1	1
Mammals	Akodon montensis	1	1	1
Mammals	Akodon mystax	1	1	1
Mammals	Akodon orophilus	1	1	1
Mammals	Akodon paranaensis	1	1	1
Mammals	Akodon pervalens	1	1	1
Mammals	Akodon philipmyersi	1	0	0
Mammals	Akodon polopi	1	0	0
Mammals	Akodon reigi	1	1	1
Mammals	Akodon sanctipaulensis	1	1	1
Mammals	Akodon siberiae	1	1	1
Mammals	Akodon simulator	1	1	1
Mammals	Akodon spegazzinii	1	1	1
Mammals	Akodon subfuscus	1	1	1
Mammals	Akodon surdus	1	1	1
Mammals	Akodon sylvanus	1	1	1
Mammals	Akodon toba	1	1	1
Mammals	Akodon torques	1	1	1
Mammals	Akodon varius	1	1	1
Mammals	Alcelaphus caama	1	1	0
Mammals	Alcelaphus cokii	1	0	0
Mammals	Alcelaphus lichtensteinii	1	1	0
Mammals	Alcelaphus tora	1	0	0
Mammals	Alces alces	1	1	1
Mammals	Alexandromys oeconomus	1	0	0
Mammals	Alionycteris paucidentata	1	1	1
Mammals	Allactaga major	1	1	1
Mammals	Allactaga severtzovi	1	1	1
Mammals	Allactodipus bobrinskii	1	1	1
Mammals	Allenopithecus nigroviridis	1	1	1
Mammals	Allocebus trichotis	1	1	1
Mammals	Allochrocebus lhoesti	1	0	0
Mammals	Allochrocebus preussi	1	0	0
Mammals	Allochrocebus solatus	1	0	0
Mammals	Allocricetulus curtatus	1	1	1
Mammals	Allocricetulus eversmanni	1	1	1
Mammals	Alouatta arctoidea	1	0	0
Mammals	Alouatta belzebul	1	1	1
Mammals	Alouatta caraya	1	1	1
Mammals	Alouatta discolor	1	0	0
Mammals	Alouatta guariba	1	1	1
Mammals	Alouatta macconnelli	1	1	1
Mammals	Alouatta nigerrima	1	1	1
Mammals	Alouatta palliata	1	1	1
Mammals	Alouatta pigra	1	1	1
Mammals	Alouatta sara	1	1	1
Mammals	Alouatta seniculus	1	1	1
Mammals	Alouatta ululata	1	0	0
Mammals	Alticola albicaudus	1	0	0
Mammals	Alticola argentatus	1	1	1
Mammals	Alticola barakshin	1	0	0
Mammals	Alticola lemminus	1	0	0
Mammals	Alticola macrotis	1	0	0
Mammals	Alticola montosa	1	1	1
Mammals	Alticola olchonensis	1	1	1
Mammals	Alticola roylei	1	1	1
Mammals	Alticola semicanus	1	1	1
Mammals	Alticola stoliczkanus	1	1	1
Mammals	Alticola strelzowi	1	1	1
Mammals	Alticola tuvinicus	1	0	0
Mammals	Amblysomus corriae	1	1	1
Mammals	Amblysomus hottentotus	1	1	1
Mammals	Amblysomus marleyi	1	1	1
Mammals	Amblysomus robustus	1	1	1
Mammals	Amblysomus septentrionalis	1	1	1
Mammals	Ametrida centurio	1	1	1
Mammals	Ammelaphus imberbis	1	0	0
Mammals	Ammodillus imbellis	1	1	1
Mammals	Ammodorcas clarkei	1	1	1
Mammals	Ammospermophilus harrisii	1	1	1
Mammals	Ammospermophilus interpres	1	1	1
Mammals	Ammospermophilus leucurus	1	1	1
Mammals	Ammospermophilus nelsoni	1	1	1
Mammals	Ammotragus lervia	1	1	1
Mammals	Amorphochilus schnablii	1	1	1
Mammals	Amphinectomys savamis	1	0	0
Mammals	Anathana ellioti	1	1	1
Mammals	Andalgalomys olrogi	1	1	1
Mammals	Andalgalomys pearsoni	1	1	1
Mammals	Andalgalomys roigi	1	0	0
Mammals	Andinomys edax	1	1	1
Mammals	Anisomys imitator	1	1	1
Mammals	Anomalurus beecrofti	1	1	1
Mammals	Anomalurus derbianus	1	1	1
Mammals	Anomalurus pelii	1	1	1
Mammals	Anomalurus pusillus	1	1	1
Mammals	Anonymomys mindorensis	1	1	1
Mammals	Anotomys leander	1	1	1
Mammals	Anoura aequatoris	1	0	0
Mammals	Anoura cadenai	1	0	0
Mammals	Anoura carishina	1	0	0
Mammals	Anoura caudifer	1	1	1
Mammals	Anoura cultrata	1	1	1
Mammals	Anoura fistulata	1	0	0
Mammals	Anoura geoffroyi	1	1	1
Mammals	Anoura latidens	1	1	1
Mammals	Anoura luismanueli	1	0	0
Mammals	Anoura peruana	1	0	0
Mammals	Anourosorex assamensis	1	1	1
Mammals	Anourosorex schmidi	1	1	1
Mammals	Anourosorex squamipes	1	1	1
Mammals	Anourosorex yamashinai	1	1	1
Mammals	Antechinomys laniger	1	1	1
Mammals	Antechinus adustus	1	1	1
Mammals	Antechinus agilis	1	1	1
Mammals	Antechinus argentus	1	0	0
Mammals	Antechinus arktos	1	0	0
Mammals	Antechinus bellus	1	1	1
Mammals	Antechinus flavipes	1	1	1
Mammals	Antechinus godmani	1	1	1
Mammals	Antechinus leo	1	1	1
Mammals	Antechinus minimus	1	1	1
Mammals	Antechinus mysticus	1	0	0
Mammals	Antechinus stuartii	1	1	1
Mammals	Antechinus subtropicus	1	0	0
Mammals	Antechinus swainsonii	1	1	1
Mammals	Antechinus vandycki	1	0	0
Mammals	Anthops ornatus	1	1	1
Mammals	Antidorcas angolensis	1	0	0
Mammals	Antidorcas marsupialis	1	1	1
Mammals	Antilocapra americana	1	1	1
Mammals	Antilope cervicapra	1	1	1
Mammals	Antrozous pallidus	1	1	1
Mammals	Aonyx capensis	1	1	1
Mammals	Aonyx cinereus	1	0	0
Mammals	Aonyx congicus	1	0	0
Mammals	Aotus azarae	1	1	1
Mammals	Aotus brumbacki	1	0	0
Mammals	Aotus griseimembra	1	0	0
Mammals	Aotus jorgehernandezi	1	0	0
Mammals	Aotus lemurinus	1	1	1
Mammals	Aotus miconax	1	1	1
Mammals	Aotus nancymaae	1	1	1
Mammals	Aotus nigriceps	1	1	1
Mammals	Aotus zonalis	1	0	0
Mammals	Aotus trivirgatus	1	1	1
Mammals	Aotus vociferans	1	1	1
Mammals	Aplodontia rufa	1	1	1
Mammals	Apodemus agrarius	1	1	1
Mammals	Apodemus alpicola	1	1	1
Mammals	Apodemus argenteus	1	1	1
Mammals	Apodemus chevrieri	1	1	1
Mammals	Apodemus draco	1	1	1
Mammals	Apodemus epimelas	1	1	1
Mammals	Apodemus flavicollis	1	1	1
Mammals	Apodemus gurkha	1	1	1
Mammals	Apodemus hyrcanicus	1	0	0
Mammals	Apodemus ilex	1	0	0
Mammals	Apodemus latronum	1	1	1
Mammals	Apodemus mystacinus	1	1	1
Mammals	Apodemus pallipes	1	1	1
Mammals	Apodemus peninsulae	1	1	1
Mammals	Apodemus ponticus	1	1	1
Mammals	Apodemus rusiges	1	1	1
Mammals	Apodemus speciosus	1	1	1
Mammals	Apodemus sylvaticus	1	1	1
Mammals	Apodemus uralensis	1	1	1
Mammals	Apodemus witherbyi	1	1	1
Mammals	Apomys abrae	1	1	1
Mammals	Apomys aurorae	1	0	0
Mammals	Apomys banahao	1	0	0
Mammals	Apomys brownorum	1	0	0
Mammals	Apomys camiguinensis	1	0	0
Mammals	Apomys datae	1	1	1
Mammals	Apomys gracilirostris	1	0	0
Mammals	Apomys hylocetes	1	1	1
Mammals	Apomys insignis	1	1	1
Mammals	Apomys littoralis	1	1	1
Mammals	Apomys magnus	1	0	0
Mammals	Apomys microdon	1	1	1
Mammals	Apomys minganensis	1	0	0
Mammals	Apomys musculus	1	1	1
Mammals	Apomys sacobianus	1	1	1
Mammals	Apomys sierrae	1	0	0
Mammals	Apomys zambalensis	1	0	0
Mammals	Aproteles bulmerae	1	1	1
Mammals	Arborimus albipes	1	1	1
Mammals	Arborimus longicaudus	1	1	1
Mammals	Arborimus pomo	1	1	1
Mammals	Archboldomys luzonensis	1	1	1
Mammals	Archboldomys maximus	1	0	0
Mammals	Arctictis binturong	1	1	1
Mammals	Arctocebus aureus	1	1	1
Mammals	Arctocebus calabarensis	1	1	1
Mammals	Arctogalidia trivirgata	1	1	1
Mammals	Arctonyx albogularis	1	0	0
Mammals	Arctonyx collaris	1	1	1
Mammals	Arctonyx hoevenii	1	0	0
Mammals	Ardops nichollsi	1	1	1
Mammals	Arielulus aureocollaris	1	0	0
Mammals	Arielulus circumdatus	1	1	1
Mammals	Arielulus cuprosus	1	1	1
Mammals	Arielulus societatis	1	1	1
Mammals	Arielulus torquatus	1	0	0
Mammals	Ariteus flavescens	1	1	1
Mammals	Artibeus amplus	1	1	1
Mammals	Artibeus fimbriatus	1	1	1
Mammals	Artibeus fraterculus	1	1	1
Mammals	Artibeus hirsutus	1	1	1
Mammals	Artibeus inopinatus	1	1	1
Mammals	Artibeus jamaicensis	1	1	1
Mammals	Artibeus lituratus	1	1	1
Mammals	Artibeus obscurus	1	1	1
Mammals	Artibeus planirostris	1	0	0
Mammals	Artibeus schwartzi	1	0	0
Mammals	Arvicanthis abyssinicus	1	1	1
Mammals	Arvicanthis ansorgei	1	1	1
Mammals	Arvicanthis blicki	1	1	1
Mammals	Arvicanthis nairobae	1	1	1
Mammals	Arvicanthis neumanni	1	1	1
Mammals	Arvicanthis niloticus	1	1	1
Mammals	Arvicanthis rufinus	1	1	1
Mammals	Arvicola amphibius	1	1	1
Mammals	Arvicola sapidus	1	1	1
Mammals	Arvicola scherman	1	1	1
Mammals	Asellia arabica	1	0	0
Mammals	Asellia italosomalica	1	0	0
Mammals	Asellia patrizii	1	1	1
Mammals	Asellia tridens	1	1	1
Mammals	Aselliscus stoliczkanus	1	1	1
Mammals	Aselliscus tricuspidatus	1	1	1
Mammals	Atelerix albiventris	1	1	1
Mammals	Atelerix algirus	1	1	1
Mammals	Atelerix frontalis	1	1	1
Mammals	Atelerix sclateri	1	1	1
Mammals	Ateles belzebuth	1	1	1
Mammals	Ateles chamek	1	1	1
Mammals	Ateles fusciceps	1	1	1
Mammals	Ateles geoffroyi	1	1	1
Mammals	Ateles hybridus	1	1	1
Mammals	Ateles marginatus	1	1	1
Mammals	Ateles paniscus	1	1	1
Mammals	Atelocynus microtis	1	1	1
Mammals	Atherurus africanus	1	1	1
Mammals	Atherurus macrourus	1	1	1
Mammals	Atilax paludinosus	1	1	1
Mammals	Atlantoxerus getulus	1	1	1
Mammals	Auliscomys boliviensis	1	1	1
Mammals	Auliscomys pictus	1	1	1
Mammals	Auliscomys sublimis	1	1	1
Mammals	Avahi betsileo	1	0	0
Mammals	Avahi cleesei	1	0	0
Mammals	Avahi laniger	1	1	1
Mammals	Avahi meridionalis	1	0	0
Mammals	Avahi mooreorum	1	0	0
Mammals	Avahi occidentalis	1	1	1
Mammals	Avahi peyrierasi	1	0	0
Mammals	Avahi unicolor	1	0	0
Mammals	Axis axis	1	1	1
Mammals	Axis calamianensis	1	1	1
Mammals	Axis kuhlii	1	1	1
Mammals	Axis porcinus	1	1	1
Mammals	Babyrousa babyrussa	1	1	1
Mammals	Babyrousa celebensis	1	1	1
Mammals	Babyrousa togeanensis	1	1	1
Mammals	Baiomys musculus	1	1	1
Mammals	Baiomys taylori	1	1	1
Mammals	Baiyankamys habbema	1	0	0
Mammals	Baiyankamys shawmayeri	1	0	0
Mammals	Balantiopteryx infusca	1	1	1
Mammals	Balantiopteryx io	1	1	1
Mammals	Balantiopteryx plicata	1	1	1
Mammals	Balionycteris maculata	1	1	1
Mammals	Bandicota bengalensis	1	1	1
Mammals	Bandicota indica	1	1	1
Mammals	Bandicota savilei	1	1	1
Mammals	Barbastella barbastellus	1	1	1
Mammals	Barbastella beijingensis	1	0	0
Mammals	Barbastella darjelingensis	1	0	0
Mammals	Barbastella leucomelas	1	1	1
Mammals	Bassaricyon alleni	1	1	1
Mammals	Bassaricyon gabbii	1	1	1
Mammals	Bassaricyon medius	1	0	0
Mammals	Bassaricyon neblina	1	0	0
Mammals	Bassariscus astutus	1	1	1
Mammals	Bassariscus sumichrasti	1	1	1
Mammals	Bathyergus janetta	1	1	1
Mammals	Bathyergus suillus	1	1	1
Mammals	Batomys dentatus	1	1	1
Mammals	Batomys granti	1	1	1
Mammals	Batomys hamiguitan	1	0	0
Mammals	Batomys russatus	1	0	0
Mammals	Batomys salomonseni	1	1	1
Mammals	Batomys uragon	1	0	0
Mammals	Bauerus dubiaquercus	1	1	1
Mammals	Bdeogale crassicauda	1	1	1
Mammals	Bdeogale jacksoni	1	1	1
Mammals	Bdeogale nigripes	1	1	1
Mammals	Beamys hindei	1	1	1
Mammals	Beamys major	1	0	0
Mammals	Beatragus hunteri	1	1	1
Mammals	Belomys pearsonii	1	1	1
Mammals	Berylmys berdmorei	1	1	1
Mammals	Berylmys bowersi	1	1	1
Mammals	Berylmys mackenziei	1	1	1
Mammals	Berylmys manipulus	1	1	1
Mammals	Bettongia gaimardi	1	1	1
Mammals	Bettongia lesueur	1	1	1
Mammals	Bettongia penicillata	1	1	1
Mammals	Bettongia tropica	1	1	1
Mammals	Bibimys chacoensis	1	1	1
Mammals	Bibimys labiosus	1	0	0
Mammals	Bibimys torresi	1	1	1
Mammals	Biswamoyopterus biswasi	1	1	1
Mammals	Biswamoyopterus laoensis	1	0	0
Mammals	Blarina brevicauda	1	1	1
Mammals	Blarina carolinensis	1	1	1
Mammals	Blarina hylophaga	1	1	1
Mammals	Blarinella griselda	1	1	1
Mammals	Blarinella quadraticauda	1	1	1
Mammals	Blarinella wardi	1	1	1
Mammals	Blarinomys breviceps	1	1	1
Mammals	Blastocerus dichotomus	1	1	1
Mammals	Boneia bidens	1	0	0
Mammals	Bos bison	1	0	0
Mammals	Bos bonasus	1	0	0
Mammals	Bos gaurus	1	0	0
Mammals	Bos javanicus	1	1	1
Mammals	Bos mutus	1	0	0
Mammals	Bos sauveli	1	1	1
Mammals	Boselaphus tragocamelus	1	1	1
Mammals	Brachiones przewalskii	1	1	1
Mammals	Brachylagus idahoensis	1	1	1
Mammals	Brachyphylla cavernarum	1	1	1
Mammals	Brachyphylla nana	1	1	1
Mammals	Brachytarsomys albicauda	1	1	1
Mammals	Brachytarsomys villosa	1	1	1
Mammals	Brachyteles arachnoides	1	1	1
Mammals	Brachyteles hypoxanthus	1	1	1
Mammals	Brachyuromys betsileoensis	1	1	1
Mammals	Brachyuromys ramirohitra	1	1	1
Mammals	Bradypus pygmaeus	1	0	0
Mammals	Bradypus torquatus	1	1	1
Mammals	Bradypus tridactylus	1	1	1
Mammals	Bradypus variegatus	1	1	1
Mammals	Brassomys albidens	1	0	0
Mammals	Brucepattersonius griserufescens	1	0	0
Mammals	Brucepattersonius guarani	1	0	0
Mammals	Brucepattersonius igniventris	1	0	0
Mammals	Brucepattersonius iheringi	1	1	1
Mammals	Brucepattersonius misionensis	1	0	0
Mammals	Brucepattersonius paradisus	1	0	0
Mammals	Brucepattersonius soricinus	1	0	0
Mammals	Bubalus arnee	1	0	0
Mammals	Bubalus depressicornis	1	1	1
Mammals	Bubalus mindorensis	1	1	1
Mammals	Bubalus quarlesi	1	1	1
Mammals	Budorcas bedfordi	1	0	0
Mammals	Budorcas taxicolor	1	1	1
Mammals	Bullimus bagobus	1	1	1
Mammals	Bullimus gamay	1	0	0
Mammals	Bullimus luzonicus	1	1	1
Mammals	Bunolagus monticularis	1	1	1
Mammals	Bunomys andrewsi	1	1	1
Mammals	Bunomys chrysocomus	1	1	1
Mammals	Bunomys coelestis	1	1	1
Mammals	Bunomys fratrorum	1	1	1
Mammals	Bunomys karokophilus	1	0	0
Mammals	Bunomys penitus	1	1	1
Mammals	Bunomys prolatus	1	0	0
Mammals	Bunomys torajae	1	0	0
Mammals	Burramys parvus	1	1	1
Mammals	Cabassous centralis	1	1	1
Mammals	Cabassous chacoensis	1	1	1
Mammals	Cabassous tatouay	1	1	1
Mammals	Cabassous unicinctus	1	1	1
Mammals	Cacajao calvus	1	1	1
Mammals	Cacajao melanocephalus	1	1	1
Mammals	Cacajao ouakary	1	0	0
Mammals	Caenolestes caniventer	1	1	1
Mammals	Caenolestes condorensis	1	1	1
Mammals	Caenolestes convelatus	1	1	1
Mammals	Caenolestes fuliginosus	1	1	1
Mammals	Caenolestes sangay	1	0	0
Mammals	Calassomys apicalis	1	0	0
Mammals	Calcochloris obtusirostris	1	1	1
Mammals	Calcochloris tytonis	1	0	0
Mammals	Callicebus barbarabrownae	1	1	1
Mammals	Callicebus coimbrai	1	1	1
Mammals	Callicebus melanochir	1	1	1
Mammals	Callicebus nigrifrons	1	1	1
Mammals	Callicebus personatus	1	1	1
Mammals	Callimico goeldii	1	1	1
Mammals	Callistomys pictus	1	1	1
Mammals	Callithrix aurita	1	1	1
Mammals	Callithrix flaviceps	1	1	1
Mammals	Callithrix geoffroyi	1	1	1
Mammals	Callithrix jacchus	1	1	1
Mammals	Callithrix kuhlii	1	1	1
Mammals	Callithrix penicillata	1	1	1
Mammals	Callosciurus adamsi	1	1	1
Mammals	Callosciurus baluensis	1	1	1
Mammals	Callosciurus caniceps	1	1	1
Mammals	Callosciurus erythraeus	1	1	1
Mammals	Callosciurus finlaysonii	1	1	1
Mammals	Callosciurus inornatus	1	1	1
Mammals	Callosciurus melanogaster	1	1	1
Mammals	Callosciurus nigrovittatus	1	1	1
Mammals	Callosciurus notatus	1	1	1
Mammals	Callosciurus orestes	1	1	1
Mammals	Callosciurus phayrei	1	1	1
Mammals	Callosciurus prevostii	1	1	1
Mammals	Callosciurus pygerythrus	1	1	1
Mammals	Callosciurus quinquestriatus	1	1	1
Mammals	Callospermophilus lateralis	1	0	0
Mammals	Callospermophilus madrensis	1	0	0
Mammals	Callospermophilus saturatus	1	0	0
Mammals	Calomys boliviae	1	1	1
Mammals	Calomys callidus	1	1	1
Mammals	Calomys callosus	1	1	1
Mammals	Calomys cerqueirai	1	0	0
Mammals	Calomys expulsus	1	1	1
Mammals	Calomys hummelincki	1	1	1
Mammals	Calomys laucha	1	1	1
Mammals	Calomys lepidus	1	1	1
Mammals	Calomys musculinus	1	1	1
Mammals	Calomys sorellus	1	1	1
Mammals	Calomys tener	1	1	1
Mammals	Calomys tocantinsi	1	0	0
Mammals	Calomys venustus	1	1	1
Mammals	Calomyscus bailwardi	1	1	1
Mammals	Calomyscus baluchi	1	1	1
Mammals	Calomyscus elburzensis	1	1	1
Mammals	Calomyscus grandis	1	1	1
Mammals	Calomyscus hotsoni	1	1	1
Mammals	Calomyscus mystax	1	1	1
Mammals	Calomyscus tsolovi	1	0	0
Mammals	Calomyscus urartensis	1	1	1
Mammals	Caluromys derbianus	1	1	1
Mammals	Caluromys lanatus	1	1	1
Mammals	Caluromys philander	1	1	1
Mammals	Caluromysiops irrupta	1	1	1
Mammals	Calyptophractus retusus	1	1	1
Mammals	Camelus ferus	1	0	0
Mammals	Canis adustus	1	1	1
Mammals	Canis anthus	1	0	0
Mammals	Canis aureus	1	1	1
Mammals	Canis latrans	1	1	1
Mammals	Canis lupus	1	1	1
Mammals	Canis mesomelas	1	1	1
Mammals	Canis rufus	1	0	0
Mammals	Canis simensis	1	1	1
Mammals	Cannomys badius	1	1	1
Mammals	Cansumys canus	1	1	1
Mammals	Capra aegagrus	1	0	0
Mammals	Capra caucasica	1	1	1
Mammals	Capra cylindricornis	1	0	0
Mammals	Capra falconeri	1	1	1
Mammals	Capra ibex	1	1	1
Mammals	Capra nubiana	1	1	1
Mammals	Capra pyrenaica	1	1	1
Mammals	Capra sibirica	1	1	1
Mammals	Capra walie	1	1	1
Mammals	Capreolus capreolus	1	1	1
Mammals	Capreolus pygargus	1	1	1
Mammals	Capricornis crispus	1	1	1
Mammals	Capricornis milneedwardsii	1	1	0
Mammals	Capricornis rubidus	1	1	1
Mammals	Capricornis sumatraensis	1	1	1
Mammals	Capricornis swinhoei	1	1	1
Mammals	Capricornis thar	1	1	0
Mammals	Caprolagus hispidus	1	1	1
Mammals	Capromys pilorides	1	1	1
Mammals	Caracal aurata	1	0	0
Mammals	Caracal caracal	1	1	1
Mammals	Cardiocranius paradoxus	1	1	1
Mammals	Cardioderma cor	1	1	1
Mammals	Carlito syrichta	1	0	0
Mammals	Carollia benkeithi	1	0	0
Mammals	Carollia brevicauda	1	1	1
Mammals	Carollia castanea	1	1	1
Mammals	Carollia manu	1	0	0
Mammals	Carollia monohernandezi	1	0	0
Mammals	Carollia perspicillata	1	1	1
Mammals	Carollia sowelli	1	0	0
Mammals	Carollia subrufa	1	1	1
Mammals	Carpitalpa arendsi	1	1	1
Mammals	Carpomys melanurus	1	1	1
Mammals	Carpomys phaeurus	1	1	1
Mammals	Carterodon sulcidens	1	1	1
Mammals	Caryomys eva	1	0	0
Mammals	Caryomys inez	1	1	1
Mammals	Casinycteris argynnis	1	1	1
Mammals	Casinycteris campomaanensis	1	0	0
Mammals	Casinycteris ophiodon	1	0	0
Mammals	Castor canadensis	1	1	1
Mammals	Castor fiber	1	1	1
Mammals	Catagonus wagneri	1	1	1
Mammals	Catopuma badia	1	1	1
Mammals	Catopuma temminckii	1	1	1
Mammals	Cavia aperea	1	1	1
Mammals	Cavia fulgida	1	1	1
Mammals	Cavia intermedia	1	0	0
Mammals	Cavia magna	1	1	1
Mammals	Cavia patzelti	1	0	0
Mammals	Cavia tschudii	1	1	1
Mammals	Cebuella pygmaea	1	0	0
Mammals	Cebus aequatorialis	1	0	0
Mammals	Cebus albifrons	1	1	1
Mammals	Cebus brunneus	1	0	0
Mammals	Cebus capucinus	1	1	1
Mammals	Cebus cesarae	1	0	0
Mammals	Cebus cuscinus	1	0	0
Mammals	Cebus imitator	1	0	0
Mammals	Cebus kaapori	1	1	1
Mammals	Cebus leucocephalus	1	0	0
Mammals	Cebus malitiosus	1	0	0
Mammals	Cebus olivaceus	1	1	1
Mammals	Cebus unicolor	1	0	0
Mammals	Cebus versicolor	1	0	0
Mammals	Cebus yuracus	1	0	0
Mammals	Centronycteris centralis	1	1	1
Mammals	Centronycteris maximiliani	1	1	1
Mammals	Centurio senex	1	1	1
Mammals	Cephalopachus bancanus	1	0	0
Mammals	Cephalophus adersi	1	1	1
Mammals	Cephalophus brookei	1	1	0
Mammals	Cephalophus callipygus	1	1	1
Mammals	Cephalophus dorsalis	1	1	1
Mammals	Cephalophus fosteri	1	0	0
Mammals	Cephalophus harveyi	1	0	0
Mammals	Cephalophus hooki	1	0	0
Mammals	Cephalophus jentinki	1	1	1
Mammals	Cephalophus johnstoni	1	0	0
Mammals	Cephalophus leucogaster	1	1	1
Mammals	Cephalophus natalensis	1	1	1
Mammals	Cephalophus niger	1	1	1
Mammals	Cephalophus nigrifrons	1	1	1
Mammals	Cephalophus ogilbyi	1	1	1
Mammals	Cephalophus rubidus	1	0	0
Mammals	Cephalophus rufilatus	1	1	1
Mammals	Cephalophus silvicultor	1	1	1
Mammals	Cephalophus spadix	1	1	1
Mammals	Cephalophus zebra	1	1	1
Mammals	Cephalophus weynsi	1	1	1
Mammals	Ceratotherium simum	1	1	1
Mammals	Cercartetus caudatus	1	1	1
Mammals	Cercartetus concinnus	1	1	1
Mammals	Cercartetus lepidus	1	1	1
Mammals	Cercartetus nanus	1	1	1
Mammals	Cercocebus agilis	1	1	1
Mammals	Cercocebus atys	1	1	1
Mammals	Cercocebus chrysogaster	1	1	1
Mammals	Cercocebus galeritus	1	1	1
Mammals	Cercocebus lunulatus	1	0	0
Mammals	Cercocebus sanjei	1	1	1
Mammals	Cercocebus torquatus	1	1	1
Mammals	Cercopithecus albogularis	1	1	0
Mammals	Cercopithecus ascanius	1	1	1
Mammals	Cercopithecus campbelli	1	1	1
Mammals	Cercopithecus cephus	1	1	1
Mammals	Cercopithecus denti	1	1	1
Mammals	Cercopithecus diana	1	1	1
Mammals	Cercopithecus doggetti	1	1	0
Mammals	Cercopithecus dryas	1	1	1
Mammals	Cercopithecus erythrogaster	1	1	1
Mammals	Cercopithecus erythrotis	1	1	1
Mammals	Cercopithecus hamlyni	1	1	1
Mammals	Cercopithecus kandti	1	1	0
Mammals	Cercopithecus lomamiensis	1	0	0
Mammals	Cercopithecus lowei	1	1	1
Mammals	Cercopithecus mitis	1	1	1
Mammals	Cercopithecus mona	1	1	1
Mammals	Cercopithecus neglectus	1	1	1
Mammals	Cercopithecus nictitans	1	1	1
Mammals	Cercopithecus petaurista	1	1	1
Mammals	Cercopithecus pogonias	1	1	1
Mammals	Cercopithecus roloway	1	1	1
Mammals	Cercopithecus sclateri	1	1	1
Mammals	Cercopithecus wolfi	1	1	1
Mammals	Cerdocyon thous	1	1	1
Mammals	Cerradomys goytaca	1	0	0
Mammals	Cerradomys langguthi	1	0	0
Mammals	Cerradomys maracajuensis	1	0	0
Mammals	Cerradomys marinhus	1	0	0
Mammals	Cerradomys scotti	1	0	0
Mammals	Cerradomys subflavus	1	0	0
Mammals	Cerradomys vivoi	1	0	0
Mammals	Cervus albirostris	1	0	0
Mammals	Cervus alfredi	1	0	0
Mammals	Cervus bactrianus	1	0	0
Mammals	Cervus canadensis	1	0	0
Mammals	Cervus elaphus	1	1	1
Mammals	Cervus equinus	1	0	0
Mammals	Cervus hortulorum	1	0	0
Mammals	Cervus macneilli	1	0	0
Mammals	Cervus nippon	1	1	1
Mammals	Cervus pulchellus	1	0	0
Mammals	Cervus timorensis	1	0	0
Mammals	Cervus unicolor	1	0	0
Mammals	Chacodelphys formosa	1	0	0
Mammals	Chaerephon aloysiisabaudiae	1	1	1
Mammals	Chaerephon ansorgei	1	1	1
Mammals	Chaerephon atsinanana	1	0	0
Mammals	Chaerephon bemmeleni	1	1	1
Mammals	Chaerephon bivittatus	1	1	1
Mammals	Chaerephon bregullae	1	1	1
Mammals	Chaerephon chapini	1	1	1
Mammals	Chaerephon gallagheri	1	1	1
Mammals	Chaerephon jobensis	1	1	1
Mammals	Chaerephon jobimena	1	0	0
Mammals	Chaerephon johorensis	1	1	1
Mammals	Chaerephon leucogaster	1	1	0
Mammals	Chaerephon major	1	1	1
Mammals	Chaerephon nigeriae	1	1	1
Mammals	Chaerephon plicatus	1	1	1
Mammals	Chaerephon pumilus	1	1	1
Mammals	Chaerephon pusillus	1	0	0
Mammals	Chaerephon russatus	1	1	1
Mammals	Chaerephon solomonis	1	1	1
Mammals	Chaerephon tomensis	1	1	1
Mammals	Chaetocauda sichuanensis	1	1	1
Mammals	Chaetodipus arenarius	1	1	1
Mammals	Chaetodipus artus	1	1	1
Mammals	Chaetodipus baileyi	1	1	1
Mammals	Chaetodipus californicus	1	1	1
Mammals	Chaetodipus eremicus	1	1	1
Mammals	Chaetodipus fallax	1	1	1
Mammals	Chaetodipus formosus	1	1	1
Mammals	Chaetodipus goldmani	1	0	0
Mammals	Chaetodipus hispidus	1	1	1
Mammals	Chaetodipus intermedius	1	1	1
Mammals	Chaetodipus lineatus	1	1	1
Mammals	Chaetodipus nelsoni	1	1	1
Mammals	Chaetodipus penicillatus	1	1	1
Mammals	Chaetodipus pernix	1	1	1
Mammals	Chaetodipus rudinoris	1	1	1
Mammals	Chaetodipus siccus	1	0	0
Mammals	Chaetodipus spinatus	1	1	1
Mammals	Chaetomys subspinosus	1	1	1
Mammals	Chaetophractus vellerosus	1	1	1
Mammals	Chaetophractus villosus	1	1	1
Mammals	Chalinolobus dwyeri	1	1	1
Mammals	Chalinolobus gouldii	1	1	1
Mammals	Chalinolobus morio	1	1	1
Mammals	Chalinolobus neocaledonicus	1	1	1
Mammals	Chalinolobus nigrogriseus	1	1	1
Mammals	Chalinolobus picatus	1	1	1
Mammals	Chalinolobus tuberculatus	1	1	1
Mammals	Cheirogaleus andysabini	1	0	0
Mammals	Cheirogaleus crossleyi	1	1	1
Mammals	Cheirogaleus lavasoensis	1	0	0
Mammals	Cheirogaleus major	1	1	1
Mammals	Cheirogaleus medius	1	1	1
Mammals	Cheirogaleus minusculus	1	0	0
Mammals	Cheirogaleus shethi	1	0	0
Mammals	Cheirogaleus sibreei	1	1	1
Mammals	Cheirogaleus thomasi	1	0	0
Mammals	Cheiromeles parvidens	1	1	1
Mammals	Cheiromeles torquatus	1	1	1
Mammals	Chelemys megalonyx	1	1	1
Mammals	Cheracebus lucifer	1	0	0
Mammals	Cheracebus lugens	1	0	0
Mammals	Cheracebus medemi	1	0	0
Mammals	Cheracebus purinus	1	0	0
Mammals	Cheracebus regulus	1	0	0
Mammals	Cheracebus torquatus	1	0	0
Mammals	Chibchanomys orcesi	1	0	0
Mammals	Chibchanomys trichotis	1	1	1
Mammals	Chilomys instans	1	1	1
Mammals	Chilonatalus macer	1	0	0
Mammals	Chilonatalus micropus	1	1	1
Mammals	Chilonatalus tumidifrons	1	1	1
Mammals	Chimarrogale himalayica	1	1	1
Mammals	Chimarrogale leander	1	0	0
Mammals	Chimarrogale platycephalus	1	1	1
Mammals	Chimarrogale styani	1	1	1
Mammals	Chimarrogale varennei	1	0	0
Mammals	Chinchilla chinchilla	1	1	1
Mammals	Chinchilla lanigera	1	1	1
Mammals	Chinchillula sahamae	1	1	1
Mammals	Chionomys gud	1	1	1
Mammals	Chionomys nivalis	1	1	1
Mammals	Chionomys roberti	1	1	1
Mammals	Chiroderma doriae	1	1	1
Mammals	Chiroderma improvisum	1	1	1
Mammals	Chiroderma salvini	1	1	1
Mammals	Chiroderma trinitatum	1	1	1
Mammals	Chiroderma villosum	1	1	1
Mammals	Chiroderma vizottoi	1	0	0
Mammals	Chiromyscus chiropus	1	1	1
Mammals	Chiromyscus thomasi	1	0	0
Mammals	Chironax melanocephalus	1	1	1
Mammals	Chironectes minimus	1	1	1
Mammals	Chiropodomys calamianensis	1	1	1
Mammals	Chiropodomys gliroides	1	1	1
Mammals	Chiropodomys karlkoopmani	1	1	1
Mammals	Chiropodomys major	1	1	1
Mammals	Chiropodomys muroides	1	1	1
Mammals	Chiropodomys pusillus	1	1	1
Mammals	Chiropotes albinasus	1	1	1
Mammals	Chiropotes chiropotes	1	1	1
Mammals	Chiropotes sagulatus	1	0	0
Mammals	Chiropotes satanas	1	1	1
Mammals	Chiropotes utahickae	1	1	1
Mammals	Chiruromys forbesi	1	1	1
Mammals	Chiruromys lamia	1	1	1
Mammals	Chiruromys vates	1	1	1
Mammals	Chlamyphorus truncatus	1	1	1
Mammals	Chlorocebus aethiops	1	1	1
Mammals	Chlorocebus cynosuros	1	1	1
Mammals	Chlorocebus djamdjamensis	1	1	1
Mammals	Chlorocebus pygerythrus	1	1	1
Mammals	Chlorocebus sabaeus	1	1	1
Mammals	Chlorocebus tantalus	1	1	1
Mammals	Chlorotalpa duthieae	1	1	1
Mammals	Chlorotalpa sclateri	1	1	1
Mammals	Chodsigoa caovansunga	1	0	0
Mammals	Chodsigoa hypsibia	1	0	0
Mammals	Chodsigoa parca	1	1	1
Mammals	Chodsigoa parva	1	0	0
Mammals	Chodsigoa salenskii	1	1	1
Mammals	Chodsigoa smithii	1	1	1
Mammals	Chodsigoa sodalis	1	0	0
Mammals	Choeroniscus godmani	1	1	1
Mammals	Choeroniscus minor	1	1	1
Mammals	Choeroniscus periosus	1	1	1
Mammals	Choeronycteris mexicana	1	1	1
Mammals	Choeropsis liberiensis	1	0	0
Mammals	Choloepus didactylus	1	1	1
Mammals	Choloepus hoffmanni	1	1	1
Mammals	Chrotogale owstoni	1	1	1
Mammals	Chrotomys gonzalesi	1	1	1
Mammals	Chrotomys mindorensis	1	1	1
Mammals	Chrotomys sibuyanensis	1	0	0
Mammals	Chrotomys silaceus	1	1	1
Mammals	Chrotomys whiteheadi	1	1	1
Mammals	Chrotopterus auritus	1	1	1
Mammals	Chrysochloris asiatica	1	1	1
Mammals	Chrysochloris stuhlmanni	1	1	1
Mammals	Chrysochloris visagiei	1	1	1
Mammals	Chrysocyon brachyurus	1	1	1
Mammals	Chrysospalax trevelyani	1	1	1
Mammals	Chrysospalax villosus	1	1	1
Mammals	Cistugo lesueuri	1	1	1
Mammals	Cistugo seabrae	1	1	1
Mammals	Civettictis civetta	1	1	1
Mammals	Cloeotis percivali	1	1	1
Mammals	Clyomys laticeps	1	1	1
Mammals	Coccymys kirrhos	1	0	0
Mammals	Coccymys ruemmleri	1	1	1
Mammals	Coccymys shawmayeri	1	0	0
Mammals	Coelops frithii	1	1	1
Mammals	Coelops robinsoni	1	1	1
Mammals	Coendou baturitensis	1	0	0
Mammals	Coendou bicolor	1	1	1
Mammals	Coendou ichillus	1	0	0
Mammals	Coendou insidiosus	1	0	0
Mammals	Coendou melanurus	1	0	0
Mammals	Coendou nycthemera	1	1	1
Mammals	Coendou prehensilis	1	1	1
Mammals	Coendou speratus	1	0	0
Mammals	Coendou vestitus	1	0	0
Mammals	Coleura afra	1	1	1
Mammals	Coleura kibomalandy	1	0	0
Mammals	Coleura seychellensis	1	1	1
Mammals	Colobus angolensis	1	1	1
Mammals	Colobus guereza	1	1	1
Mammals	Colobus polykomos	1	1	1
Mammals	Colobus satanas	1	1	1
Mammals	Colobus vellerosus	1	1	1
Mammals	Colomys goslingi	1	1	1
Mammals	Condylura cristata	1	1	1
Mammals	Conepatus chinga	1	1	1
Mammals	Conepatus leuconotus	1	1	1
Mammals	Conepatus semistriatus	1	1	1
Mammals	Congosorex phillipsorum	1	0	0
Mammals	Congosorex polli	1	1	1
Mammals	Congosorex verheyeni	1	0	0
Mammals	Conilurus penicillatus	1	1	1
Mammals	Connochaetes gnou	1	1	1
Mammals	Connochaetes taurinus	1	1	1
Mammals	Cormura brevirostris	1	1	1
Mammals	Corynorhinus mexicanus	1	1	1
Mammals	Corynorhinus rafinesquii	1	1	1
Mammals	Corynorhinus townsendii	1	1	1
Mammals	Craseomys regulus	1	0	0
Mammals	Craseomys rufocanus	1	0	0
Mammals	Craseonycteris thonglongyai	1	1	1
Mammals	Crateromys australis	1	1	1
Mammals	Crateromys heaneyi	1	1	1
Mammals	Crateromys paulus	1	1	1
Mammals	Crateromys schadenbergi	1	1	1
Mammals	Cratogeomys castanops	1	1	1
Mammals	Cratogeomys fulvescens	1	0	0
Mammals	Cratogeomys fumosus	1	1	1
Mammals	Cratogeomys goldmani	1	1	1
Mammals	Cratogeomys merriami	1	1	1
Mammals	Cratogeomys perotensis	1	0	0
Mammals	Cratogeomys planiceps	1	0	0
Mammals	Cremnomys cutchicus	1	1	1
Mammals	Cremnomys elvira	1	1	1
Mammals	Cricetomys ansorgei	1	0	0
Mammals	Cricetomys emini	1	1	1
Mammals	Cricetomys gambianus	1	1	1
Mammals	Cricetomys kivuensis	1	0	0
Mammals	Cricetulus alticola	1	1	1
Mammals	Cricetulus barabensis	1	1	1
Mammals	Cricetulus kamensis	1	1	1
Mammals	Cricetulus lama	1	0	0
Mammals	Cricetulus longicaudatus	1	1	1
Mammals	Cricetulus migratorius	1	1	1
Mammals	Cricetulus sokolovi	1	1	1
Mammals	Cricetus cricetus	1	1	1
Mammals	Crocidura afeworkbekelei	1	0	0
Mammals	Crocidura aleksandrisi	1	1	1
Mammals	Crocidura allex	1	1	1
Mammals	Crocidura andamanensis	1	0	0
Mammals	Crocidura ansellorum	1	0	0
Mammals	Crocidura arabica	1	1	1
Mammals	Crocidura arispa	1	0	0
Mammals	Crocidura armenica	1	0	0
Mammals	Crocidura attenuata	1	1	1
Mammals	Crocidura attila	1	1	1
Mammals	Crocidura baileyi	1	1	1
Mammals	Crocidura baluensis	1	1	1
Mammals	Crocidura batesi	1	1	1
Mammals	Crocidura beatus	1	1	1
Mammals	Crocidura beccarii	1	1	1
Mammals	Crocidura bottegi	1	1	1
Mammals	Crocidura bottegoides	1	0	0
Mammals	Crocidura brunnea	1	1	1
Mammals	Crocidura buettikoferi	1	1	1
Mammals	Crocidura caliginea	1	0	0
Mammals	Crocidura canariensis	1	1	1
Mammals	Crocidura caspica	1	1	1
Mammals	Crocidura cinderella	1	0	0
Mammals	Crocidura congobelgica	1	0	0
Mammals	Crocidura crenata	1	0	0
Mammals	Crocidura crossei	1	1	1
Mammals	Crocidura cyanea	1	1	1
Mammals	Crocidura denti	1	1	1
Mammals	Crocidura desperata	1	0	0
Mammals	Crocidura dhofarensis	1	1	1
Mammals	Crocidura dolichura	1	1	1
Mammals	Crocidura douceti	1	1	1
Mammals	Crocidura dsinezumi	1	1	1
Mammals	Crocidura eisentrauti	1	1	1
Mammals	Crocidura elgonius	1	1	1
Mammals	Crocidura elongata	1	0	0
Mammals	Crocidura erica	1	0	0
Mammals	Crocidura fingui	1	0	0
Mammals	Crocidura fischeri	1	0	0
Mammals	Crocidura flavescens	1	1	1
Mammals	Crocidura floweri	1	0	0
Mammals	Crocidura foetida	1	1	1
Mammals	Crocidura foxi	1	1	1
Mammals	Crocidura fuliginosa	1	1	1
Mammals	Crocidura fulvastra	1	1	1
Mammals	Crocidura fumosa	1	1	1
Mammals	Crocidura fuscomurina	1	1	1
Mammals	Crocidura glassi	1	0	0
Mammals	Crocidura gmelini	1	0	0
Mammals	Crocidura goliath	1	1	1
Mammals	Crocidura gracilipes	1	1	1
Mammals	Crocidura grandiceps	1	1	1
Mammals	Crocidura grandis	1	0	0
Mammals	Crocidura grassei	1	1	1
Mammals	Crocidura grayi	1	1	1
Mammals	Crocidura greenwoodi	1	0	0
Mammals	Crocidura harenna	1	0	0
Mammals	Crocidura hikmiya	1	0	0
Mammals	Crocidura hildegardeae	1	1	1
Mammals	Crocidura hilliana	1	0	0
Mammals	Crocidura hirta	1	1	1
Mammals	Crocidura hispida	1	0	0
Mammals	Crocidura horsfieldii	1	1	1
Mammals	Crocidura hutanis	1	0	0
Mammals	Crocidura indochinensis	1	1	1
Mammals	Crocidura jacksoni	1	1	1
Mammals	Crocidura jenkinsi	1	1	1
Mammals	Crocidura jouvenetae	1	1	1
Mammals	Crocidura katinka	1	0	0
Mammals	Crocidura kivuana	1	1	1
Mammals	Crocidura lamottei	1	0	0
Mammals	Crocidura lanosa	1	1	1
Mammals	Crocidura lasiura	1	1	1
Mammals	Crocidura latona	1	0	0
Mammals	Crocidura lea	1	0	0
Mammals	Crocidura lepidura	1	1	1
Mammals	Crocidura leucodon	1	1	1
Mammals	Crocidura levicula	1	0	0
Mammals	Crocidura littoralis	1	1	1
Mammals	Crocidura longipes	1	1	1
Mammals	Crocidura lucina	1	0	0
Mammals	Crocidura ludia	1	1	1
Mammals	Crocidura luna	1	1	1
Mammals	Crocidura lusitania	1	1	1
Mammals	Crocidura lwiroensis	1	0	0
Mammals	Crocidura macarthuri	1	0	0
Mammals	Crocidura macmillani	1	1	1
Mammals	Crocidura macowi	1	0	0
Mammals	Crocidura malayana	1	1	1
Mammals	Crocidura manengubae	1	0	0
Mammals	Crocidura maquassiensis	1	1	1
Mammals	Crocidura mariquensis	1	1	1
Mammals	Crocidura maurisca	1	1	1
Mammals	Crocidura maxi	1	0	0
Mammals	Crocidura mdumai	1	0	0
Mammals	Crocidura mindorus	1	0	0
Mammals	Crocidura miya	1	0	0
Mammals	Crocidura monax	1	1	1
Mammals	Crocidura monticola	1	0	0
Mammals	Crocidura montis	1	1	1
Mammals	Crocidura munissii	1	0	0
Mammals	Crocidura muricauda	1	1	1
Mammals	Crocidura musseri	1	0	0
Mammals	Crocidura mutesae	1	1	1
Mammals	Crocidura nana	1	1	1
Mammals	Crocidura nanilla	1	1	1
Mammals	Crocidura neglecta	1	0	0
Mammals	Crocidura negligens	1	1	1
Mammals	Crocidura negrina	1	1	1
Mammals	Crocidura newmarki	1	0	0
Mammals	Crocidura nicobarica	1	1	1
Mammals	Crocidura nigeriae	1	1	1
Mammals	Crocidura nigricans	1	1	1
Mammals	Crocidura nigripes	1	0	0
Mammals	Crocidura nigrofusca	1	1	1
Mammals	Crocidura nimbae	1	0	0
Mammals	Crocidura nimbasilvanus	1	0	0
Mammals	Crocidura ninoyi	1	0	0
Mammals	Crocidura niobe	1	1	1
Mammals	Crocidura obscurior	1	1	1
Mammals	Crocidura olivieri	1	1	1
Mammals	Crocidura orientalis	1	1	1
Mammals	Crocidura orii	1	1	1
Mammals	Crocidura palawanensis	1	0	0
Mammals	Crocidura panayensis	1	0	0
Mammals	Crocidura paradoxura	1	0	0
Mammals	Crocidura parvipes	1	0	0
Mammals	Crocidura pasha	1	1	1
Mammals	Crocidura pergrisea	1	0	0
Mammals	Crocidura phaeura	1	1	1
Mammals	Crocidura phanluongi	1	0	0
Mammals	Crocidura phuquocensis	1	0	0
Mammals	Crocidura picea	1	0	0
Mammals	Crocidura pitmani	1	0	0
Mammals	Crocidura planiceps	1	1	1
Mammals	Crocidura poensis	1	1	1
Mammals	Crocidura polia	1	1	1
Mammals	Crocidura pullata	1	1	1
Mammals	Crocidura raineyi	1	1	1
Mammals	Crocidura ramona	1	0	0
Mammals	Crocidura rapax	1	1	1
Mammals	Crocidura religiosa	1	1	1
Mammals	Crocidura rhoditis	1	0	0
Mammals	Crocidura roosevelti	1	0	0
Mammals	Crocidura russula	1	1	1
Mammals	Crocidura sapaensis	1	0	0
Mammals	Crocidura selina	1	1	1
Mammals	Crocidura serezkyensis	1	0	0
Mammals	Crocidura shantungensis	1	1	1
Mammals	Crocidura sibirica	1	1	1
Mammals	Crocidura sicula	1	1	1
Mammals	Crocidura silacea	1	1	1
Mammals	Crocidura smithii	1	1	1
Mammals	Crocidura sokolovi	1	0	0
Mammals	Crocidura somalica	1	1	1
Mammals	Crocidura stenocephala	1	1	1
Mammals	Crocidura suaveolens	1	1	1
Mammals	Crocidura susiana	1	0	0
Mammals	Crocidura zaitsevi	1	0	0
Mammals	Crocidura zaphiri	1	1	1
Mammals	Crocidura zarudnyi	1	1	1
Mammals	Crocidura zimmeri	1	1	1
Mammals	Crocidura zimmermanni	1	1	1
Mammals	Crocidura tanakae	1	1	1
Mammals	Crocidura tansaniana	1	0	0
Mammals	Crocidura tarella	1	1	1
Mammals	Crocidura tarfayensis	1	1	1
Mammals	Crocidura telfordi	1	0	0
Mammals	Crocidura tenuis	1	1	1
Mammals	Crocidura thalia	1	0	0
Mammals	Crocidura theresae	1	1	1
Mammals	Crocidura thomensis	1	0	0
Mammals	Crocidura trichura	1	1	1
Mammals	Crocidura turba	1	1	1
Mammals	Crocidura ultima	1	1	1
Mammals	Crocidura umbra	1	0	0
Mammals	Crocidura usambarae	1	1	1
Mammals	Crocidura watasei	1	1	1
Mammals	Crocidura whitakeri	1	1	1
Mammals	Crocidura viaria	1	1	1
Mammals	Crocidura wimmeri	1	1	1
Mammals	Crocidura virgata	1	1	1
Mammals	Crocidura voi	1	0	0
Mammals	Crocidura vorax	1	1	1
Mammals	Crocidura vosmaeri	1	1	1
Mammals	Crocidura wuchihensis	1	1	1
Mammals	Crocidura xantippe	1	0	0
Mammals	Crocidura yaldeni	1	0	0
Mammals	Crocidura yankariensis	1	1	1
Mammals	Crocuta crocuta	1	1	1
Mammals	Crossarchus alexandri	1	1	1
Mammals	Crossarchus ansorgei	1	1	1
Mammals	Crossarchus obscurus	1	1	1
Mammals	Crossarchus platycephalus	1	1	1
Mammals	Crossomys moncktoni	1	1	1
Mammals	Crunomys celebensis	1	1	1
Mammals	Crunomys fallax	1	1	1
Mammals	Crunomys melanius	1	1	1
Mammals	Crunomys suncoides	1	0	0
Mammals	Cryptochloris zyli	1	1	1
Mammals	Cryptochloris wintoni	1	1	1
Mammals	Cryptomys hottentotus	1	1	1
Mammals	Cryptonanus agricolai	1	0	0
Mammals	Cryptonanus chacoensis	1	0	0
Mammals	Cryptonanus unduaviensis	1	0	0
Mammals	Cryptoprocta ferox	1	1	1
Mammals	Cryptotis alticola	1	1	1
Mammals	Cryptotis aroensis	1	0	0
Mammals	Cryptotis brachyonyx	1	0	0
Mammals	Cryptotis colombiana	1	0	0
Mammals	Cryptotis dinirensis	1	0	0
Mammals	Cryptotis endersi	1	1	1
Mammals	Cryptotis equatoris	1	1	1
Mammals	Cryptotis goldmani	1	1	1
Mammals	Cryptotis goodwini	1	1	1
Mammals	Cryptotis gracilis	1	1	1
Mammals	Cryptotis griseoventris	1	1	1
Mammals	Cryptotis hondurensis	1	1	1
Mammals	Cryptotis lacandonensis	1	0	0
Mammals	Cryptotis lacertosus	1	0	0
Mammals	Cryptotis magna	1	1	1
Mammals	Cryptotis mam	1	0	0
Mammals	Cryptotis mayensis	1	1	1
Mammals	Cryptotis medellinia	1	1	1
Mammals	Cryptotis mera	1	1	0
Mammals	Cryptotis meridensis	1	1	1
Mammals	Cryptotis merriami	1	1	1
Mammals	Cryptotis mexicana	1	1	1
Mammals	Cryptotis monteverdensis	1	0	0
Mammals	Cryptotis montivaga	1	1	1
Mammals	Cryptotis nelsoni	1	1	1
Mammals	Cryptotis nigrescens	1	1	1
Mammals	Cryptotis obscura	1	1	1
Mammals	Cryptotis oreoryctes	1	0	0
Mammals	Cryptotis orophila	1	1	1
Mammals	Cryptotis parva	1	1	1
Mammals	Cryptotis peregrina	1	1	1
Mammals	Cryptotis perijensis	1	0	0
Mammals	Cryptotis peruviensis	1	0	0
Mammals	Cryptotis phillipsii	1	1	1
Mammals	Cryptotis squamipes	1	1	1
Mammals	Cryptotis tamensis	1	0	0
Mammals	Cryptotis thomasi	1	1	1
Mammals	Cryptotis tropicalis	1	1	1
Mammals	Cryptotis venezuelensis	1	0	0
Mammals	Ctenodactylus gundi	1	1	1
Mammals	Ctenodactylus vali	1	1	1
Mammals	Ctenomys andersoni	1	0	0
Mammals	Ctenomys argentinus	1	1	1
Mammals	Ctenomys azarae	1	1	1
Mammals	Ctenomys australis	1	1	1
Mammals	Ctenomys bergi	1	1	1
Mammals	Ctenomys boliviensis	1	1	1
Mammals	Ctenomys bonettoi	1	1	1
Mammals	Ctenomys brasiliensis	1	1	1
Mammals	Ctenomys colburni	1	1	1
Mammals	Ctenomys coludo	1	1	1
Mammals	Ctenomys conoveri	1	1	1
Mammals	Ctenomys coyhaiquensis	1	0	0
Mammals	Ctenomys dorbignyi	1	0	0
Mammals	Ctenomys dorsalis	1	1	1
Mammals	Ctenomys emilianus	1	1	1
Mammals	Ctenomys erikacuellarae	1	0	0
Mammals	Ctenomys famosus	1	1	1
Mammals	Ctenomys flamarioni	1	1	1
Mammals	Ctenomys fochi	1	1	1
Mammals	Ctenomys fodax	1	1	1
Mammals	Ctenomys frater	1	1	1
Mammals	Ctenomys fulvus	1	1	1
Mammals	Ctenomys goodfellowi	1	1	1
Mammals	Ctenomys haigi	1	1	1
Mammals	Ctenomys johannis	1	1	1
Mammals	Ctenomys juris	1	1	1
Mammals	Ctenomys knighti	1	1	1
Mammals	Ctenomys lami	1	0	0
Mammals	Ctenomys latro	1	1	1
Mammals	Ctenomys lessai	1	0	0
Mammals	Ctenomys leucodon	1	1	1
Mammals	Ctenomys lewisi	1	1	1
Mammals	Ctenomys magellanicus	1	1	1
Mammals	Ctenomys maulinus	1	1	1
Mammals	Ctenomys mendocinus	1	1	1
Mammals	Ctenomys minutus	1	1	1
Mammals	Ctenomys nattereri	1	0	0
Mammals	Ctenomys occultus	1	1	1
Mammals	Ctenomys opimus	1	1	1
Mammals	Ctenomys osvaldoreigi	1	0	0
Mammals	Ctenomys pearsoni	1	1	1
Mammals	Ctenomys perrensi	1	1	1
Mammals	Ctenomys peruanus	1	1	1
Mammals	Ctenomys pilarensis	1	0	0
Mammals	Ctenomys pontifex	1	1	1
Mammals	Ctenomys porteousi	1	1	1
Mammals	Ctenomys pundti	1	1	1
Mammals	Ctenomys rionegrensis	1	1	1
Mammals	Ctenomys roigi	1	0	0
Mammals	Ctenomys saltarius	1	1	1
Mammals	Ctenomys scagliai	1	0	0
Mammals	Ctenomys sericeus	1	1	1
Mammals	Ctenomys sociabilis	1	1	1
Mammals	Ctenomys steinbachi	1	1	1
Mammals	Ctenomys talarum	1	1	1
Mammals	Ctenomys torquatus	1	1	1
Mammals	Ctenomys tuconax	1	1	1
Mammals	Ctenomys tucumanus	1	1	1
Mammals	Ctenomys tulduco	1	1	1
Mammals	Ctenomys validus	1	1	1
Mammals	Ctenomys viperinus	1	1	1
Mammals	Ctenomys yatesi	1	0	0
Mammals	Ctenomys yolandae	1	0	0
Mammals	Cuniculus paca	1	1	1
Mammals	Cuniculus taczanowskii	1	1	1
Mammals	Cuon alpinus	1	1	1
Mammals	Cuscomys ashaninka	1	0	0
Mammals	Cyclopes didactylus	1	1	1
Mammals	Cynictis penicillata	1	1	1
Mammals	Cynocephalus volans	1	1	1
Mammals	Cynogale bennettii	1	1	1
Mammals	Cynomops abrasus	1	1	1
Mammals	Cynomops greenhalli	1	1	1
Mammals	Cynomops mexicanus	1	1	1
Mammals	Cynomops milleri	1	0	0
Mammals	Cynomops planirostris	1	1	1
Mammals	Cynomys gunnisoni	1	1	1
Mammals	Cynomys leucurus	1	1	1
Mammals	Cynomys ludovicianus	1	1	1
Mammals	Cynomys mexicanus	1	1	1
Mammals	Cynomys parvidens	1	1	1
Mammals	Cynopterus brachyotis	1	1	1
Mammals	Cynopterus horsfieldii	1	1	1
Mammals	Cynopterus luzoniensis	1	1	1
Mammals	Cynopterus minutus	1	1	1
Mammals	Cynopterus nusatenggara	1	0	0
Mammals	Cynopterus sphinx	1	1	1
Mammals	Cynopterus titthaecheilus	1	1	1
Mammals	Cyttarops alecto	1	1	1
Mammals	Dacnomys millardi	1	1	1
Mammals	Dactylomys boliviensis	1	1	1
Mammals	Dactylomys dactylinus	1	1	1
Mammals	Dactylomys peruanus	1	1	1
Mammals	Dactylopsila megalura	1	1	1
Mammals	Dactylopsila palpator	1	1	0
Mammals	Dactylopsila tatei	1	1	1
Mammals	Dactylopsila trivirgata	1	1	1
Mammals	Dama dama	1	1	1
Mammals	Dama mesopotamica	1	0	0
Mammals	Damaliscus korrigum	1	1	0
Mammals	Damaliscus lunatus	1	1	1
Mammals	Damaliscus pygargus	1	1	1
Mammals	Damaliscus superstes	1	0	0
Mammals	Dasycercus cristicauda	1	1	1
Mammals	Dasykaluta rosamondae	1	1	1
Mammals	Dasymys alleni	1	0	0
Mammals	Dasymys cabrali	1	0	0
Mammals	Dasymys foxi	1	1	1
Mammals	Dasymys incomtus	1	1	1
Mammals	Dasymys medius	1	0	0
Mammals	Dasymys montanus	1	1	1
Mammals	Dasymys nudipes	1	1	1
Mammals	Dasymys rufulus	1	1	1
Mammals	Dasymys rwandae	1	0	0
Mammals	Dasymys sua	1	0	0
Mammals	Dasyprocta azarae	1	1	1
Mammals	Dasyprocta coibae	1	1	1
Mammals	Dasyprocta fuliginosa	1	1	1
Mammals	Dasyprocta guamara	1	1	1
Mammals	Dasyprocta iacki	1	0	0
Mammals	Dasyprocta kalinowskii	1	1	1
Mammals	Dasyprocta leporina	1	1	1
Mammals	Dasyprocta mexicana	1	1	1
Mammals	Dasyprocta prymnolopha	1	1	1
Mammals	Dasyprocta punctata	1	1	1
Mammals	Dasyprocta ruatanica	1	1	1
Mammals	Dasypus hybridus	1	1	1
Mammals	Dasypus kappleri	1	1	1
Mammals	Dasypus mazzai	1	0	0
Mammals	Dasypus novemcinctus	1	1	1
Mammals	Dasypus pilosus	1	1	1
Mammals	Dasypus sabanicola	1	1	1
Mammals	Dasypus septemcinctus	1	1	1
Mammals	Dasyuroides byrnei	1	1	1
Mammals	Dasyurus albopunctatus	1	1	1
Mammals	Dasyurus geoffroii	1	1	1
Mammals	Dasyurus hallucatus	1	1	1
Mammals	Dasyurus maculatus	1	1	1
Mammals	Dasyurus spartacus	1	1	1
Mammals	Dasyurus viverrinus	1	1	1
Mammals	Daubentonia madagascariensis	1	1	1
Mammals	Delanymys brooksi	1	1	1
Mammals	Delomys altimontanus	1	0	0
Mammals	Delomys dorsalis	1	1	1
Mammals	Delomys sublineatus	1	1	1
Mammals	Deltamys araucaria	1	0	0
Mammals	Deltamys kempi	1	1	1
Mammals	Dendrogale melanura	1	1	1
Mammals	Dendrogale murina	1	1	1
Mammals	Dendrohyrax arboreus	1	1	1
Mammals	Dendrohyrax dorsalis	1	1	1
Mammals	Dendrohyrax validus	1	0	0
Mammals	Dendrolagus bennettianus	1	1	1
Mammals	Dendrolagus dorianus	1	1	1
Mammals	Dendrolagus goodfellowi	1	1	1
Mammals	Dendrolagus inustus	1	1	1
Mammals	Dendrolagus lumholtzi	1	1	1
Mammals	Dendrolagus matschiei	1	1	1
Mammals	Dendrolagus mayri	1	0	0
Mammals	Dendrolagus mbaiso	1	1	1
Mammals	Dendrolagus pulcherrimus	1	1	1
Mammals	Dendrolagus scottae	1	1	1
Mammals	Dendrolagus spadix	1	1	1
Mammals	Dendrolagus stellarum	1	1	1
Mammals	Dendrolagus ursinus	1	1	1
Mammals	Dendromus insignis	1	1	1
Mammals	Dendromus kahuziensis	1	1	1
Mammals	Dendromus lachaisei	1	0	0
Mammals	Dendromus leucostomus	1	0	0
Mammals	Dendromus lovati	1	1	1
Mammals	Dendromus melanotis	1	1	1
Mammals	Dendromus mesomelas	1	1	1
Mammals	Dendromus messorius	1	1	1
Mammals	Dendromus mystacalis	1	1	1
Mammals	Dendromus nyasae	1	0	0
Mammals	Dendromus nyikae	1	1	1
Mammals	Dendromus oreas	1	0	0
Mammals	Dendromus vernayi	1	1	1
Mammals	Dendroprionomys rousseloti	1	0	0
Mammals	Deomys ferrugineus	1	1	1
Mammals	Dephomys defua	1	1	1
Mammals	Dephomys eburneae	1	0	0
Mammals	Dermanura anderseni	1	0	0
Mammals	Dermanura azteca	1	0	0
Mammals	Dermanura bogotensis	1	0	0
Mammals	Dermanura cinerea	1	0	0
Mammals	Dermanura glauca	1	0	0
Mammals	Dermanura gnoma	1	0	0
Mammals	Dermanura phaeotis	1	0	0
Mammals	Dermanura rava	1	0	0
Mammals	Dermanura tolteca	1	0	0
Mammals	Dermanura watsoni	1	0	0
Mammals	Desmalopex leucopterus	1	0	0
Mammals	Desmalopex microleucopterus	1	0	0
Mammals	Desmana moschata	1	1	1
Mammals	Desmodilliscus braueri	1	1	1
Mammals	Desmodillus auricularis	1	1	1
Mammals	Desmodus rotundus	1	1	1
Mammals	Desmomys harringtoni	1	1	1
Mammals	Desmomys yaldeni	1	0	0
Mammals	Diaemus youngi	1	1	1
Mammals	Dicerorhinus sumatrensis	1	1	1
Mammals	Diceros bicornis	1	1	1
Mammals	Diclidurus albus	1	1	1
Mammals	Diclidurus ingens	1	1	1
Mammals	Diclidurus isabellus	1	1	0
Mammals	Diclidurus scutatus	1	1	1
Mammals	Dicrostonyx groenlandicus	1	1	1
Mammals	Dicrostonyx hudsonius	1	1	1
Mammals	Dicrostonyx nelsoni	1	1	1
Mammals	Dicrostonyx nunatakensis	1	1	1
Mammals	Dicrostonyx richardsoni	1	1	1
Mammals	Dicrostonyx torquatus	1	1	1
Mammals	Dicrostonyx unalascensis	1	1	1
Mammals	Dicrostonyx vinogradovi	1	1	1
Mammals	Didelphis albiventris	1	1	1
Mammals	Didelphis aurita	1	1	1
Mammals	Didelphis imperfecta	1	1	1
Mammals	Didelphis marsupialis	1	1	1
Mammals	Didelphis pernigra	1	1	1
Mammals	Didelphis virginiana	1	1	1
Mammals	Dinaromys bogdanovi	1	1	1
Mammals	Dinomys branickii	1	1	1
Mammals	Diomys crumpi	1	1	1
Mammals	Diphylla ecaudata	1	1	1
Mammals	Diplogale hosei	1	1	1
Mammals	Diplomesodon pulchellum	1	1	1
Mammals	Diplomys caniceps	1	1	1
Mammals	Diplomys labilis	1	1	1
Mammals	Diplothrix legata	1	1	1
Mammals	Dipodomys agilis	1	1	1
Mammals	Dipodomys californicus	1	1	1
Mammals	Dipodomys compactus	1	1	1
Mammals	Dipodomys deserti	1	1	1
Mammals	Dipodomys elator	1	1	1
Mammals	Dipodomys gravipes	1	1	1
Mammals	Dipodomys heermanni	1	1	1
Mammals	Dipodomys ingens	1	1	1
Mammals	Dipodomys merriami	1	1	1
Mammals	Dipodomys microps	1	1	1
Mammals	Dipodomys nelsoni	1	1	1
Mammals	Dipodomys nitratoides	1	1	1
Mammals	Dipodomys ordii	1	1	1
Mammals	Dipodomys ornatus	1	0	0
Mammals	Dipodomys panamintinus	1	1	1
Mammals	Dipodomys phillipsii	1	1	1
Mammals	Dipodomys simulans	1	0	0
Mammals	Dipodomys spectabilis	1	1	1
Mammals	Dipodomys stephensi	1	1	1
Mammals	Dipodomys venustus	1	1	1
Mammals	Dipus sagitta	1	1	1
Mammals	Distoechurus pennatus	1	1	1
Mammals	Dobsonia anderseni	1	1	1
Mammals	Dobsonia beauforti	1	1	1
Mammals	Dobsonia chapmani	1	1	1
Mammals	Dobsonia crenulata	1	1	1
Mammals	Dobsonia emersa	1	1	1
Mammals	Dobsonia exoleta	1	1	1
Mammals	Dobsonia inermis	1	1	1
Mammals	Dobsonia minor	1	1	1
Mammals	Dobsonia moluccensis	1	1	1
Mammals	Dobsonia pannietensis	1	1	1
Mammals	Dobsonia peronii	1	1	1
Mammals	Dobsonia praedatrix	1	1	1
Mammals	Dobsonia viridis	1	1	1
Mammals	Dolichotis patagonum	1	1	1
Mammals	Dolichotis salinicola	1	1	1
Mammals	Dologale dybowskii	1	1	1
Mammals	Dorcatragus megalotis	1	1	1
Mammals	Dorcopsis atrata	1	1	1
Mammals	Dorcopsis hageni	1	1	1
Mammals	Dorcopsis luctuosa	1	1	1
Mammals	Dorcopsis muelleri	1	1	1
Mammals	Dorcopsulus macleayi	1	1	1
Mammals	Dorcopsulus vanheurni	1	1	1
Mammals	Dremomys gularis	1	1	1
Mammals	Dremomys lokriah	1	1	1
Mammals	Dremomys pernyi	1	1	1
Mammals	Dremomys pyrrhomerus	1	1	1
Mammals	Dremomys rufigenis	1	1	1
Mammals	Dromiciops bozinovici	1	0	0
Mammals	Dromiciops gliroides	1	1	1
Mammals	Dromiciops mondaca	1	0	0
Mammals	Dryadonycteris capixaba	1	0	0
Mammals	Dryomys laniger	1	1	1
Mammals	Dryomys niethammeri	1	0	0
Mammals	Dryomys nitedula	1	1	1
Mammals	Dyacopterus brooksi	1	1	1
Mammals	Dyacopterus rickarti	1	0	0
Mammals	Dyacopterus spadiceus	1	1	1
Mammals	Dymecodon pilirostris	1	1	1
Mammals	Echimys chrysurus	1	1	1
Mammals	Echimys saturnus	1	1	1
Mammals	Echimys vieirai	1	0	0
Mammals	Echinops telfairi	1	1	1
Mammals	Echinosorex gymnura	1	1	1
Mammals	Echiothrix centrosa	1	1	1
Mammals	Echiothrix leucura	1	1	1
Mammals	Echymipera clara	1	1	1
Mammals	Echymipera davidi	1	1	1
Mammals	Echymipera echinista	1	1	1
Mammals	Echymipera kalubu	1	1	1
Mammals	Echymipera rufescens	1	1	1
Mammals	Ectophylla alba	1	1	1
Mammals	Eidolon dupreanum	1	1	1
Mammals	Eidolon helvum	1	1	1
Mammals	Eira barbara	1	1	1
Mammals	Elaphodus cephalophus	1	1	1
Mammals	Elaphurus davidianus	1	1	1
Mammals	Elephantulus brachyrhynchus	1	1	1
Mammals	Elephantulus edwardii	1	1	1
Mammals	Elephantulus fuscipes	1	1	1
Mammals	Elephantulus fuscus	1	1	1
Mammals	Elephantulus intufi	1	1	1
Mammals	Elephantulus myurus	1	1	1
Mammals	Elephantulus revoili	1	1	0
Mammals	Elephantulus rufescens	1	1	1
Mammals	Elephantulus rupestris	1	1	1
Mammals	Elephas maximus	1	1	1
Mammals	Eligmodontia bolsonensis	1	0	0
Mammals	Eligmodontia dunaris	1	0	0
Mammals	Eligmodontia hirtipes	1	0	0
Mammals	Eligmodontia moreni	1	1	1
Mammals	Eligmodontia morgani	1	1	1
Mammals	Eligmodontia puerulus	1	1	1
Mammals	Eligmodontia typus	1	1	1
Mammals	Eliomys melanurus	1	1	1
Mammals	Eliomys munbyanus	1	1	1
Mammals	Eliomys quercinus	1	1	1
Mammals	Eliurus antsingy	1	0	0
Mammals	Eliurus danieli	1	0	0
Mammals	Eliurus ellermani	1	1	1
Mammals	Eliurus grandidieri	1	0	0
Mammals	Eliurus majori	1	1	1
Mammals	Eliurus minor	1	1	1
Mammals	Eliurus myoxinus	1	1	1
Mammals	Eliurus penicillatus	1	1	1
Mammals	Eliurus petteri	1	1	1
Mammals	Eliurus tanala	1	1	1
Mammals	Eliurus webbi	1	1	1
Mammals	Ellobius alaicus	1	1	1
Mammals	Ellobius fuscocapillus	1	1	1
Mammals	Ellobius lutescens	1	1	1
Mammals	Ellobius talpinus	1	1	1
Mammals	Ellobius tancrei	1	1	1
Mammals	Emballonura alecto	1	1	1
Mammals	Emballonura beccarii	1	1	1
Mammals	Emballonura dianae	1	1	1
Mammals	Emballonura furax	1	1	1
Mammals	Emballonura monticola	1	1	1
Mammals	Emballonura raffrayana	1	1	1
Mammals	Emballonura semicaudata	1	1	1
Mammals	Emballonura serii	1	0	0
Mammals	Enchisthenes hartii	1	1	1
Mammals	Eoglaucomys fimbriatus	1	1	1
Mammals	Eolagurus luteus	1	1	1
Mammals	Eolagurus przewalskii	1	0	0
Mammals	Eonycteris major	1	1	1
Mammals	Eonycteris robusta	1	1	1
Mammals	Eonycteris spelaea	1	1	1
Mammals	Eospalax baileyi	1	0	0
Mammals	Eospalax cansus	1	0	0
Mammals	Eospalax fontanierii	1	1	1
Mammals	Eospalax rothschildi	1	1	1
Mammals	Eospalax smithii	1	1	1
Mammals	Eozapus setchuanus	1	1	1
Mammals	Eothenomys chinensis	1	0	0
Mammals	Eothenomys custos	1	0	0
Mammals	Eothenomys melanogaster	1	1	1
Mammals	Eothenomys miletus	1	1	1
Mammals	Eothenomys olitor	1	0	0
Mammals	Eothenomys proditor	1	0	0
Mammals	Eothenomys wardi	1	0	0
Mammals	Episoriculus caudatus	1	1	1
Mammals	Episoriculus fumidus	1	1	1
Mammals	Episoriculus leucops	1	1	1
Mammals	Episoriculus macrurus	1	0	0
Mammals	Epixerus ebii	1	1	1
Mammals	Epomophorus angolensis	1	1	1
Mammals	Epomophorus anselli	1	0	0
Mammals	Epomophorus crypturus	1	1	1
Mammals	Epomophorus dobsonii	1	0	0
Mammals	Epomophorus gambianus	1	1	1
Mammals	Epomophorus grandis	1	1	1
Mammals	Epomophorus labiatus	1	1	1
Mammals	Epomophorus minimus	1	0	0
Mammals	Epomophorus minor	1	1	1
Mammals	Epomophorus wahlbergi	1	1	1
Mammals	Epomops buettikoferi	1	1	1
Mammals	Epomops franqueti	1	1	1
Mammals	Eptesicus anatolicus	1	0	0
Mammals	Eptesicus andinus	1	1	1
Mammals	Eptesicus bottae	1	1	1
Mammals	Eptesicus brasiliensis	1	1	1
Mammals	Eptesicus chiriquinus	1	1	1
Mammals	Eptesicus diminutus	1	1	1
Mammals	Eptesicus dimissus	1	1	1
Mammals	Eptesicus floweri	1	1	1
Mammals	Eptesicus furinalis	1	1	1
Mammals	Eptesicus fuscus	1	1	1
Mammals	Eptesicus gobiensis	1	1	1
Mammals	Eptesicus guadeloupensis	1	1	1
Mammals	Eptesicus hottentotus	1	1	1
Mammals	Eptesicus innoxius	1	1	1
Mammals	Eptesicus isabellinus	1	0	0
Mammals	Eptesicus japonensis	1	1	1
Mammals	Eptesicus kobayashii	1	1	1
Mammals	Eptesicus nilssonii	1	1	1
Mammals	Eptesicus ognevi	1	0	0
Mammals	Eptesicus pachyotis	1	1	1
Mammals	Eptesicus platyops	1	1	1
Mammals	Eptesicus serotinus	1	1	1
Mammals	Eptesicus taddeii	1	0	0
Mammals	Eptesicus tatei	1	1	1
Mammals	Equus africanus	1	0	0
Mammals	Equus ferus	1	0	0
Mammals	Equus grevyi	1	1	1
Mammals	Equus hemionus	1	1	1
Mammals	Equus hemippus	1	0	0
Mammals	Equus khur	1	0	0
Mammals	Equus kiang	1	1	1
Mammals	Equus przewalskii	1	0	0
Mammals	Equus quagga	1	1	1
Mammals	Equus zebra	1	1	1
Mammals	Eremitalpa granti	1	1	1
Mammals	Eremodipus lichtensteini	1	1	1
Mammals	Eremoryzomys polius	1	0	0
Mammals	Erinaceus amurensis	1	1	1
Mammals	Erinaceus concolor	1	1	1
Mammals	Erinaceus europaeus	1	1	1
Mammals	Erinaceus roumanicus	1	1	1
Mammals	Eropeplus canus	1	1	1
Mammals	Erophylla bombifrons	1	1	1
Mammals	Erophylla sezekorni	1	1	1
Mammals	Erythrocebus patas	1	1	1
Mammals	Euchoreutes naso	1	1	1
Mammals	Euderma maculatum	1	1	1
Mammals	Eudiscoderma thongareeae	1	0	0
Mammals	Eudiscopus denticulus	1	1	1
Mammals	Eudorcas rufifrons	1	1	1
Mammals	Eudorcas rufina	1	1	0
Mammals	Eudorcas thomsonii	1	1	1
Mammals	Eulemur albifrons	1	1	1
Mammals	Eulemur cinereiceps	1	1	1
Mammals	Eulemur collaris	1	1	1
Mammals	Eulemur coronatus	1	1	1
Mammals	Eulemur flavifrons	1	0	0
Mammals	Eulemur fulvus	1	1	1
Mammals	Eulemur macaco	1	1	1
Mammals	Eulemur mongoz	1	1	1
Mammals	Eulemur rubriventer	1	1	1
Mammals	Eulemur rufifrons	1	0	0
Mammals	Eulemur rufus	1	1	1
Mammals	Eulemur sanfordi	1	1	1
Mammals	Eumops auripendulus	1	1	1
Mammals	Eumops bonariensis	1	1	1
Mammals	Eumops chimaera	1	0	0
Mammals	Eumops chiribaya	1	0	0
Mammals	Eumops dabbenei	1	1	1
Mammals	Eumops delticus	1	0	0
Mammals	Eumops ferox	1	0	0
Mammals	Eumops floridanus	1	0	0
Mammals	Eumops glaucinus	1	1	1
Mammals	Eumops hansae	1	1	1
Mammals	Eumops maurus	1	1	1
Mammals	Eumops nanus	1	0	0
Mammals	Eumops patagonicus	1	1	1
Mammals	Eumops perotis	1	1	1
Mammals	Eumops trumbulli	1	1	1
Mammals	Eumops underwoodi	1	1	1
Mammals	Eumops wilsoni	1	0	0
Mammals	Euneomys chinchilloides	1	1	1
Mammals	Euneomys fossor	1	1	1
Mammals	Euneomys mordax	1	1	1
Mammals	Euneomys petersoni	1	1	1
Mammals	Euoticus elegantulus	1	1	1
Mammals	Euoticus pallidus	1	1	1
Mammals	Eupetaurus cinereus	1	1	1
Mammals	Euphractus sexcinctus	1	1	1
Mammals	Eupleres goudotii	1	1	1
Mammals	Euroscaptor grandis	1	0	0
Mammals	Euroscaptor klossi	1	1	1
Mammals	Euroscaptor kuznetsovi	1	0	0
Mammals	Euroscaptor longirostris	1	1	1
Mammals	Euroscaptor micrura	1	1	1
Mammals	Euroscaptor orlovi	1	0	0
Mammals	Euroscaptor parvidens	1	1	1
Mammals	Euryoryzomys emmonsae	1	0	0
Mammals	Euryoryzomys lamia	1	0	0
Mammals	Euryoryzomys legatus	1	0	0
Mammals	Euryoryzomys macconnelli	1	0	0
Mammals	Euryoryzomys nitidus	1	0	0
Mammals	Euryoryzomys russatus	1	0	0
Mammals	Euryzygomatomys spinosus	1	1	1
Mammals	Eutamias sibiricus	1	0	0
Mammals	Exilisciurus concinnus	1	1	1
Mammals	Exilisciurus exilis	1	1	1
Mammals	Exilisciurus whiteheadi	1	1	1
Mammals	Falsistrellus affinis	1	0	0
Mammals	Falsistrellus mackenziei	1	1	1
Mammals	Falsistrellus mordax	1	1	1
Mammals	Falsistrellus petersi	1	1	1
Mammals	Falsistrellus tasmaniensis	1	1	1
Mammals	Felis bieti	1	1	1
Mammals	Felis chaus	1	1	1
Mammals	Felis margarita	1	1	1
Mammals	Felis nigripes	1	1	1
Mammals	Felis silvestris	1	1	1
Mammals	Felovia vae	1	1	1
Mammals	Feroculus feroculus	1	1	1
Mammals	Fossa fossana	1	1	1
Mammals	Fukomys hanangensis	1	0	0
Mammals	Fukomys ilariae	1	0	0
Mammals	Fukomys livingstoni	1	0	0
Mammals	Funambulus layardi	1	1	1
Mammals	Funambulus palmarum	1	1	1
Mammals	Funambulus pennantii	1	1	1
Mammals	Funambulus sublineatus	1	1	1
Mammals	Funambulus tristriatus	1	1	1
Mammals	Funisciurus anerythrus	1	1	1
Mammals	Funisciurus bayonii	1	1	1
Mammals	Funisciurus carruthersi	1	1	1
Mammals	Funisciurus congicus	1	1	1
Mammals	Funisciurus duchaillui	1	0	0
Mammals	Funisciurus isabella	1	1	1
Mammals	Funisciurus lemniscatus	1	1	1
Mammals	Funisciurus leucogenys	1	1	1
Mammals	Funisciurus pyrropus	1	1	1
Mammals	Funisciurus substriatus	1	1	1
Mammals	Furipterus horrens	1	1	1
Mammals	Galago gallarum	1	1	1
Mammals	Galago matschiei	1	1	1
Mammals	Galago moholi	1	1	1
Mammals	Galago senegalensis	1	1	1
Mammals	Galagoides demidovii	1	0	0
Mammals	Galagoides kumbirensis	1	0	0
Mammals	Galagoides thomasi	1	0	0
Mammals	Galea flavidens	1	1	1
Mammals	Galea musteloides	1	1	1
Mammals	Galea spixii	1	1	1
Mammals	Galemys pyrenaicus	1	1	1
Mammals	Galenomys garleppi	1	1	1
Mammals	Galeopterus variegatus	1	0	0
Mammals	Galerella flavescens	1	0	0
Mammals	Galerella ochracea	1	0	0
Mammals	Galerella pulverulenta	1	0	0
Mammals	Galerella sanguinea	1	0	0
Mammals	Galictis cuja	1	1	1
Mammals	Galictis vittata	1	1	1
Mammals	Galidia elegans	1	1	1
Mammals	Galidictis fasciata	1	1	1
Mammals	Gardnerycteris crenulatum	1	0	0
Mammals	Gardnerycteris koepckeae	1	0	0
Mammals	Gazella arabica	1	1	1
Mammals	Gazella bennettii	1	1	1
Mammals	Gazella cuvieri	1	1	1
Mammals	Gazella dorcas	1	1	1
Mammals	Gazella erlangeri	1	0	0
Mammals	Gazella gazella	1	1	1
Mammals	Gazella leptoceros	1	1	1
Mammals	Gazella marica	1	0	0
Mammals	Gazella muscatensis	1	0	0
Mammals	Gazella spekei	1	1	1
Mammals	Gazella subgutturosa	1	1	1
Mammals	Genetta abyssinica	1	1	1
Mammals	Genetta angolensis	1	1	1
Mammals	Genetta bourloni	1	0	0
Mammals	Genetta cristata	1	1	1
Mammals	Genetta felina	1	0	0
Mammals	Genetta genetta	1	1	1
Mammals	Genetta johnstoni	1	1	1
Mammals	Genetta maculata	1	1	1
Mammals	Genetta pardina	1	1	1
Mammals	Genetta piscivora	1	1	1
Mammals	Genetta poensis	1	1	1
Mammals	Genetta servalina	1	1	1
Mammals	Genetta thierryi	1	1	1
Mammals	Genetta tigrina	1	1	1
Mammals	Genetta victoriae	1	1	1
Mammals	Geocapromys brownii	1	1	1
Mammals	Geocapromys ingrahami	1	1	1
Mammals	Geogale aurita	1	1	1
Mammals	Geomys arenarius	1	1	1
Mammals	Geomys attwateri	1	1	1
Mammals	Geomys breviceps	1	1	1
Mammals	Geomys bursarius	1	1	1
Mammals	Geomys jugossicularis	1	0	0
Mammals	Geomys knoxjonesi	1	1	1
Mammals	Geomys lutescens	1	0	0
Mammals	Geomys personatus	1	1	1
Mammals	Geomys pinetis	1	1	1
Mammals	Geomys streckeri	1	0	0
Mammals	Geomys texensis	1	1	1
Mammals	Geomys tropicalis	1	1	1
Mammals	Georychus capensis	1	1	1
Mammals	Geoxus lafkenche	1	0	0
Mammals	Geoxus valdivianus	1	1	1
Mammals	Gerbilliscus afra	1	1	1
Mammals	Gerbilliscus boehmi	1	1	1
Mammals	Gerbilliscus brantsii	1	1	1
Mammals	Gerbilliscus guineae	1	1	1
Mammals	Gerbilliscus inclusus	1	1	1
Mammals	Gerbilliscus leucogaster	1	1	1
Mammals	Gerbilliscus nigricaudus	1	1	1
Mammals	Gerbilliscus phillipsi	1	1	1
Mammals	Gerbilliscus robustus	1	1	1
Mammals	Gerbilliscus validus	1	1	1
Mammals	Gerbillus acticola	1	1	1
Mammals	Gerbillus agag	1	1	1
Mammals	Gerbillus amoenus	1	1	1
Mammals	Gerbillus andersoni	1	1	1
Mammals	Gerbillus aquilus	1	1	1
Mammals	Gerbillus bottai	1	0	0
Mammals	Gerbillus brockmani	1	0	0
Mammals	Gerbillus burtoni	1	0	0
Mammals	Gerbillus campestris	1	0	0
Mammals	Gerbillus cheesmani	1	1	1
Mammals	Gerbillus dasyurus	1	0	0
Mammals	Gerbillus dunni	1	0	0
Mammals	Gerbillus famulus	1	1	1
Mammals	Gerbillus floweri	1	1	1
Mammals	Gerbillus gerbillus	1	1	1
Mammals	Gerbillus gleadowi	1	1	1
Mammals	Gerbillus grobbeni	1	1	1
Mammals	Gerbillus harwoodi	1	0	0
Mammals	Gerbillus henleyi	1	1	1
Mammals	Gerbillus hesperinus	1	1	1
Mammals	Gerbillus hoogstraali	1	1	1
Mammals	Gerbillus jamesi	1	0	0
Mammals	Gerbillus latastei	1	1	1
Mammals	Gerbillus lowei	1	0	0
Mammals	Gerbillus mackillingini	1	0	0
Mammals	Gerbillus maghrebi	1	0	0
Mammals	Gerbillus mesopotamiae	1	1	1
Mammals	Gerbillus muriculus	1	1	1
Mammals	Gerbillus nancillus	1	1	1
Mammals	Gerbillus nanus	1	1	1
Mammals	Gerbillus nigeriae	1	1	1
Mammals	Gerbillus occiduus	1	1	1
Mammals	Gerbillus poecilops	1	1	1
Mammals	Gerbillus principulus	1	0	0
Mammals	Gerbillus pulvinatus	1	1	1
Mammals	Gerbillus pusillus	1	1	1
Mammals	Gerbillus pyramidum	1	1	1
Mammals	Gerbillus rosalinda	1	1	1
Mammals	Gerbillus simoni	1	0	0
Mammals	Gerbillus somalicus	1	0	0
Mammals	Gerbillus stigmonyx	1	0	0
Mammals	Gerbillus tarabuli	1	1	1
Mammals	Gerbillus watersi	1	1	1
Mammals	Giraffa camelopardalis	1	1	1
Mammals	Giraffa giraffa	1	0	0
Mammals	Giraffa reticulata	1	0	0
Mammals	Giraffa tippelskirchi	1	0	0
Mammals	Glaucomys sabrinus	1	1	1
Mammals	Glaucomys volans	1	1	1
Mammals	Glauconycteris alboguttata	1	1	1
Mammals	Glauconycteris argentata	1	1	1
Mammals	Glauconycteris beatrix	1	1	1
Mammals	Glauconycteris curryae	1	0	0
Mammals	Glauconycteris egeria	1	1	1
Mammals	Glauconycteris gleni	1	1	1
Mammals	Glauconycteris humeralis	1	1	1
Mammals	Glauconycteris kenyacola	1	1	1
Mammals	Glauconycteris machadoi	1	0	0
Mammals	Glauconycteris poensis	1	1	1
Mammals	Glauconycteris variegata	1	1	1
Mammals	Glironia venusta	1	1	1
Mammals	Glirulus japonicus	1	1	1
Mammals	Glis glis	1	1	1
Mammals	Glischropus aquilus	1	0	0
Mammals	Glischropus bucephalus	1	0	0
Mammals	Glischropus javanus	1	1	1
Mammals	Glischropus tylopus	1	1	1
Mammals	Glossophaga commissarisi	1	1	1
Mammals	Glossophaga leachii	1	1	1
Mammals	Glossophaga longirostris	1	1	1
Mammals	Glossophaga morenoi	1	1	1
Mammals	Glossophaga soricina	1	1	1
Mammals	Glyphonycteris behnii	1	1	1
Mammals	Glyphonycteris daviesi	1	1	1
Mammals	Glyphonycteris sylvestris	1	1	1
Mammals	Glyphotes simus	1	1	1
Mammals	Golunda ellioti	1	1	1
Mammals	Gorilla beringei	1	1	1
Mammals	Gorilla gorilla	1	1	1
Mammals	Gracilimus radix	1	0	0
Mammals	Gracilinanus aceramarcae	1	1	1
Mammals	Gracilinanus agilis	1	1	1
Mammals	Gracilinanus dryas	1	1	1
Mammals	Gracilinanus emiliae	1	1	1
Mammals	Gracilinanus marica	1	1	1
Mammals	Gracilinanus microtarsus	1	1	1
Mammals	Grammomys aridulus	1	1	1
Mammals	Grammomys buntingi	1	1	1
Mammals	Grammomys caniceps	1	1	1
Mammals	Grammomys cometes	1	1	1
Mammals	Grammomys dolichurus	1	1	1
Mammals	Grammomys dryas	1	0	0
Mammals	Grammomys gigas	1	1	1
Mammals	Grammomys ibeanus	1	1	1
Mammals	Grammomys kuru	1	1	1
Mammals	Grammomys macmillani	1	1	1
Mammals	Grammomys minnae	1	1	1
Mammals	Grammomys poensis	1	0	0
Mammals	Graomys domorum	1	1	1
Mammals	Graomys edithae	1	1	1
Mammals	Graomys griseoflavus	1	1	1
Mammals	Graphiurus angolensis	1	1	1
Mammals	Graphiurus christyi	1	1	1
Mammals	Graphiurus crassicaudatus	1	1	1
Mammals	Graphiurus johnstoni	1	1	1
Mammals	Graphiurus kelleni	1	1	1
Mammals	Graphiurus lorraineus	1	1	1
Mammals	Graphiurus microtis	1	1	1
Mammals	Graphiurus monardi	1	1	1
Mammals	Graphiurus murinus	1	1	1
Mammals	Graphiurus nagtglasii	1	1	1
Mammals	Graphiurus ocularis	1	1	1
Mammals	Graphiurus platyops	1	1	1
Mammals	Graphiurus rupicola	1	1	1
Mammals	Graphiurus surdus	1	1	1
Mammals	Graphiurus walterverheyeni	1	0	0
Mammals	Gulo gulo	1	1	1
Mammals	Gyldenstolpia planaltensis	1	0	0
Mammals	Gymnobelideus leadbeateri	1	1	1
Mammals	Gymnuromys roberti	1	1	1
Mammals	Habromys chinanteco	1	1	1
Mammals	Habromys delicatulus	1	0	0
Mammals	Habromys ixtlani	1	1	1
Mammals	Habromys lepturus	1	1	1
Mammals	Habromys lophurus	1	1	1
Mammals	Habromys simulatus	1	1	1
Mammals	Hadromys humei	1	1	1
Mammals	Hadromys yunnanensis	1	1	1
Mammals	Haeromys margarettae	1	1	1
Mammals	Haeromys minahassae	1	1	1
Mammals	Haeromys pusillus	1	1	1
Mammals	Halmaheramys bokimekot	1	0	0
Mammals	Handleyomys alfaroi	1	0	0
Mammals	Handleyomys fuscatus	1	1	1
Mammals	Handleyomys intectus	1	1	1
Mammals	Handleyomys melanotis	1	0	0
Mammals	Hapalemur alaotrensis	1	1	1
Mammals	Hapalemur aureus	1	1	1
Mammals	Hapalemur griseus	1	1	1
Mammals	Hapalemur meridionalis	1	0	0
Mammals	Hapalemur occidentalis	1	1	1
Mammals	Hapalomys delacouri	1	1	1
Mammals	Hapalomys longicaudatus	1	1	1
Mammals	Hapalomys suntsovi	1	0	0
Mammals	Haplonycteris fischeri	1	1	1
Mammals	Harpiocephalus harpia	1	1	1
Mammals	Harpiola grisea	1	0	0
Mammals	Harpiola isodon	1	0	0
Mammals	Harpyionycteris celebensis	1	1	1
Mammals	Harpyionycteris whiteheadi	1	1	1
Mammals	Heimyscus fumosus	1	1	1
Mammals	Helarctos malayanus	1	1	1
Mammals	Heliophobius argenteocinereus	1	1	1
Mammals	Heliosciurus gambianus	1	1	1
Mammals	Heliosciurus mutabilis	1	1	1
Mammals	Heliosciurus punctatus	1	1	1
Mammals	Heliosciurus rufobrachium	1	1	1
Mammals	Heliosciurus ruwenzorii	1	1	1
Mammals	Heliosciurus undulatus	1	1	1
Mammals	Helogale hirtula	1	1	1
Mammals	Helogale parvula	1	1	1
Mammals	Hemibelideus lemuroides	1	1	1
Mammals	Hemicentetes nigriceps	1	1	1
Mammals	Hemicentetes semispinosus	1	1	1
Mammals	Hemiechinus auritus	1	1	1
Mammals	Hemiechinus collaris	1	1	1
Mammals	Hemigalus derbyanus	1	1	1
Mammals	Hemitragus jemlahicus	1	1	1
Mammals	Herpailurus yagouaroundi	1	0	0
Mammals	Herpestes ichneumon	1	1	1
Mammals	Hesperoptenus blanfordi	1	1	1
Mammals	Hesperoptenus doriae	1	1	1
Mammals	Hesperoptenus gaskelli	1	1	1
Mammals	Hesperoptenus tickelli	1	1	1
Mammals	Hesperoptenus tomesi	1	1	1
Mammals	Heterocephalus glaber	1	1	1
Mammals	Heterogeomys hispidus	1	0	0
Mammals	Heterohyrax brucei	1	1	1
Mammals	Heteromys anomalus	1	1	1
Mammals	Heteromys australis	1	1	1
Mammals	Heteromys catopterius	1	0	0
Mammals	Heteromys desmarestianus	1	1	1
Mammals	Heteromys gaumeri	1	1	1
Mammals	Heteromys goldmani	1	0	0
Mammals	Heteromys irroratus	1	0	0
Mammals	Heteromys nelsoni	1	1	1
Mammals	Heteromys nubicolens	1	0	0
Mammals	Heteromys oasicus	1	0	0
Mammals	Heteromys oresterus	1	1	1
Mammals	Heteromys salvini	1	0	0
Mammals	Heteromys teleus	1	0	0
Mammals	Hippocamelus antisensis	1	1	1
Mammals	Hippocamelus bisulcus	1	1	1
Mammals	Hippopotamus amphibius	1	1	1
Mammals	Hipposideros abae	1	1	1
Mammals	Hipposideros alongensis	1	0	0
Mammals	Hipposideros armiger	1	1	1
Mammals	Hipposideros ater	1	1	1
Mammals	Hipposideros atrox	1	0	0
Mammals	Hipposideros beatus	1	1	1
Mammals	Hipposideros bicolor	1	1	1
Mammals	Hipposideros boeadii	1	0	0
Mammals	Hipposideros breviceps	1	1	1
Mammals	Hipposideros caffer	1	1	1
Mammals	Hipposideros calcaratus	1	1	1
Mammals	Hipposideros camerunensis	1	1	1
Mammals	Hipposideros cervinus	1	1	1
Mammals	Hipposideros cineraceus	1	1	1
Mammals	Hipposideros coronatus	1	1	1
Mammals	Hipposideros corynophyllus	1	1	1
Mammals	Hipposideros coxi	1	1	1
Mammals	Hipposideros crumeniferus	1	1	1
Mammals	Hipposideros curtus	1	1	1
Mammals	Hipposideros demissus	1	1	1
Mammals	Hipposideros diadema	1	1	1
Mammals	Hipposideros dinops	1	1	1
[truncated: 51,158 more rows]

## Sheet: Spatial Source
Supplementary Fig 7. Functional spectrum of four taxonomic groups in the six biogeographic realms and the world using a subset of species with spatial occurrences.
[truncated: 37,441 more rows]

[truncated: 2 more sheets: PCA & Realms & IUCN, Realms coordinates]
